# Supplementary material for: Transcriptional programs of neoantigen-specific TIL in anti-PD-1-treated lung cancers
Source: Nature. 2021 Jul 21;596(7870):126–32. doi: 10.1038/s41586-021-03752-4 (PMC8338555; doi:10.1038/s41586-021-03752-4)
Supplement: Supplementary file 3 — This file contains differential gene lists in global CD3+ and refined CD8+ T cell UMAP clusters. See Supplementary Information PDF for full file description. [file 41586_2021_3752_MOESM3_ESM.xlsx]

## Sheet: Key
Contents
Supplementary Data 1.1 Complete list of differential genes in each cluster of CD3+ T cell umap
Supplementary Data 1.2 Complete list of differential genes in each cluster of CD8+ T cell umap
Supplementary Data 1.3 Complete list of differential genes comparing MANA- vs EBV- vs Flu-specific TIL
Supplementary Data 1.4 Complete list of differential genes comparing MANA-specific T cells from MPR and non-MPR
Supplementary Data 1.5 Complete list of differential genes comparing MANA-specific T cells of primary tumor vs a distant brain metastasis from a non-MPR
Differentially expressed genes were identified by using a two-sided Wilcoxon rank sum test.
p-value adjustment is performed using bonferroni correction based on the total number of genes tested in the dataset. Genes with adjusted p.value < 0.05 were retained.

## Sheet: 1.1 CD3 UMAP clusters
Supplementary Data 1.1 Complete list of differential genes in each cluster of the global umap*
Gene	Cluster ID name	Cluster ID number	Average log fold-change	p-value	Adjusted p-valuea	% of cells expressing gene
CD8A	CD8-TRM(1)	0	1.19054	0	0	0.96
LINC02446	CD8-TRM(1)	0	1.10659	0	0	0.812
CD8B	CD8-TRM(1)	0	1.02898	0	0	0.881
KLRC1	CD8-TRM(1)	0	0.995419	0	0	0.923
XCL1	CD8-TRM(1)	0	0.880979	0	0	0.837
GZMB	CD8-TRM(1)	0	0.734743	0	0	0.829
CCL5	CD8-TRM(1)	0	0.725877	0	0	0.997
KLRD1	CD8-TRM(1)	0	0.724044	0	0	0.775
ZNF683	CD8-TRM(1)	0	0.637906	0	0	0.737
SPRY1	CD8-TRM(1)	0	0.637062	0	0	0.713
LINC01871	CD8-TRM(1)	0	0.609589	0	0	0.833
ITGA1	CD8-TRM(1)	0	0.548119	0	0	0.727
LDLRAD4	CD8-TRM(1)	0	0.545598	0	0	0.813
GABARAPL1	CD8-TRM(1)	0	0.541176	0	0	0.935
ITGAE	CD8-TRM(1)	0	0.523359	0	0	0.722
NELL2	CD8-TRM(1)	0	0.474404	0	0	0.718
LAG3	CD8-TRM(1)	0	0.445992	0	0	0.825
CTSW	CD8-TRM(1)	0	0.440554	0	0	0.849
HOPX	CD8-TRM(1)	0	0.437169	0	0	0.744
AUTS2	CD8-TRM(1)	0	0.425254	0	0	0.879
CD7	CD8-TRM(1)	0	0.415713	0	0	0.95
ANKRD28	CD8-TRM(1)	0	0.402742	0	0	0.742
YBX3	CD8-TRM(1)	0	0.394665	0	0	0.798
PRF1	CD8-TRM(1)	0	0.386182	0	0	0.807
RUNX3	CD8-TRM(1)	0	0.383333	0	0	0.893
CCL4	CD8-TRM(1)	0	0.380074	0	0	0.885
SRRT	CD8-TRM(1)	0	0.375751	0	0	0.89
FXYD2	CD8-TRM(1)	0	0.370837	0	0	0.824
SYTL2	CD8-TRM(1)	0	0.361033	0	0	0.832
LGALS1	CD8-TRM(1)	0	0.335871	0	0	0.821
AOAH	CD8-TRM(1)	0	0.304902	0	0	0.904
GFPT2	CD8-TRM(1)	0	0.289989	0	0	0.748
MATK	CD8-TRM(1)	0	0.282809	0	0	0.797
TSC22D3	CD8-TRM(1)	0	0.277817	0	0	0.995
PTGER2	CD8-TRM(1)	0	0.266193	0	0	0.808
RGCC	CD8-TRM(1)	0	0.326917	1.35453e-260	2.70906e-257	0.978
GPR65	CD8-TRM(1)	0	0.304567	5.22328e-249	1.04466e-245	0.861
CD69	CD8-TRM(1)	0	0.257704	2.76153e-236	5.52305e-233	0.961
GLUL	CD8-TRM(1)	0	0.363963	2.89379e-226	5.78758e-223	0.717
GZMH	CD8-TRM(1)	0	0.282566	1.86025e-225	3.72049e-222	0.744
SLC7A5	CD8-TRM(1)	0	0.253783	6.75045e-224	1.35009e-220	0.859
ADGRE5	CD8-TRM(1)	0	0.272764	2.31389e-220	4.62779e-217	0.903
LGALS3	CD8-TRM(1)	0	0.277518	1.45457e-203	2.90914e-200	0.797
ITM2C	CD8-TRM(1)	0	0.306301	8.97699e-198	1.7954e-194	0.737
PTGER4	CD8-TRM(1)	0	0.27529	2.06502e-180	4.13003e-177	0.933
GNLY	CD8-TRM(1)	0	0.633221	1.15459e-165	2.30919e-162	0.645
IFNG	CD8-TRM(1)	0	0.399739	9.61712e-155	1.92342e-151	0.672
CAPG	CD8-TRM(1)	0	0.255944	5.87806e-153	1.17561e-149	0.67
SLA2	CD8-TRM(1)	0	0.333629	1.28284e-146	2.56568e-143	0.703
ABCB1	CD8-TRM(1)	0	0.262627	1.63754e-118	3.27509e-115	0.636
XCL2	CD8-TRM(1)	0	0.491622	4.05689e-73	8.11379e-70	0.582
GALNT2	CD8-TRM(1)	0	0.260902	1.98958e-28	3.97915e-25	0.552
GZMK	CD8-Effector(1)	1	1.52726	0	0	0.985
CRTAM	CD8-Effector(1)	1	1.02281	0	0	0.864
ENC1	CD8-Effector(1)	1	0.977454	0	0	0.822
CST7	CD8-Effector(1)	1	0.916529	0	0	0.991
GZMA	CD8-Effector(1)	1	0.777068	0	0	0.932
SH2D1A	CD8-Effector(1)	1	0.695641	0	0	0.848
DKK3	CD8-Effector(1)	1	0.676926	0	0	0.692
CCL5	CD8-Effector(1)	1	0.671036	0	0	0.99
SRRT	CD8-Effector(1)	1	0.645697	0	0	0.832
CLDND1	CD8-Effector(1)	1	0.643512	0	0	0.927
HNRNPLL	CD8-Effector(1)	1	0.640077	0	0	0.875
LYST	CD8-Effector(1)	1	0.628668	0	0	0.812
DUSP4	CD8-Effector(1)	1	0.597266	0	0	0.921
MARCKSL1	CD8-Effector(1)	1	0.560623	0	0	0.813
PIK3R1	CD8-Effector(1)	1	0.559269	0	0	0.907
ITM2C	CD8-Effector(1)	1	0.538486	0	0	0.708
TNFSF9	CD8-Effector(1)	1	0.536575	0	0	0.728
LITAF	CD8-Effector(1)	1	0.52902	0	0	0.895
RUNX3	CD8-Effector(1)	1	0.512926	0	0	0.847
CCL4	CD8-Effector(1)	1	0.478289	0	0	0.893
DTHD1	CD8-Effector(1)	1	0.471212	0	0	0.713
LYAR	CD8-Effector(1)	1	0.469999	0	0	0.78
AOAH	CD8-Effector(1)	1	0.465248	0	0	0.816
CD74	CD8-Effector(1)	1	0.432969	0	0	0.975
SRSF7	CD8-Effector(1)	1	0.390574	0	0	0.963
NKG7	CD8-Effector(1)	1	0.39022	0	0	0.888
HLA-DPB1	CD8-Effector(1)	1	0.359496	0	0	0.8
RGCC	CD8-Effector(1)	1	0.345793	0	0	0.943
CCL4L2	CD8-Effector(1)	1	0.326947	0	0	0.814
YPEL5	CD8-Effector(1)	1	0.28583	0	0	0.979
HLA-DRB1	CD8-Effector(1)	1	0.267057	0	0	0.866
RGPD2	CD8-Effector(1)	1	0.259096	0	0	0.718
TC2N	CD8-Effector(1)	1	0.511043	3.33097e-294	6.66194e-291	0.798
TRAT1	CD8-Effector(1)	1	0.465496	2.69618e-284	5.39237e-281	0.829
LDHA	CD8-Effector(1)	1	0.286722	1.37537e-281	2.75073e-278	0.943
CD8A	CD8-Effector(1)	1	0.53722	5.74554e-277	1.14911e-273	0.762
SLC7A5	CD8-Effector(1)	1	0.442771	1.78229e-275	3.56458e-272	0.82
HLA-DPA1	CD8-Effector(1)	1	0.284666	3.80295e-269	7.60591e-266	0.819
NR4A3	CD8-Effector(1)	1	0.494476	2.9183e-265	5.8366e-262	0.83
CEMIP2	CD8-Effector(1)	1	0.363887	3.4861e-243	6.9722e-240	0.857
RNF19A	CD8-Effector(1)	1	0.326426	5.51305e-239	1.10261e-235	0.913
KLRG1	CD8-Effector(1)	1	0.367136	4.19718e-237	8.39436e-234	0.722
CD27	CD8-Effector(1)	1	0.369448	1.58433e-236	3.16865e-233	0.812
FAM177A1	CD8-Effector(1)	1	0.30336	3.96257e-229	7.92513e-226	0.88
FABP5	CD8-Effector(1)	1	0.431008	2.80388e-227	5.60776e-224	0.753
ATP1B3	CD8-Effector(1)	1	0.355103	1.64155e-226	3.28311e-223	0.87
ZNF331	CD8-Effector(1)	1	0.266785	1.82662e-214	3.65323e-211	0.902
EPHA4	CD8-Effector(1)	1	0.345074	1.1006e-199	2.2012e-196	0.649
APOBEC3G	CD8-Effector(1)	1	0.30901	2.55254e-174	5.10508e-171	0.652
SAMD3	CD8-Effector(1)	1	0.311615	1.14249e-160	2.28499e-157	0.609
TSPYL2	CD8-Effector(1)	1	0.2759	1.44028e-123	2.88057e-120	0.848
PECAM1	CD8-Effector(1)	1	0.272234	1.83475e-120	3.66951e-117	0.636
RGS1	CD8-Effector(1)	1	0.276134	2.10295e-120	4.2059e-117	0.862
CLEC2B	CD8-Effector(1)	1	0.296303	2.06786e-112	4.13572e-109	0.849
EOMES	CD8-Effector(1)	1	0.454744	5.36878e-109	1.07376e-105	0.621
KLF3	CD8-Effector(1)	1	0.335278	1.00717e-105	2.01433e-102	0.708
CXCR3	CD8-Effector(1)	1	0.25843	2.83114e-98	5.66228e-95	0.607
CD8B	CD8-Effector(1)	1	0.467633	8.85023e-93	1.77005e-89	0.679
VPS37B	CD8-Effector(1)	1	0.296836	1.57995e-87	3.15989e-84	0.813
METRNL	CD8-Effector(1)	1	0.251752	1.89233e-87	3.78466e-84	0.611
P2RY8	CD8-Effector(1)	1	0.33481	1.6331e-85	3.26621e-82	0.792
TNFRSF9	CD8-Effector(1)	1	0.265507	6.89293e-67	1.37859e-63	0.639
IFNGR1	CD8-Effector(1)	1	0.256319	1.21921e-40	2.43841e-37	0.723
YBX3	CD8-Effector(1)	1	0.439768	1.4712e-40	2.9424e-37	0.636
ZEB2	CD8-Effector(1)	1	0.255056	2.26351e-38	4.52702e-35	0.739
AUTS2	CD8-Effector(1)	1	0.269427	7.42223e-17	1.48445e-13	0.662
IL7R	CD4-Th(1)	2	0.74909	0	0	0.958
AC020916.1	CD4-Th(1)	2	0.326173	0	0	0.857
IL2	CD4-Th(1)	2	0.260843	0	0	0.774
KLRB1	CD4-Th(1)	2	0.308664	1.17631e-306	2.35261e-303	0.933
GPR183	CD4-Th(1)	2	0.549959	1.71752e-294	3.43504e-291	0.923
CD40LG	CD4-Th(1)	2	0.496848	1.58987e-218	3.17974e-215	0.703
DPP4	CD4-Th(1)	2	0.256641	1.20619e-216	2.41239e-213	0.666
SESN1	CD4-Th(1)	2	0.313342	5.68983e-204	1.13797e-200	0.76
TSC22D3	CD4-Th(1)	2	0.315242	1.91865e-180	3.8373e-177	0.983
PLAC8	CD4-Th(1)	2	0.269807	2.10718e-124	4.21435e-121	0.707
RGCC	CD4-Th(1)	2	0.370476	7.33936e-124	1.46787e-120	0.943
TXNIP	CD4-Th(1)	2	0.503085	1.51932e-115	3.03863e-112	0.723
PTGER4	CD4-Th(1)	2	0.403825	2.92414e-108	5.84827e-105	0.909
ANKRD28	CD4-Th(1)	2	0.276341	4.18874e-88	8.37749e-85	0.742
FXYD7	CD4-Th(1)	2	0.255308	6.7657e-85	1.35314e-81	0.674
TTC39C	CD4-Th(1)	2	0.344154	7.8915e-85	1.5783e-81	0.885
AQP3	CD4-Th(1)	2	0.408865	4.1623e-84	8.32459e-81	0.781
ERN1	CD4-Th(1)	2	0.392736	6.96374e-78	1.39275e-74	0.749
PTGER2	CD4-Th(1)	2	0.313934	6.93725e-64	1.38745e-60	0.676
ARL4A	CD4-Th(1)	2	0.298557	7.96325e-63	1.59265e-59	0.932
CTSL	CD4-Th(1)	2	0.267313	1.6196e-62	3.23921e-59	0.618
KCNA3	CD4-Th(1)	2	0.366679	6.05506e-59	1.21101e-55	0.779
CD69	CD4-Th(1)	2	0.300737	9.03331e-58	1.80666e-54	0.919
CCR7	CD4-Th(1)	2	0.286785	1.45047e-56	2.90094e-53	0.752
RASGRP2	CD4-Th(1)	2	0.301829	9.47386e-47	1.89477e-43	0.728
PNP	CD4-Th(1)	2	0.290286	2.65202e-40	5.30405e-37	0.767
S100A11	CD4-Th(1)	2	0.285303	2.68448e-35	5.36895e-32	0.687
SAMSN1	CD4-Th(1)	2	0.302884	5.81068e-35	1.16214e-31	0.853
GLIPR1	CD4-Th(1)	2	0.318464	3.99808e-34	7.99617e-31	0.908
CDC14A	CD4-Th(1)	2	0.311835	5.09574e-33	1.01915e-29	0.689
GATA3	CD4-Th(1)	2	0.303342	1.71071e-27	3.42143e-24	0.807
SORL1	CD4-Th(1)	2	0.324562	3.85065e-25	7.7013e-22	0.736
TLE4	CD4-Th(1)	2	0.30199	1.79129e-20	3.58259e-17	0.718
RCSD1	CD4-Th(1)	2	0.292801	1.18688e-13	2.37376e-10	0.746
AHNAK	CD4-Th(1)	2	0.283574	1.25025e-12	2.50049e-09	0.87
SOCS1	CD4-Th(1)	2	0.310515	5.3932e-11	1.07864e-07	0.644
DDIT4	CD4-Th(1)	2	0.260058	6.85999e-11	1.372e-07	0.807
MID1IP1	CD4-Th(1)	2	0.295709	8.06071e-10	1.61214e-06	0.595
TNFAIP8	CD4-Th(1)	2	0.274391	5.51135e-06	0.0110227	0.704
INPP4B	CD4-Th(1)	2	0.304886	6.67275e-06	0.0133455	0.714
SCML4	CD4-Th(1)	2	0.296407	1.85188e-05	0.0370375	0.7
CCL4L2	CD8-Effector(2)	3	1.86055	0	0	0.896
GZMK	CD8-Effector(2)	3	1.63393	0	0	0.994
CCL4	CD8-Effector(2)	3	1.37936	0	0	0.951
CRTAM	CD8-Effector(2)	3	1.1978	0	0	0.911
GZMA	CD8-Effector(2)	3	1.19166	0	0	0.971
HLA-DRB1	CD8-Effector(2)	3	1.15464	0	0	0.95
CCL5	CD8-Effector(2)	3	1.1118	0	0	0.998
NKG7	CD8-Effector(2)	3	1.08844	0	0	0.963
CD74	CD8-Effector(2)	3	1.04616	0	0	0.991
CST7	CD8-Effector(2)	3	0.981681	0	0	0.994
CCL3L1	CD8-Effector(2)	3	0.946804	0	0	0.846
HLA-DPB1	CD8-Effector(2)	3	0.944408	0	0	0.908
HLA-DPA1	CD8-Effector(2)	3	0.924655	0	0	0.922
LYST	CD8-Effector(2)	3	0.899923	0	0	0.885
ENC1	CD8-Effector(2)	3	0.881048	0	0	0.881
HLA-DRA	CD8-Effector(2)	3	0.860995	0	0	0.847
CCL3	CD8-Effector(2)	3	0.833645	0	0	0.68
IFNG	CD8-Effector(2)	3	0.832623	0	0	0.71
GZMH	CD8-Effector(2)	3	0.823594	0	0	0.815
HLA-DQA1	CD8-Effector(2)	3	0.801042	0	0	0.779
TNFSF9	CD8-Effector(2)	3	0.774812	0	0	0.767
HLA-DQB1	CD8-Effector(2)	3	0.754422	0	0	0.814
VCAM1	CD8-Effector(2)	3	0.698436	0	0	0.67
SH2D1A	CD8-Effector(2)	3	0.66271	0	0	0.885
CD27	CD8-Effector(2)	3	0.661095	0	0	0.867
CD8B	CD8-Effector(2)	3	0.622458	0	0	0.756
CD8A	CD8-Effector(2)	3	0.617471	0	0	0.836
FABP5	CD8-Effector(2)	3	0.615122	0	0	0.808
DUSP4	CD8-Effector(2)	3	0.600537	0	0	0.941
HNRNPLL	CD8-Effector(2)	3	0.590245	0	0	0.91
APOBEC3G	CD8-Effector(2)	3	0.582543	0	0	0.743
CLDND1	CD8-Effector(2)	3	0.580007	0	0	0.952
SRRT	CD8-Effector(2)	3	0.573438	0	0	0.874
DTHD1	CD8-Effector(2)	3	0.54957	0	0	0.779
TNFRSF9	CD8-Effector(2)	3	0.544528	0	0	0.721
AC243829.4	CD8-Effector(2)	3	0.54166	0	0	0.739
TRAT1	CD8-Effector(2)	3	0.531426	0	0	0.897
KLRG1	CD8-Effector(2)	3	0.518744	0	0	0.816
EOMES	CD8-Effector(2)	3	0.506615	0	0	0.682
LAG3	CD8-Effector(2)	3	0.497487	0	0	0.787
AOAH	CD8-Effector(2)	3	0.480384	0	0	0.871
TOX	CD8-Effector(2)	3	0.476716	0	0	0.831
LITAF	CD8-Effector(2)	3	0.466913	0	0	0.925
PECAM1	CD8-Effector(2)	3	0.461762	0	0	0.708
CLEC2B	CD8-Effector(2)	3	0.448934	0	0	0.891
ITM2C	CD8-Effector(2)	3	0.439763	0	0	0.749
PYHIN1	CD8-Effector(2)	3	0.411526	0	0	0.773
SAMD3	CD8-Effector(2)	3	0.404992	0	0	0.706
GIMAP4	CD8-Effector(2)	3	0.386757	0	0	0.765
MIR155HG	CD8-Effector(2)	3	0.38306	0	0	0.714
PIK3R1	CD8-Effector(2)	3	0.378283	0	0	0.93
PLEK	CD8-Effector(2)	3	0.353021	0	0	0.736
FASLG	CD8-Effector(2)	3	0.340767	0	0	0.634
RUNX3	CD8-Effector(2)	3	0.340729	0	0	0.864
MCOLN2	CD8-Effector(2)	3	0.321137	0	0	0.68
SLF1	CD8-Effector(2)	3	0.30088	0	0	0.664
EDARADD	CD8-Effector(2)	3	0.278521	0	0	0.68
LYAR	CD8-Effector(2)	3	0.275791	0	0	0.83
TTN	CD8-Effector(2)	3	0.251396	0	0	0.707
SLAMF7	CD8-Effector(2)	3	0.34805	1.65356e-300	3.30713e-297	0.656
CEMIP2	CD8-Effector(2)	3	0.35584	2.37446e-299	4.74892e-296	0.902
BICDL1	CD8-Effector(2)	3	0.253077	1.54628e-298	3.09257e-295	0.723
TIGIT	CD8-Effector(2)	3	0.252424	1.53689e-297	3.07378e-294	0.815
PRF1	CD8-Effector(2)	3	0.343339	7.95589e-266	1.59118e-262	0.759
CD200R1	CD8-Effector(2)	3	0.309858	7.60559e-264	1.52112e-260	0.63
SRSF7	CD8-Effector(2)	3	0.298635	7.0685e-263	1.4137e-259	0.969
RGS1	CD8-Effector(2)	3	0.365484	9.59458e-253	1.91892e-249	0.899
TAGAP	CD8-Effector(2)	3	0.400721	1.84027e-252	3.68053e-249	0.89
ITM2A	CD8-Effector(2)	3	0.269036	1.06482e-220	2.12963e-217	0.941
PTTG1	CD8-Effector(2)	3	0.288514	3.16181e-219	6.32361e-216	0.718
RNF19A	CD8-Effector(2)	3	0.256637	7.52044e-204	1.50409e-200	0.943
CTSC	CD8-Effector(2)	3	0.311303	2.12463e-197	4.24926e-194	0.805
XCL2	CD8-Effector(2)	3	0.61524	4.5531e-151	9.10619e-148	0.565
PDCD1	CD8-Effector(2)	3	0.338644	1.04216e-145	2.08431e-142	0.721
SLA	CD8-Effector(2)	3	0.254784	1.67981e-120	3.35962e-117	0.77
TNIP3	CD8-Effector(2)	3	0.259725	4.93674e-76	9.87349e-73	0.573
XCL1	CD8-Effector(2)	3	0.268625	4.81013e-11	9.62025e-08	0.623
PLIN2	CD4-Th(2)	4	0.569043	0	0	0.798
CXCR6	CD4-Th(2)	4	0.489803	0	0	0.822
CD40LG	CD4-Th(2)	4	0.463586	0	0	0.716
ALOX5AP	CD4-Th(2)	4	0.450605	0	0	0.94
GNA15	CD4-Th(2)	4	0.440976	0	0	0.707
ANKRD28	CD4-Th(2)	4	0.427566	0	0	0.771
S100A4	CD4-Th(2)	4	0.425565	0	0	0.988
RBPJ	CD4-Th(2)	4	0.419042	0	0	0.776
KLRB1	CD4-Th(2)	4	0.406289	0	0	0.949
SAMSN1	CD4-Th(2)	4	0.332085	0	0	0.919
NR3C1	CD4-Th(2)	4	0.328406	0	0	0.919
LINC01871	CD4-Th(2)	4	0.316752	0	0	0.868
PPARG	CD4-Th(2)	4	0.30956	0	0	0.74
CCR6	CD4-Th(2)	4	0.302325	0	0	0.947
SH3TC1	CD4-Th(2)	4	0.278135	0	0	0.85
CD52	CD4-Th(2)	4	0.277389	0	0	0.984
FKBP5	CD4-Th(2)	4	0.251395	1.30563e-299	2.61126e-296	0.846
CAPG	CD4-Th(2)	4	0.358508	1.00951e-297	2.01902e-294	0.698
LGALS3	CD4-Th(2)	4	0.32059	3.48483e-284	6.96967e-281	0.802
GLIPR1	CD4-Th(2)	4	0.275087	4.63134e-266	9.26267e-263	0.932
PDCL3	CD4-Th(2)	4	0.340478	1.81853e-258	3.63706e-255	0.87
CD4	CD4-Th(2)	4	0.252148	1.10434e-247	2.20868e-244	0.788
GLUL	CD4-Th(2)	4	0.369978	1.07112e-243	2.14224e-240	0.707
HOPX	CD4-Th(2)	4	0.270344	2.12195e-232	4.2439e-229	0.725
GPR25	CD4-Th(2)	4	0.292164	9.8405e-201	1.9681e-197	0.649
TMEM173	CD4-Th(2)	4	0.331168	1.98148e-186	3.96296e-183	0.685
RUNX2	CD4-Th(2)	4	0.30061	5.9409e-164	1.18818e-160	0.644
GADD45G	CD4-Th(2)	4	0.262719	3.65027e-80	7.30054e-77	0.61
CLU	CD4-Th(2)	4	0.405593	3.3511e-45	6.7022e-42	0.507
FRMD4B	CD4-Th(2)	4	0.257516	2.7746e-27	5.54921e-24	0.615
ADAM19	CD4-Th(2)	4	0.301755	7.4555e-22	1.4911e-18	0.493
FOXP3	CD4-Treg	5	1.78858	0	0	0.848
CCR8	CD4-Treg	5	1.65837	0	0	0.881
CTLA4	CD4-Treg	5	1.32318	0	0	0.901
CARD16	CD4-Treg	5	1.27711	0	0	0.841
RTKN2	CD4-Treg	5	1.26296	0	0	0.804
BATF	CD4-Treg	5	1.241	0	0	0.864
TNFRSF4	CD4-Treg	5	1.17262	0	0	0.792
IL2RA	CD4-Treg	5	1.16204	0	0	0.68
TBC1D4	CD4-Treg	5	1.12862	0	0	0.814
MAGEH1	CD4-Treg	5	1.09514	0	0	0.74
TIGIT	CD4-Treg	5	1.08001	0	0	0.858
IL1R2	CD4-Treg	5	1.06047	0	0	0.873
MIR4435-2HG	CD4-Treg	5	0.994916	0	0	0.844
TNFRSF9	CD4-Treg	5	0.979078	0	0	0.777
TTN	CD4-Treg	5	0.946308	0	0	0.867
TNFRSF18	CD4-Treg	5	0.936184	0	0	0.761
LINC01943	CD4-Treg	5	0.900826	0	0	0.725
IKZF2	CD4-Treg	5	0.872909	0	0	0.748
LAYN	CD4-Treg	5	0.858922	0	0	0.688
HPGD	CD4-Treg	5	0.83833	0	0	0.861
CCR6	CD4-Treg	5	0.825939	0	0	0.939
SAMHD1	CD4-Treg	5	0.801424	0	0	0.779
ICOS	CD4-Treg	5	0.778735	0	0	0.898
UGP2	CD4-Treg	5	0.777038	0	0	0.792
ARID5B	CD4-Treg	5	0.776753	0	0	0.916
SELL	CD4-Treg	5	0.76261	0	0	0.751
AC017002.3	CD4-Treg	5	0.74096	0	0	0.716
LTB	CD4-Treg	5	0.733854	0	0	0.907
FCMR	CD4-Treg	5	0.710383	0	0	0.914
GBP5	CD4-Treg	5	0.70054	0	0	0.733
CCR4	CD4-Treg	5	0.68983	0	0	0.904
ZC3H12D	CD4-Treg	5	0.681924	0	0	0.812
CD27	CD4-Treg	5	0.659402	0	0	0.825
ICA1	CD4-Treg	5	0.655845	0	0	0.807
IL1R1	CD4-Treg	5	0.651172	0	0	0.862
GLRX	CD4-Treg	5	0.63444	0	0	0.747
CCDC141	CD4-Treg	5	0.617808	0	0	0.816
TIAM1	CD4-Treg	5	0.58602	0	0	0.73
TNIK	CD4-Treg	5	0.585981	0	0	0.841
RBKS	CD4-Treg	5	0.577081	0	0	0.871
LAIR2	CD4-Treg	5	0.571839	0	0	0.689
SAMSN1	CD4-Treg	5	0.545959	0	0	0.923
CXCR6	CD4-Treg	5	0.545309	0	0	0.884
LINC02099	CD4-Treg	5	0.540403	0	0	0.773
CD28	CD4-Treg	5	0.535204	0	0	0.883
CTSC	CD4-Treg	5	0.533915	0	0	0.82
LEF1	CD4-Treg	5	0.521654	0	0	0.724
SETD7	CD4-Treg	5	0.50791	0	0	0.735
BEX3	CD4-Treg	5	0.503572	0	0	0.715
TRAC	CD4-Treg	5	0.501916	0	0	0.794
ENTPD1	CD4-Treg	5	0.500702	0	0	0.72
MAST4	CD4-Treg	5	0.498641	0	0	0.675
CORO1B	CD4-Treg	5	0.497519	0	0	0.794
TRAF1	CD4-Treg	5	0.494616	0	0	0.778
SLAMF1	CD4-Treg	5	0.490682	0	0	0.696
WDR74	CD4-Treg	5	0.487512	0	0	0.842
SNX9	CD4-Treg	5	0.470651	0	0	0.837
TMEM173	CD4-Treg	5	0.465571	0	0	0.711
CCNG2	CD4-Treg	5	0.457119	0	0	0.745
FAM184A	CD4-Treg	5	0.452473	0	0	0.763
CYTOR	CD4-Treg	5	0.44401	0	0	0.857
S100A4	CD4-Treg	5	0.431485	0	0	0.975
PMCH	CD4-Treg	5	0.416748	0	0	0.655
SESN3	CD4-Treg	5	0.416312	0	0	0.732
ADTRP	CD4-Treg	5	0.415567	0	0	0.767
ANKRD12	CD4-Treg	5	0.413923	0	0	0.929
CRADD	CD4-Treg	5	0.406704	0	0	0.67
FRMD4B	CD4-Treg	5	0.39748	0	0	0.739
CD4	CD4-Treg	5	0.395357	0	0	0.8
ZC2HC1A	CD4-Treg	5	0.394939	0	0	0.738
IL6R	CD4-Treg	5	0.384409	0	0	0.763
THADA	CD4-Treg	5	0.358657	0	0	0.718
CD177	CD4-Treg	5	0.356291	0	0	0.662
RORA	CD4-Treg	5	0.353724	0	0	0.916
ATP1B1	CD4-Treg	5	0.352203	0	0	0.675
PFKFB3	CD4-Treg	5	0.342204	0	0	0.84
LINC02195	CD4-Treg	5	0.285086	0	0	0.747
CD70	CD4-Treg	5	0.280842	0	0	0.715
MIR181A1HG	CD4-Treg	5	0.265793	0	0	0.657
FAM122C	CD4-Treg	5	0.256316	0	0	0.796
AC007384.1	CD4-Treg	5	0.254915	0	0	0.801
ICAM2	CD4-Treg	5	0.441622	9.93607e-307	1.98721e-303	0.711
CD7	CD4-Treg	5	0.321966	6.99843e-306	1.39969e-302	0.903
GNG8	CD4-Treg	5	0.28027	2.52926e-302	5.05853e-299	0.58
IL6ST	CD4-Treg	5	0.395767	2.24448e-280	4.48897e-277	0.769
PIM2	CD4-Treg	5	0.455195	2.28131e-267	4.56262e-264	0.75
FBLN7	CD4-Treg	5	0.378501	2.26311e-256	4.52623e-253	0.697
LRRC32	CD4-Treg	5	0.28247	3.39972e-254	6.79945e-251	0.604
IPCEF1	CD4-Treg	5	0.340252	8.42345e-239	1.68469e-235	0.708
GPCPD1	CD4-Treg	5	0.290774	7.2826e-234	1.45652e-230	0.838
FOXP1	CD4-Treg	5	0.325225	1.91725e-230	3.83449e-227	0.845
BCL2L11	CD4-Treg	5	0.268597	1.36779e-205	2.73559e-202	0.702
RGS1	CD4-Treg	5	0.298704	4.49577e-204	8.99155e-201	0.883
FAAH2	CD4-Treg	5	0.370173	3.02378e-181	6.04756e-178	0.723
GEM	CD4-Treg	5	0.479155	6.80628e-166	1.36126e-162	0.654
DUSP10	CD4-Treg	5	0.264538	5.14441e-153	1.02888e-149	0.676
LGMN	CD4-Treg	5	0.389796	4.41033e-136	8.82065e-133	0.604
TSPYL2	CD4-Treg	5	0.303986	9.75708e-135	1.95142e-131	0.904
PKIA	CD4-Treg	5	0.270734	1.67651e-115	3.35301e-112	0.611
PRDM1	CD4-Treg	5	0.300516	3.38124e-95	6.76249e-92	0.687
FAS	CD4-Treg	5	0.331019	1.45667e-88	2.91335e-85	0.691
NABP1	CD4-Treg	5	0.283615	1.82334e-79	3.64669e-76	0.655
SOX4	CD4-Treg	5	0.313625	3.93033e-58	7.86067e-55	0.421
HOXB2	CD4-Treg	5	0.25544	4.45104e-53	8.90207e-50	0.747
LINC00649	CD4-Treg	5	0.265345	1.37787e-48	2.75575e-45	0.629
GCNT1	CD4-Treg	5	0.256709	5.76022e-27	1.15204e-23	0.523
YPEL2	CD4-Treg	5	0.286559	4.01308e-25	8.02616e-22	0.568
F5	CD4-Treg	5	0.41613	1.71595e-24	3.43189e-21	0.491
CCR6	MAIT	6	1.37807	0	0	0.945
KLRB1	MAIT	6	1.2981	0	0	0.979
IL7R	MAIT	6	1.04712	0	0	0.986
IL4I1	MAIT	6	0.948478	0	0	0.794
RORA	MAIT	6	0.914293	0	0	0.935
AQP3	MAIT	6	0.797372	0	0	0.825
AC245014.3	MAIT	6	0.685802	0	0	0.789
GPR65	MAIT	6	0.681904	0	0	0.88
TTC39C	MAIT	6	0.66927	0	0	0.859
RORC	MAIT	6	0.658843	0	0	0.735
ERN1	MAIT	6	0.639467	0	0	0.784
MGAT4A	MAIT	6	0.602638	0	0	0.843
DPP4	MAIT	6	0.590703	0	0	0.714
SATB1	MAIT	6	0.587123	0	0	0.837
SLC4A10	MAIT	6	0.583146	0	0	0.801
IFNGR1	MAIT	6	0.581971	0	0	0.818
PDE4D	MAIT	6	0.574005	0	0	0.907
LTB	MAIT	6	0.564401	0	0	0.886
THBS1	MAIT	6	0.549234	0	0	0.772
NCR3	MAIT	6	0.531368	0	0	0.793
MAP3K4	MAIT	6	0.515229	0	0	0.693
IL17A	MAIT	6	0.509833	0	0	0.765
MYBL1	MAIT	6	0.500448	0	0	0.68
TTC39C-AS1	MAIT	6	0.477099	0	0	0.771
CA2	MAIT	6	0.451617	0	0	0.699
S100A4	MAIT	6	0.43342	0	0	0.981
TMIGD2	MAIT	6	0.425029	0	0	0.742
GPR183	MAIT	6	0.419831	0	0	0.858
NR1D1	MAIT	6	0.415949	0	0	0.719
LINC01871	MAIT	6	0.408939	0	0	0.835
PNP	MAIT	6	0.403284	0	0	0.767
SESN1	MAIT	6	0.40134	0	0	0.74
SYTL2	MAIT	6	0.398268	0	0	0.817
CXCR6	MAIT	6	0.394639	0	0	0.828
PRNP	MAIT	6	0.387635	0	0	0.822
GNA15	MAIT	6	0.379621	0	0	0.663
TNFAIP8	MAIT	6	0.376995	0	0	0.761
PTPN13	MAIT	6	0.364588	0	0	0.794
ZBTB16	MAIT	6	0.363362	0	0	0.711
ABCB1	MAIT	6	0.359798	0	0	0.645
CCNH	MAIT	6	0.353277	0	0	0.899
TNFSF13B	MAIT	6	0.34239	0	0	0.656
TLE1	MAIT	6	0.329118	0	0	0.709
IL23R	MAIT	6	0.326522	0	0	0.712
PABPC1	MAIT	6	0.312047	0	0	0.999
S100A6	MAIT	6	0.311579	0	0	0.957
HPGD	MAIT	6	0.272481	0	0	0.75
LTK	MAIT	6	0.270726	0	0	0.685
SNX9	MAIT	6	0.291605	5.21292e-273	1.04258e-269	0.8
ARL4A	MAIT	6	0.326722	1.40384e-261	2.80768e-258	0.875
GLIPR1	MAIT	6	0.250737	4.48018e-255	8.96037e-252	0.915
AHNAK	MAIT	6	0.284467	1.54129e-237	3.08258e-234	0.887
NFKB1	MAIT	6	0.346533	2.02917e-237	4.05835e-234	0.782
FURIN	MAIT	6	0.408783	2.47902e-231	4.95805e-228	0.65
YWHAH	MAIT	6	0.278746	7.92235e-229	1.58447e-225	0.732
LGALS3	MAIT	6	0.291615	1.74952e-225	3.49904e-222	0.757
MCAM	MAIT	6	0.294615	1.9127e-209	3.82539e-206	0.65
AC020916.1	MAIT	6	0.326359	1.95887e-195	3.91774e-192	0.739
ANKRD28	MAIT	6	0.250022	8.52607e-193	1.70521e-189	0.714
GYG1	MAIT	6	0.326785	3.18377e-174	6.36754e-171	0.723
IL22	MAIT	6	0.257736	1.06576e-169	2.13152e-166	0.592
DSE	MAIT	6	0.320401	2.69484e-158	5.38967e-155	0.626
IL18RAP	MAIT	6	0.291647	1.38521e-150	2.77042e-147	0.579
SVIL	MAIT	6	0.251451	5.71129e-141	1.14226e-137	0.551
NINJ1	MAIT	6	0.290972	1.34673e-136	2.69347e-133	0.673
KDSR	MAIT	6	0.28797	1.71371e-82	3.42742e-79	0.625
CXCL13	CD4-Tfh(1)	7	1.02061	0	0	0.744
FAAH2	CD4-Tfh(1)	7	1.0048	0	0	0.844
NR3C1	CD4-Tfh(1)	7	0.983017	0	0	0.958
TNFSF8	CD4-Tfh(1)	7	0.938869	0	0	0.851
SESN3	CD4-Tfh(1)	7	0.938107	0	0	0.781
PASK	CD4-Tfh(1)	7	0.921793	0	0	0.883
TSHZ2	CD4-Tfh(1)	7	0.900948	0	0	0.815
PTPN13	CD4-Tfh(1)	7	0.803189	0	0	0.883
MAGEH1	CD4-Tfh(1)	7	0.753442	0	0	0.754
ANKRD12	CD4-Tfh(1)	7	0.750548	0	0	0.944
FKBP5	CD4-Tfh(1)	7	0.739251	0	0	0.905
RNF19A	CD4-Tfh(1)	7	0.734812	0	0	0.978
IL6ST	CD4-Tfh(1)	7	0.70458	0	0	0.824
CCR4	CD4-Tfh(1)	7	0.704176	0	0	0.894
THADA	CD4-Tfh(1)	7	0.702787	0	0	0.792
TIGIT	CD4-Tfh(1)	7	0.687507	0	0	0.835
TNIK	CD4-Tfh(1)	7	0.679212	0	0	0.869
ICA1	CD4-Tfh(1)	7	0.678573	0	0	0.778
SLC2A3	CD4-Tfh(1)	7	0.674737	0	0	0.993
SH3TC1	CD4-Tfh(1)	7	0.648742	0	0	0.858
FBLN7	CD4-Tfh(1)	7	0.646102	0	0	0.75
KLRB1	CD4-Tfh(1)	7	0.62386	0	0	0.966
CCR7	CD4-Tfh(1)	7	0.621661	0	0	0.799
GPR183	CD4-Tfh(1)	7	0.616583	0	0	0.942
ITM2A	CD4-Tfh(1)	7	0.583499	0	0	0.966
ZNF331	CD4-Tfh(1)	7	0.576762	0	0	0.973
CRYBG1	CD4-Tfh(1)	7	0.575401	0	0	0.862
CD4	CD4-Tfh(1)	7	0.561783	0	0	0.862
CD200	CD4-Tfh(1)	7	0.55941	0	0	0.714
IGFBP4	CD4-Tfh(1)	7	0.559025	0	0	0.69
TCF7	CD4-Tfh(1)	7	0.549402	0	0	0.793
SESN1	CD4-Tfh(1)	7	0.541646	0	0	0.742
TNFRSF4	CD4-Tfh(1)	7	0.540166	0	0	0.763
MAF	CD4-Tfh(1)	7	0.539116	0	0	0.884
CITED2	CD4-Tfh(1)	7	0.536366	0	0	0.947
CH25H	CD4-Tfh(1)	7	0.528537	0	0	0.588
CXCR5	CD4-Tfh(1)	7	0.522264	0	0	0.835
CD28	CD4-Tfh(1)	7	0.515455	0	0	0.884
MAL	CD4-Tfh(1)	7	0.507282	0	0	0.723
CORO1B	CD4-Tfh(1)	7	0.506738	0	0	0.824
WDR74	CD4-Tfh(1)	7	0.485684	0	0	0.815
DDIT4	CD4-Tfh(1)	7	0.483551	0	0	0.903
PGAP1	CD4-Tfh(1)	7	0.483522	0	0	0.697
GPCPD1	CD4-Tfh(1)	7	0.482958	0	0	0.876
TBC1D4	CD4-Tfh(1)	7	0.471119	0	0	0.825
ARMH1	CD4-Tfh(1)	7	0.457984	0	0	0.686
GEM	CD4-Tfh(1)	7	0.455384	0	0	0.738
INPP4B	CD4-Tfh(1)	7	0.448891	0	0	0.821
ALG13	CD4-Tfh(1)	7	0.442159	0	0	0.911
SELL	CD4-Tfh(1)	7	0.436736	0	0	0.69
LEF1	CD4-Tfh(1)	7	0.436562	0	0	0.658
CPM	CD4-Tfh(1)	7	0.422624	0	0	0.632
IL6R	CD4-Tfh(1)	7	0.418517	0	0	0.775
SOCS1	CD4-Tfh(1)	7	0.414553	0	0	0.724
PTGER4	CD4-Tfh(1)	7	0.413323	0	0	0.937
AHI1	CD4-Tfh(1)	7	0.404164	0	0	0.748
AP3M2	CD4-Tfh(1)	7	0.402033	0	0	0.751
ICOS	CD4-Tfh(1)	7	0.399925	0	0	0.872
SATB1	CD4-Tfh(1)	7	0.39641	0	0	0.871
LHFPL6	CD4-Tfh(1)	7	0.394634	0	0	0.715
ZCCHC12	CD4-Tfh(1)	7	0.39383	0	0	0.766
PDE7B	CD4-Tfh(1)	7	0.391748	0	0	0.765
ARID5A	CD4-Tfh(1)	7	0.387649	0	0	0.847
ARID5B	CD4-Tfh(1)	7	0.386933	0	0	0.89
RILPL2	CD4-Tfh(1)	7	0.384186	0	0	0.886
YPEL5	CD4-Tfh(1)	7	0.371052	0	0	0.992
ZBTB10	CD4-Tfh(1)	7	0.362959	0	0	0.763
HOOK2	CD4-Tfh(1)	7	0.346795	0	0	0.823
TRIM8	CD4-Tfh(1)	7	0.346537	0	0	0.769
FCMR	CD4-Tfh(1)	7	0.342734	0	0	0.9
SRGN	CD4-Tfh(1)	7	0.341205	0	0	1
ZDBF2	CD4-Tfh(1)	7	0.337116	0	0	0.835
DRAIC	CD4-Tfh(1)	7	0.328471	0	0	0.79
NDUFV2-AS1	CD4-Tfh(1)	7	0.322788	0	0	0.76
CTLA4	CD4-Tfh(1)	7	0.322281	0	0	0.804
RNF130	CD4-Tfh(1)	7	0.307745	0	0	0.763
PRMT9	CD4-Tfh(1)	7	0.304776	0	0	0.811
BEX2	CD4-Tfh(1)	7	0.304602	0	0	0.767
TP53INP1	CD4-Tfh(1)	7	0.285353	0	0	0.679
KIAA0319L	CD4-Tfh(1)	7	0.279598	0	0	0.712
PABPC1	CD4-Tfh(1)	7	0.275998	0	0	0.998
PMCH	CD4-Tfh(1)	7	0.260286	2.05884e-295	4.11768e-292	0.612
MAML2	CD4-Tfh(1)	7	0.305845	2.76457e-294	5.52915e-291	0.688
TNFAIP8	CD4-Tfh(1)	7	0.365547	9.82039e-272	1.96408e-268	0.76
ZNF831	CD4-Tfh(1)	7	0.291515	1.39314e-268	2.78629e-265	0.856
GNG4	CD4-Tfh(1)	7	0.273396	1.46264e-267	2.92527e-264	0.626
CREM	CD4-Tfh(1)	7	0.253608	6.66623e-257	1.33325e-253	0.985
FAM177A1	CD4-Tfh(1)	7	0.334757	1.42495e-252	2.8499e-249	0.927
NMB	CD4-Tfh(1)	7	0.859158	2.62995e-246	5.2599e-243	0.639
BATF	CD4-Tfh(1)	7	0.300463	5.06587e-231	1.01317e-227	0.743
SC5D	CD4-Tfh(1)	7	0.302229	7.1694e-228	1.43388e-224	0.763
PFKFB3	CD4-Tfh(1)	7	0.270939	7.5264e-218	1.50528e-214	0.803
CD5	CD4-Tfh(1)	7	0.274021	1.95467e-215	3.90933e-212	0.89
CYSLTR1	CD4-Tfh(1)	7	0.339784	1.40875e-214	2.81751e-211	0.579
CD40LG	CD4-Tfh(1)	7	0.404945	1.44328e-214	2.88656e-211	0.667
SNX9	CD4-Tfh(1)	7	0.265162	8.54552e-204	1.7091e-200	0.802
PGM2L1	CD4-Tfh(1)	7	0.607222	9.3716e-197	1.87432e-193	0.632
TOX	CD4-Tfh(1)	7	0.383555	1.68602e-190	3.37204e-187	0.806
ITK	CD4-Tfh(1)	7	0.271143	7.35664e-179	1.47133e-175	0.781
CMSS1	CD4-Tfh(1)	7	0.330606	5.6635e-174	1.1327e-170	0.646
TIAM1	CD4-Tfh(1)	7	0.448053	2.65969e-158	5.31939e-155	0.592
GLIPR1	CD4-Tfh(1)	7	0.288514	1.28998e-145	2.57996e-142	0.92
PLIN2	CD4-Tfh(1)	7	0.287953	4.86522e-134	9.73044e-131	0.736
SERINC5	CD4-Tfh(1)	7	0.282972	4.26431e-123	8.52862e-120	0.665
SCML1	CD4-Tfh(1)	7	0.283396	9.59969e-91	1.91994e-87	0.556
CHN1	CD4-Tfh(1)	7	0.316655	2.61704e-42	5.23408e-39	0.626
G0S2	CD4-Tfh(1)	7	0.304446	3.65396e-06	0.00730792	0.495
SELL	Stem-like memory	8	1.43641	0	0	0.889
CCR7	Stem-like memory	8	1.42683	0	0	0.917
S1PR1	Stem-like memory	8	0.988062	0	0	0.761
KLF3	Stem-like memory	8	0.86128	0	0	0.825
TCF7	Stem-like memory	8	0.830091	0	0	0.846
GPR183	Stem-like memory	8	0.788428	0	0	0.953
SC5D	Stem-like memory	8	0.78295	0	0	0.861
FAAH2	Stem-like memory	8	0.782742	0	0	0.837
LTB	Stem-like memory	8	0.763887	0	0	0.94
SESN3	Stem-like memory	8	0.750714	0	0	0.793
MAL	Stem-like memory	8	0.749856	0	0	0.777
PASK	Stem-like memory	8	0.748988	0	0	0.905
TSHZ2	Stem-like memory	8	0.745107	0	0	0.815
LEF1	Stem-like memory	8	0.736791	0	0	0.719
AP3M2	Stem-like memory	8	0.724941	0	0	0.821
SLC2A3	Stem-like memory	8	0.716519	0	0	0.995
ICAM2	Stem-like memory	8	0.707368	0	0	0.78
PLAC8	Stem-like memory	8	0.695108	0	0	0.784
SCML1	Stem-like memory	8	0.675929	0	0	0.694
IL7R	Stem-like memory	8	0.627268	0	0	0.99
ABLIM1	Stem-like memory	8	0.607641	0	0	0.818
RASGRP2	Stem-like memory	8	0.58996	0	0	0.773
TRABD2A	Stem-like memory	8	0.585684	0	0	0.671
SATB1	Stem-like memory	8	0.583559	0	0	0.855
ALG13	Stem-like memory	8	0.550291	0	0	0.944
ARID5A	Stem-like memory	8	0.549891	0	0	0.872
BACH2	Stem-like memory	8	0.54811	0	0	0.693
PABPC1	Stem-like memory	8	0.535512	0	0	0.999
GPCPD1	Stem-like memory	8	0.517866	0	0	0.899
NELL2	Stem-like memory	8	0.504935	0	0	0.713
TAF4B	Stem-like memory	8	0.495457	0	0	0.651
FCMR	Stem-like memory	8	0.495218	0	0	0.89
ARRDC2	Stem-like memory	8	0.494376	0	0	0.739
C1orf162	Stem-like memory	8	0.476524	0	0	0.788
FAM177A1	Stem-like memory	8	0.456621	0	0	0.961
ANKRD12	Stem-like memory	8	0.455651	0	0	0.921
TXK	Stem-like memory	8	0.451619	0	0	0.728
SORL1	Stem-like memory	8	0.446696	0	0	0.823
AQP3	Stem-like memory	8	0.433913	0	0	0.838
ADTRP	Stem-like memory	8	0.432917	0	0	0.83
FXYD7	Stem-like memory	8	0.426328	0	0	0.743
CD28	Stem-like memory	8	0.418454	0	0	0.911
P2RY8	Stem-like memory	8	0.414692	0	0	0.914
CRYBG1	Stem-like memory	8	0.413756	0	0	0.85
TNFSF8	Stem-like memory	8	0.389224	0	0	0.798
BEX2	Stem-like memory	8	0.388329	0	0	0.786
PGAP1	Stem-like memory	8	0.380005	0	0	0.726
PTGER4	Stem-like memory	8	0.358978	0	0	0.942
MAML2	Stem-like memory	8	0.354349	0	0	0.753
BEX3	Stem-like memory	8	0.352291	0	0	0.823
PCSK1N	Stem-like memory	8	0.35202	0	0	0.77
INPP4B	Stem-like memory	8	0.308275	0	0	0.85
AC119396.1	Stem-like memory	8	0.299726	0	0	0.665
CXCR5	Stem-like memory	8	0.293666	0	0	0.915
LINC00402	Stem-like memory	8	0.276661	0	0	0.843
CCR4	Stem-like memory	8	0.269492	0	0	0.919
IL6R	Stem-like memory	8	0.269421	0	0	0.822
ZBTB10	Stem-like memory	8	0.252688	0	0	0.722
ITGA6	Stem-like memory	8	0.397503	1.62321e-305	3.24643e-302	0.681
ARMH1	Stem-like memory	8	0.325189	2.87539e-300	5.75078e-297	0.642
RILPL2	Stem-like memory	8	0.345562	1.74933e-297	3.49866e-294	0.906
FOXP1	Stem-like memory	8	0.44368	4.63924e-296	9.27848e-293	0.821
TESPA1	Stem-like memory	8	0.439852	1.11927e-278	2.23855e-275	0.678
YPEL5	Stem-like memory	8	0.332301	2.25482e-278	4.50964e-275	0.994
LPAR6	Stem-like memory	8	0.255877	3.18181e-276	6.36363e-273	0.697
CMSS1	Stem-like memory	8	0.292295	5.38808e-276	1.07762e-272	0.699
RIPOR2	Stem-like memory	8	0.349583	2.52165e-268	5.0433e-265	0.781
ZNF331	Stem-like memory	8	0.352417	5.15176e-254	1.03035e-250	0.968
EMP3	Stem-like memory	8	0.353982	4.56384e-226	9.12768e-223	0.897
GIMAP7	Stem-like memory	8	0.308442	7.42672e-219	1.48534e-215	0.762
WDR74	Stem-like memory	8	0.278013	1.48647e-204	2.97293e-201	0.807
RIC3	Stem-like memory	8	0.302585	5.0157e-199	1.00314e-195	0.626
CYSLTR1	Stem-like memory	8	0.299783	5.69151e-193	1.1383e-189	0.605
ITGB1	Stem-like memory	8	0.315451	4.28603e-182	8.57205e-179	0.864
CD5	Stem-like memory	8	0.290302	3.83805e-177	7.6761e-174	0.904
SAMHD1	Stem-like memory	8	0.252876	1.31831e-130	2.63662e-127	0.678
SERINC5	Stem-like memory	8	0.344935	4.71159e-100	9.42318e-97	0.662
KLRC1	CD8-TRM(2)	9	1.52474	0	0	0.905
LINC02446	CD8-TRM(2)	9	1.42184	0	0	0.864
XCL1	CD8-TRM(2)	9	1.35899	0	0	0.864
TYROBP	CD8-TRM(2)	9	1.34529	0	0	0.875
KLRD1	CD8-TRM(2)	9	1.21218	0	0	0.848
KIR2DL4	CD8-TRM(2)	9	1.20713	0	0	0.826
KLRC3	CD8-TRM(2)	9	1.17085	0	0	0.817
GZMB	CD8-TRM(2)	9	1.15918	0	0	0.863
XCL2	CD8-TRM(2)	9	1.09007	0	0	0.721
CTSW	CD8-TRM(2)	9	1.057	0	0	0.935
KRT86	CD8-TRM(2)	9	0.96281	0	0	0.682
KIR3DL1	CD8-TRM(2)	9	0.956397	0	0	0.858
ZNF683	CD8-TRM(2)	9	0.866464	0	0	0.784
CCL5	CD8-TRM(2)	9	0.865687	0	0	0.997
SLA2	CD8-TRM(2)	9	0.819088	0	0	0.833
PRF1	CD8-TRM(2)	9	0.802054	0	0	0.857
AOAH	CD8-TRM(2)	9	0.785173	0	0	0.933
GNLY	CD8-TRM(2)	9	0.772167	0	0	0.686
KLRC2	CD8-TRM(2)	9	0.719539	0	0	0.672
HOPX	CD8-TRM(2)	9	0.7195	0	0	0.788
LITAF	CD8-TRM(2)	9	0.712344	0	0	0.961
LDLRAD4	CD8-TRM(2)	9	0.709181	0	0	0.847
LINC01871	CD8-TRM(2)	9	0.708588	0	0	0.869
CD7	CD8-TRM(2)	9	0.665231	0	0	0.951
CD8A	CD8-TRM(2)	9	0.652676	0	0	0.902
MATK	CD8-TRM(2)	9	0.638209	0	0	0.826
PIK3R1	CD8-TRM(2)	9	0.622415	0	0	0.969
NCR3	CD8-TRM(2)	9	0.620905	0	0	0.812
AC068775.1	CD8-TRM(2)	9	0.596554	0	0	0.711
KIR3DL2	CD8-TRM(2)	9	0.572831	0	0	0.647
KRT81	CD8-TRM(2)	9	0.553661	0	0	0.814
SYTL2	CD8-TRM(2)	9	0.553438	0	0	0.87
ITGAE	CD8-TRM(2)	9	0.552341	0	0	0.747
KIR2DL1	CD8-TRM(2)	9	0.511522	0	0	0.821
AUTS2	CD8-TRM(2)	9	0.509315	0	0	0.804
CRTAM	CD8-TRM(2)	9	0.508254	0	0	0.902
VCAM1	CD8-TRM(2)	9	0.504314	0	0	0.727
ITGA1	CD8-TRM(2)	9	0.491387	0	0	0.77
GABARAPL1	CD8-TRM(2)	9	0.485553	0	0	0.922
GLUL	CD8-TRM(2)	9	0.481495	0	0	0.745
HPGD	CD8-TRM(2)	9	0.461669	0	0	0.761
SLC7A5	CD8-TRM(2)	9	0.450984	0	0	0.896
ABCB1	CD8-TRM(2)	9	0.445225	0	0	0.685
KIR2DL3	CD8-TRM(2)	9	0.439789	0	0	0.679
ZEB2	CD8-TRM(2)	9	0.431558	0	0	0.85
GPR65	CD8-TRM(2)	9	0.425313	0	0	0.865
CST7	CD8-TRM(2)	9	0.418867	0	0	0.98
GPR15	CD8-TRM(2)	9	0.409494	0	0	0.91
NKG7	CD8-TRM(2)	9	0.404726	0	0	0.926
GZMH	CD8-TRM(2)	9	0.40038	0	0	0.764
METRNL	CD8-TRM(2)	9	0.39945	0	0	0.73
ADGRE5	CD8-TRM(2)	9	0.382731	0	0	0.924
IKZF2	CD8-TRM(2)	9	0.382052	0	0	0.772
RGCC	CD8-TRM(2)	9	0.372925	0	0	0.98
AKAP5	CD8-TRM(2)	9	0.372664	0	0	0.677
SPRY2	CD8-TRM(2)	9	0.366517	0	0	0.616
CD8B	CD8-TRM(2)	9	0.359929	0	0	0.802
WHRN	CD8-TRM(2)	9	0.347604	0	0	0.792
VPS37B	CD8-TRM(2)	9	0.340686	0	0	0.89
GYG1	CD8-TRM(2)	9	0.333473	0	0	0.805
IFITM2	CD8-TRM(2)	9	0.315203	0	0	0.96
LGALS1	CD8-TRM(2)	9	0.30594	0	0	0.81
TBX21	CD8-TRM(2)	9	0.298281	0	0	0.763
TLE1	CD8-TRM(2)	9	0.287812	0	0	0.765
CD160	CD8-TRM(2)	9	0.287248	0	0	0.723
CAPG	CD8-TRM(2)	9	0.280844	0	0	0.727
PTGDR	CD8-TRM(2)	9	0.278973	0	0	0.816
ATP1B1	CD8-TRM(2)	9	0.264568	0	0	0.729
AC007384.1	CD8-TRM(2)	9	0.260823	0	0	0.81
TNIP3	CD8-TRM(2)	9	0.257834	0	0	0.726
LYAR	CD8-TRM(2)	9	0.254138	0	0	0.871
CLDND1	CD8-TRM(2)	9	0.250884	0	0	0.969
LAG3	CD8-TRM(2)	9	0.367184	2.69605e-306	5.39209e-303	0.816
CLEC2B	CD8-TRM(2)	9	0.260427	3.52516e-283	7.05032e-280	0.908
ALOX5AP	CD8-TRM(2)	9	0.26155	2.46093e-278	4.92186e-275	0.914
TGFB1	CD8-TRM(2)	9	0.256772	5.0236e-264	1.00472e-260	0.918
LGALS3	CD8-TRM(2)	9	0.327433	5.13676e-257	1.02735e-253	0.823
RUNX3	CD8-TRM(2)	9	0.279762	1.5491e-255	3.0982e-252	0.868
GALNT2	CD8-TRM(2)	9	0.290364	1.57312e-254	3.14625e-251	0.619
IFNG	CD8-TRM(2)	9	0.285034	5.18439e-247	1.03688e-243	0.702
HAVCR2	CD8-TRM(2)	9	0.251187	6.33905e-173	1.26781e-169	0.643
ANKRD28	CD8-TRM(2)	9	0.255809	1.66751e-124	3.33501e-121	0.713
SPRY1	CD8-TRM(2)	9	0.365232	9.6372e-80	1.92744e-76	0.692
CXCL13	CD4-Tfh(2)	10	1.71365	0	0	0.799
MAF	CD4-Tfh(2)	10	0.980701	0	0	0.932
PTPN13	CD4-Tfh(2)	10	0.968354	0	0	0.836
KLRB1	CD4-Tfh(2)	10	0.833484	0	0	0.942
CD4	CD4-Tfh(2)	10	0.77525	0	0	0.885
TNFRSF18	CD4-Tfh(2)	10	0.758172	0	0	0.771
CTLA4	CD4-Tfh(2)	10	0.716636	0	0	0.869
SNX9	CD4-Tfh(2)	10	0.659274	0	0	0.882
LAG3	CD4-Tfh(2)	10	0.648941	0	0	0.897
TNFRSF4	CD4-Tfh(2)	10	0.613084	0	0	0.751
ADGRG1	CD4-Tfh(2)	10	0.612416	0	0	0.698
DUSP4	CD4-Tfh(2)	10	0.591116	0	0	0.953
MIR4435-2HG	CD4-Tfh(2)	10	0.581579	0	0	0.827
PDCD1	CD4-Tfh(2)	10	0.534344	0	0	0.779
CD200	CD4-Tfh(2)	10	0.528118	0	0	0.702
NR3C1	CD4-Tfh(2)	10	0.524441	0	0	0.917
PRDM1	CD4-Tfh(2)	10	0.496551	0	0	0.763
GNA15	CD4-Tfh(2)	10	0.494345	0	0	0.749
TSHZ2	CD4-Tfh(2)	10	0.490728	0	0	0.704
IL21	CD4-Tfh(2)	10	0.48638	0	0	0.671
PDE7B	CD4-Tfh(2)	10	0.485695	0	0	0.685
SH3TC1	CD4-Tfh(2)	10	0.474779	0	0	0.869
ICOS	CD4-Tfh(2)	10	0.468802	0	0	0.915
RBPJ	CD4-Tfh(2)	10	0.446695	0	0	0.775
AHI1	CD4-Tfh(2)	10	0.444545	0	0	0.726
GEM	CD4-Tfh(2)	10	0.443958	0	0	0.685
RNF19A	CD4-Tfh(2)	10	0.430578	0	0	0.965
TMEM173	CD4-Tfh(2)	10	0.429447	0	0	0.721
FKBP5	CD4-Tfh(2)	10	0.418644	0	0	0.854
ITM2A	CD4-Tfh(2)	10	0.410423	0	0	0.969
CORO1B	CD4-Tfh(2)	10	0.405469	0	0	0.804
TNFSF8	CD4-Tfh(2)	10	0.399261	0	0	0.807
PKM	CD4-Tfh(2)	10	0.393252	0	0	0.894
TOX	CD4-Tfh(2)	10	0.388135	0	0	0.809
ARID5B	CD4-Tfh(2)	10	0.382087	0	0	0.903
BATF	CD4-Tfh(2)	10	0.376469	0	0	0.8
FURIN	CD4-Tfh(2)	10	0.37545	0	0	0.719
IL6ST	CD4-Tfh(2)	10	0.370569	0	0	0.768
IL10	CD4-Tfh(2)	10	0.367791	0	0	0.83
GADD45G	CD4-Tfh(2)	10	0.366198	0	0	0.698
ICA1	CD4-Tfh(2)	10	0.35489	0	0	0.739
CXCR6	CD4-Tfh(2)	10	0.330375	0	0	0.839
CREM	CD4-Tfh(2)	10	0.321645	0	0	0.99
FAM174B	CD4-Tfh(2)	10	0.312704	0	0	0.708
SMC4	CD4-Tfh(2)	10	0.288199	0	0	0.76
ZEB2	CD4-Tfh(2)	10	0.282208	0	0	0.869
TBC1D4	CD4-Tfh(2)	10	0.280319	0	0	0.86
AC017002.3	CD4-Tfh(2)	10	0.27121	0	0	0.646
SERINC5	CD4-Tfh(2)	10	0.26895	0	0	0.752
SRGN	CD4-Tfh(2)	10	0.256726	0	0	0.999
MFHAS1	CD4-Tfh(2)	10	0.416884	5.01183e-308	1.00237e-304	0.625
CYTOR	CD4-Tfh(2)	10	0.291605	4.72871e-301	9.45741e-298	0.867
NMB	CD4-Tfh(2)	10	0.454276	1.30808e-294	2.61617e-291	0.662
ZBED2	CD4-Tfh(2)	10	0.322249	7.77465e-259	1.55493e-255	0.609
PLIN2	CD4-Tfh(2)	10	0.403883	1.42487e-255	2.84973e-252	0.761
BCL2L11	CD4-Tfh(2)	10	0.297813	3.66056e-254	7.32111e-251	0.708
ALOX5AP	CD4-Tfh(2)	10	0.272643	5.11572e-226	1.02314e-222	0.92
LINC01943	CD4-Tfh(2)	10	0.335346	3.44482e-221	6.88963e-218	0.644
CITED2	CD4-Tfh(2)	10	0.301815	7.4052e-184	1.48104e-180	0.936
TP53INP1	CD4-Tfh(2)	10	0.282931	6.28312e-147	1.25662e-143	0.631
CD7	CD4-Tfh(2)	10	0.252387	9.07999e-134	1.816e-130	0.913
HAVCR2	CD4-Tfh(2)	10	0.318172	1.56548e-94	3.13096e-91	0.621
CADM1	CD4-Tfh(2)	10	0.273278	2.66893e-77	5.33785e-74	0.716
G0S2	CD4-Tfh(2)	10	0.306618	4.57736e-48	9.15471e-45	0.526
RDH10	CD4-Tfh(2)	10	0.330466	2.02716e-38	4.05431e-35	0.486
KIAA0319L	CD4-Tfh(2)	10	0.268818	1.00002e-15	2.00003e-12	0.582
NKG7	CD8-Effector(3)	11	1.79723	0	0	0.993
GNLY	CD8-Effector(3)	11	1.51964	0	0	0.878
GZMH	CD8-Effector(3)	11	1.19121	0	0	0.926
S1PR5	CD8-Effector(3)	11	1.06577	0	0	0.877
GZMB	CD8-Effector(3)	11	1.06015	0	0	0.902
CCL4	CD8-Effector(3)	11	1.02362	0	0	0.954
CCL4L2	CD8-Effector(3)	11	0.968549	0	0	0.947
PRF1	CD8-Effector(3)	11	0.957792	0	0	0.906
CTSW	CD8-Effector(3)	11	0.956595	0	0	0.928
C1orf21	CD8-Effector(3)	11	0.927422	0	0	0.827
KLRD1	CD8-Effector(3)	11	0.897255	0	0	0.849
CST7	CD8-Effector(3)	11	0.862029	0	0	0.996
KLRG1	CD8-Effector(3)	11	0.855997	0	0	0.891
SPON2	CD8-Effector(3)	11	0.817058	0	0	0.814
CD8A	CD8-Effector(3)	11	0.791928	0	0	0.946
PLEK	CD8-Effector(3)	11	0.773363	0	0	0.808
CCL3	CD8-Effector(3)	11	0.772167	0	0	0.833
CCL5	CD8-Effector(3)	11	0.733314	0	0	0.999
SAMD3	CD8-Effector(3)	11	0.733005	0	0	0.788
ZEB2	CD8-Effector(3)	11	0.73112	0	0	0.906
ADGRG1	CD8-Effector(3)	11	0.722083	0	0	0.789
MATK	CD8-Effector(3)	11	0.70853	0	0	0.902
FCGR3A	CD8-Effector(3)	11	0.675459	0	0	0.711
ENC1	CD8-Effector(3)	11	0.635644	0	0	0.94
TBX21	CD8-Effector(3)	11	0.628708	0	0	0.861
LYAR	CD8-Effector(3)	11	0.6132	0	0	0.928
CD8B	CD8-Effector(3)	11	0.59442	0	0	0.91
KLRF1	CD8-Effector(3)	11	0.553529	0	0	0.635
LITAF	CD8-Effector(3)	11	0.540166	0	0	0.962
AOAH	CD8-Effector(3)	11	0.526433	0	0	0.943
TYROBP	CD8-Effector(3)	11	0.503507	0	0	0.877
PRSS23	CD8-Effector(3)	11	0.491339	0	0	0.749
PIK3R1	CD8-Effector(3)	11	0.474666	0	0	0.974
GZMA	CD8-Effector(3)	11	0.461633	0	0	0.969
FLNA	CD8-Effector(3)	11	0.454255	0	0	0.87
S1PR1	CD8-Effector(3)	11	0.431245	0	0	0.82
KLF3	CD8-Effector(3)	11	0.430783	0	0	0.829
EOMES	CD8-Effector(3)	11	0.418443	0	0	0.829
ADRB2	CD8-Effector(3)	11	0.414213	0	0	0.732
LINC00861	CD8-Effector(3)	11	0.39932	0	0	0.794
HLA-DPB1	CD8-Effector(3)	11	0.396544	0	0	0.933
KLRC3	CD8-Effector(3)	11	0.388015	0	0	0.8
CCL3L1	CD8-Effector(3)	11	0.379309	0	0	0.934
XCL2	CD8-Effector(3)	11	0.363201	0	0	0.669
SLA2	CD8-Effector(3)	11	0.355649	0	0	0.774
SRRT	CD8-Effector(3)	11	0.347274	0	0	0.912
IFNG	CD8-Effector(3)	11	0.339158	0	0	0.737
YBX3	CD8-Effector(3)	11	0.338939	0	0	0.897
LGALS1	CD8-Effector(3)	11	0.327869	0	0	0.822
HOPX	CD8-Effector(3)	11	0.327728	0	0	0.756
RUNX3	CD8-Effector(3)	11	0.313276	0	0	0.909
TNFSF9	CD8-Effector(3)	11	0.310601	0	0	0.848
SLAMF7	CD8-Effector(3)	11	0.301821	0	0	0.726
APOBEC3G	CD8-Effector(3)	11	0.299217	0	0	0.745
ARRDC3	CD8-Effector(3)	11	0.288694	0	0	0.786
PTGER2	CD8-Effector(3)	11	0.288007	0	0	0.721
MCOLN2	CD8-Effector(3)	11	0.28241	0	0	0.766
P2RY8	CD8-Effector(3)	11	0.279974	0	0	0.877
IFNGR1	CD8-Effector(3)	11	0.262995	0	0	0.902
AL118516.1	CD8-Effector(3)	11	0.257924	0	0	0.805
TUBB4A	CD8-Effector(3)	11	0.255136	0	0	0.892
GABARAPL1	CD8-Effector(3)	11	0.270025	1.74927e-297	3.49855e-294	0.95
PYHIN1	CD8-Effector(3)	11	0.36167	9.40535e-279	1.88107e-275	0.791
CD300A	CD8-Effector(3)	11	0.32889	7.00495e-256	1.40099e-252	0.648
PTGDR	CD8-Effector(3)	11	0.258887	1.72868e-228	3.45737e-225	0.706
FCRL6	CD8-Effector(3)	11	0.350792	3.0947e-209	6.1894e-206	0.588
MYBL1	CD8-Effector(3)	11	0.339932	4.58716e-208	9.17432e-205	0.71
LILRB1	CD8-Effector(3)	11	0.278644	1.74012e-154	3.48024e-151	0.575
AC004687.1	CD8-Effector(3)	11	0.297823	2.91402e-145	5.82804e-142	0.714
PLAC8	CD8-Effector(3)	11	0.308395	4.44271e-130	8.88541e-127	0.653
AUTS2	CD8-Effector(3)	11	0.292114	4.09564e-124	8.19128e-121	0.749
MT1X	CD4-Th(3)	12	1.35998	0	0	0.865
MT1E	CD4-Th(3)	12	1.16788	0	0	0.761
S100A11	CD4-Th(3)	12	0.671189	0	0	0.869
YWHAH	CD4-Th(3)	12	0.638562	0	0	0.752
LGALS3	CD4-Th(3)	12	0.501216	0	0	0.768
TXN	CD4-Th(3)	12	0.445539	0	0	0.818
S100A6	CD4-Th(3)	12	0.418458	0	0	0.965
ADGRE5	CD4-Th(3)	12	0.407871	0	0	0.922
EMP3	CD4-Th(3)	12	0.395077	0	0	0.862
CRIP1	CD4-Th(3)	12	0.38223	0	0	0.98
S100A4	CD4-Th(3)	12	0.371383	0	0	0.974
TMIGD2	CD4-Th(3)	12	0.333612	0	0	0.921
IGFBP7	CD4-Th(3)	12	0.328291	0	0	0.972
HOXB2	CD4-Th(3)	12	0.314719	0	0	0.86
SPARC	CD4-Th(3)	12	0.291054	0	0	0.958
ADAM19	CD4-Th(3)	12	0.278411	6.76742e-282	1.35348e-278	0.356
ANKRD28	CD4-Th(3)	12	0.448801	8.08001e-218	1.616e-214	0.717
AHNAK	CD4-Th(3)	12	0.320991	5.15755e-207	1.03151e-203	0.887
CXCR6	CD4-Th(3)	12	0.549477	8.56627e-191	1.71325e-187	0.762
RBPJ	CD4-Th(3)	12	0.463399	3.93258e-172	7.86516e-169	0.695
DPP4	CD4-Th(3)	12	0.273726	6.48721e-152	1.29744e-148	0.455
PLEC	CD4-Th(3)	12	0.281482	1.3188e-127	2.63759e-124	0.512
DSE	CD4-Th(3)	12	0.306882	1.5412e-123	3.0824e-120	0.716
MAST4	CD4-Th(3)	12	0.298966	2.67068e-93	5.34135e-90	0.479
MT1F	CD4-Th(3)	12	0.752558	1.19375e-74	2.3875e-71	0.656
ATP2B1	CD4-Th(3)	12	0.334591	8.41187e-64	1.68237e-60	0.79
CLU	CD4-Th(3)	12	0.346581	1.8101e-56	3.62021e-53	0.422
LINC01943	CD4-Th(3)	12	0.292205	7.5571e-53	1.51142e-49	0.511
RUNX2	CD4-Th(3)	12	0.254909	9.2714e-47	1.85428e-43	0.639
TIMP1	CD4-Th(3)	12	0.355243	1.22716e-32	2.45433e-29	0.501
MIR155HG	CD4-Th(3)	12	0.296645	2.86286e-29	5.72571e-26	0.572
CTSC	CD4-Th(3)	12	0.277193	8.91203e-21	1.78241e-17	0.789
MSC	CD4-Th(3)	12	0.308827	1.92144e-13	3.84287e-10	0.519
GPR25	CD4-Th(3)	12	0.436179	5.13336e-13	1.02667e-09	0.511
HLA-DRA	CD8-MHCII	13	2.30053	0	0	0.937
HLA-DQA1	CD8-MHCII	13	1.63369	0	0	0.904
HLA-DQB1	CD8-MHCII	13	1.62781	0	0	0.9
HLA-DRB1	CD8-MHCII	13	1.59249	0	0	0.971
CD74	CD8-MHCII	13	1.58053	0	0	0.992
HLA-DPA1	CD8-MHCII	13	1.3884	0	0	0.942
IL1B	CD8-MHCII	13	1.14136	0	0	0.954
CD79A	CD8-MHCII	13	1.13121	0	0	0.919
CD83	CD8-MHCII	13	1.10791	0	0	0.797
HLA-DPB1	CD8-MHCII	13	1.0767	0	0	0.914
MS4A1	CD8-MHCII	13	1.02354	0	0	0.913
MEF2C	CD8-MHCII	13	0.979248	0	0	0.894
LYZ	CD8-MHCII	13	0.943428	0	0	0.918
CST3	CD8-MHCII	13	0.90394	0	0	0.96
FCER1G	CD8-MHCII	13	0.803278	0	0	0.941
C1QA	CD8-MHCII	13	0.80002	0	0	0.948
APOE	CD8-MHCII	13	0.798404	0	0	0.941
CD68	CD8-MHCII	13	0.795639	0	0	0.956
BCL2A1	CD8-MHCII	13	0.752573	0	0	0.902
C1QC	CD8-MHCII	13	0.708614	0	0	0.938
C1QB	CD8-MHCII	13	0.699326	0	0	0.934
HLA-DRB5	CD8-MHCII	13	0.66667	0	0	0.726
TCF4	CD8-MHCII	13	0.6313	0	0	0.817
BANK1	CD8-MHCII	13	0.594693	0	0	0.817
TYROBP	CD8-MHCII	13	0.560542	0	0	0.961
SPI1	CD8-MHCII	13	0.55364	0	0	0.799
G0S2	CD8-MHCII	13	0.551223	0	0	0.823
AIF1	CD8-MHCII	13	0.509405	0	0	0.91
APOC1	CD8-MHCII	13	0.496577	0	0	0.906
PHACTR1	CD8-MHCII	13	0.487173	0	0	0.717
CCL3	CD8-MHCII	13	0.476062	0	0	0.897
BASP1	CD8-MHCII	13	0.465415	0	0	0.845
SERPINA1	CD8-MHCII	13	0.453725	0	0	0.902
ADAM28	CD8-MHCII	13	0.444652	0	0	0.744
SPIB	CD8-MHCII	13	0.415682	0	0	0.715
C5AR1	CD8-MHCII	13	0.407535	0	0	0.955
CYBB	CD8-MHCII	13	0.401778	0	0	0.688
LINC00926	CD8-MHCII	13	0.388991	0	0	0.766
CD19	CD8-MHCII	13	0.384095	0	0	0.739
THBS1	CD8-MHCII	13	0.380765	0	0	0.923
RUBCNL	CD8-MHCII	13	0.380502	0	0	0.705
RNASE1	CD8-MHCII	13	0.348559	0	0	0.93
KYNU	CD8-MHCII	13	0.344414	0	0	0.771
EREG	CD8-MHCII	13	0.327534	0	0	0.846
VCAN	CD8-MHCII	13	0.312012	0	0	0.926
TREM1	CD8-MHCII	13	0.306135	0	0	0.946
FN1	CD8-MHCII	13	0.287807	0	0	0.928
MS4A7	CD8-MHCII	13	0.260436	0	0	0.853
RNF130	CD8-MHCII	13	0.251707	0	0	0.907
RASGEF1B	CD8-MHCII	13	0.377922	9.32864e-298	1.86573e-294	0.886
BLK	CD8-MHCII	13	0.368215	4.94889e-284	9.89778e-281	0.725
FTL	CD8-MHCII	13	0.564259	3.01738e-247	6.03475e-244	0.988
C1orf162	CD8-MHCII	13	0.271464	2.33115e-225	4.66231e-222	0.774
ARHGAP24	CD8-MHCII	13	0.334661	1.09859e-202	2.19717e-199	0.642
MIR155HG	CD8-MHCII	13	0.31588	1.5061e-199	3.0122e-196	0.827
TIMP1	CD8-MHCII	13	0.309038	1.2122e-186	2.42439e-183	0.772
IRF8	CD8-MHCII	13	0.468808	4.6025e-144	9.20501e-141	0.642
IGHV1-69D	CD8-MHCII	13	0.493618	2.10474e-115	4.20948e-112	0.748
RALGPS2	CD8-MHCII	13	0.367091	4.97392e-113	9.94784e-110	0.736
POU2F2	CD8-MHCII	13	0.374933	1.81579e-108	3.63158e-105	0.712
LGALS1	CD8-MHCII	13	0.439448	5.76389e-104	1.15278e-100	0.806
CAPG	CD8-MHCII	13	0.393695	7.62106e-90	1.52421e-86	0.71
CD70	CD8-MHCII	13	0.41246	4.91426e-60	9.82851e-57	0.665
LY86	CD8-MHCII	13	0.269566	2.45761e-55	4.91522e-52	0.577
RILPL2	CD8-MHCII	13	0.324148	7.28811e-55	1.45762e-51	0.897
S100A11	CD8-MHCII	13	0.370453	1.13218e-39	2.26437e-36	0.813
TXN	CD8-MHCII	13	0.278186	7.45428e-38	1.49086e-34	0.852
S100A6	CD8-MHCII	13	0.327218	3.78479e-36	7.56957e-33	0.955
JCHAIN	CD8-MHCII	13	0.691633	3.75129e-13	7.50257e-10	0.56
DDAH2	CD8-MHCII	13	0.253218	3.30677e-07	0.000661353	0.58
STMN1	CD8-Proliferating	14	1.95865	0	0	0.939
TUBB	CD8-Proliferating	14	1.57434	0	0	0.934
MKI67	CD8-Proliferating	14	1.5407	0	0	0.811
TYMS	CD8-Proliferating	14	1.49118	0	0	0.82
TUBA1B	CD8-Proliferating	14	1.44651	0	0	0.966
CENPF	CD8-Proliferating	14	1.41113	0	0	0.8
HMGB2	CD8-Proliferating	14	1.20622	0	0	0.95
UBE2C	CD8-Proliferating	14	1.17266	0	0	0.785
TOP2A	CD8-Proliferating	14	1.06444	0	0	0.734
NUSAP1	CD8-Proliferating	14	1.02307	0	0	0.763
RRM2	CD8-Proliferating	14	0.992883	0	0	0.716
HLA-DRB1	CD8-Proliferating	14	0.932289	0	0	0.965
PCNA	CD8-Proliferating	14	0.923975	0	0	0.811
PTTG1	CD8-Proliferating	14	0.887634	0	0	0.826
CCNA2	CD8-Proliferating	14	0.883488	0	0	0.798
PKMYT1	CD8-Proliferating	14	0.882709	0	0	0.744
HLA-DRA	CD8-Proliferating	14	0.873188	0	0	0.903
HIST1H1B	CD8-Proliferating	14	0.850529	0	0	0.738
HIST1H2AJ	CD8-Proliferating	14	0.846349	0	0	0.775
SMC4	CD8-Proliferating	14	0.806425	0	0	0.819
HIST1H2AI	CD8-Proliferating	14	0.780567	0	0	0.792
GZMA	CD8-Proliferating	14	0.754318	0	0	0.956
HLA-DPA1	CD8-Proliferating	14	0.752765	0	0	0.941
HLA-DPB1	CD8-Proliferating	14	0.738996	0	0	0.929
CD74	CD8-Proliferating	14	0.727288	0	0	0.996
CCL4L2	CD8-Proliferating	14	0.561363	0	0	0.948
GZMK	CD8-Proliferating	14	0.544428	0	0	0.993
ACTB	CD8-Proliferating	14	0.497891	0	0	1
ENC1	CD8-Proliferating	14	0.25819	0	0	0.951
HIST1H2AH	CD8-Proliferating	14	0.478232	1.18439e-301	2.36878e-298	0.746
CCL3L1	CD8-Proliferating	14	0.278968	5.93111e-292	1.18622e-288	0.879
ASPM	CD8-Proliferating	14	1.0762	2.06372e-290	4.12745e-287	0.702
HIST1H1E	CD8-Proliferating	14	0.901911	1.98574e-273	3.97148e-270	0.851
ITM2C	CD8-Proliferating	14	0.516663	3.23566e-257	6.47131e-254	0.867
HIST1H1C	CD8-Proliferating	14	0.688584	8.05403e-257	1.61081e-253	0.838
DUSP4	CD8-Proliferating	14	0.685842	1.5594e-255	3.11881e-252	0.982
FABP5	CD8-Proliferating	14	0.533756	1.37271e-251	2.74543e-248	0.866
NKG7	CD8-Proliferating	14	0.411388	1.11542e-240	2.23084e-237	0.939
H2AFZ	CD8-Proliferating	14	0.44632	2.47584e-239	4.95168e-236	0.973
SRRT	CD8-Proliferating	14	0.367154	6.04794e-232	1.20959e-228	0.952
HIST1H1D	CD8-Proliferating	14	0.650978	3.80288e-218	7.60577e-215	0.851
IFNG	CD8-Proliferating	14	0.728271	2.46536e-210	4.93071e-207	0.791
MIR155HG	CD8-Proliferating	14	0.41713	2.77522e-210	5.55044e-207	0.816
HLA-DQB1	CD8-Proliferating	14	0.339581	1.41625e-205	2.8325e-202	0.836
LYST	CD8-Proliferating	14	0.316474	1.32585e-201	2.65171e-198	0.934
CCL4	CD8-Proliferating	14	0.419293	2.77228e-198	5.54456e-195	0.938
HLA-DQA1	CD8-Proliferating	14	0.408343	4.0981e-156	8.1962e-153	0.761
SH2D1A	CD8-Proliferating	14	0.317962	3.36761e-154	6.73522e-151	0.928
CCL5	CD8-Proliferating	14	0.334992	2.14794e-146	4.29588e-143	0.98
HIST1H3B	CD8-Proliferating	14	0.46989	1.53757e-143	3.07515e-140	0.665
CDKN2C	CD8-Proliferating	14	0.334683	1.68663e-142	3.37327e-139	0.692
CENPE	CD8-Proliferating	14	0.570215	1.16238e-138	2.32477e-135	0.646
HIST1H2AM	CD8-Proliferating	14	0.467883	5.48864e-137	1.09773e-133	0.737
CYTOR	CD8-Proliferating	14	0.287881	1.83938e-134	3.67876e-131	0.871
HIST1H3F	CD8-Proliferating	14	0.284099	7.24081e-133	1.44816e-129	0.66
HIST1H2AG	CD8-Proliferating	14	0.489938	2.48078e-127	4.96157e-124	0.7
CD70	CD8-Proliferating	14	0.348966	7.06489e-126	1.41298e-122	0.692
CRIP1	CD8-Proliferating	14	0.268218	2.80454e-124	5.60908e-121	0.98
MSC	CD8-Proliferating	14	0.260509	9.61131e-120	1.92226e-116	0.676
PKM	CD8-Proliferating	14	0.283776	1.83692e-116	3.67384e-113	0.908
APOBEC3G	CD8-Proliferating	14	0.325897	7.48337e-112	1.49667e-108	0.753
PRRG4	CD8-Proliferating	14	0.254017	5.59505e-105	1.11901e-101	0.62
KIF14	CD8-Proliferating	14	0.369784	3.90515e-100	7.81029e-97	0.586
MIR4435-2HG	CD8-Proliferating	14	0.269345	5.40967e-100	1.08193e-96	0.759
KIF20B	CD8-Proliferating	14	0.391597	3.097e-97	6.19401e-94	0.697
LAG3	CD8-Proliferating	14	0.264492	1.76181e-95	3.52363e-92	0.842
ATAD5	CD8-Proliferating	14	0.419296	5.52767e-94	1.10553e-90	0.656
GZMH	CD8-Proliferating	14	0.305085	1.26928e-82	2.53855e-79	0.769
CCL3	CD8-Proliferating	14	0.483787	1.3759e-76	2.75179e-73	0.7
CDC20	CD8-Proliferating	14	0.50138	2.19225e-59	4.3845e-56	0.579
HIST1H2AL	CD8-Proliferating	14	0.338672	8.07132e-47	1.61426e-43	0.638
VCAM1	CD8-Proliferating	14	0.286703	5.42924e-44	1.08585e-40	0.649

## Sheet: 1.2 CD8 UMAP clusters
Supplementary Data 1.2. Complete list of differential genes in each cluster of the CD8+ T cell umap*
Gene	Cluster ID name	Average log fold-change	p-value	Adjusted p-valuea	% of cells expressing gene
GZMK	Effector(I)	0.886798	0	0	0.975
DKK3	Effector(I)	0.692569	0	0	0.758
CST7	Effector(I)	0.49153	0	0	0.973
YPEL5	Effector(I)	0.396602	0	0	0.968
CXCR5	Effector(I)	0.287587	0	0	0.74
COTL1	Effector(I)	0.453907	2.46859e-252	4.93718e-249	0.955
YBX3	Effector(I)	0.421959	7.27545e-230	1.45509e-226	0.912
LDHA	Effector(I)	0.333371	1.05576e-216	2.11153e-213	0.965
ITGA5	Effector(I)	0.26124	1.6831e-211	3.3662e-208	0.815
CXCR3	Effector(I)	0.425535	9.26667e-211	1.85333e-207	0.922
LITAF	Effector(I)	0.35107	1.06606e-204	2.13211e-201	0.913
IGFBP4	Effector(I)	0.28993	7.45726e-160	1.49145e-156	0.764
RGCC	Effector(I)	0.314595	1.09188e-149	2.18376e-146	0.95
ZNF331	Effector(I)	0.301052	5.1646e-117	1.03292e-113	0.897
ATP1B3	Effector(I)	0.326001	1.1788e-109	2.3576e-106	0.9
TRMO	Effector(I)	0.275114	7.13399e-107	1.4268e-103	0.703
SH2D1A	Effector(I)	0.454967	1.23741e-104	2.47482e-101	0.725
TRAT1	Effector(I)	0.413663	1.43502e-93	2.87003e-90	0.795
CLDND1	Effector(I)	0.306708	1.70765e-81	3.4153e-78	0.744
GPR183	Effector(I)	0.385068	5.0419e-79	1.00838e-75	0.745
TC2N	Effector(I)	0.368802	6.69923e-70	1.33985e-66	0.703
TSPYL2	Effector(I)	0.274291	1.80371e-69	3.60741e-66	0.965
CD5	Effector(I)	0.380724	1.00693e-67	2.01385e-64	0.819
SDCBP	Effector(I)	0.287435	7.44131e-66	1.48826e-62	0.924
CRTAM	Effector(I)	0.370326	3.21918e-64	6.43837e-61	0.744
CYTH3	Effector(I)	0.25338	1.25963e-58	2.51927e-55	0.682
MARCKSL1	Effector(I)	0.359812	2.19645e-57	4.3929e-54	0.737
NR4A3	Effector(I)	0.301444	9.08203e-56	1.81641e-52	0.807
LYST	Effector(I)	0.274712	6.5016e-43	1.30032e-39	0.872
RASA3	Effector(I)	0.280296	1.02377e-38	2.04754e-35	0.769
HNRNPLL	Effector(I)	0.254786	2.11497e-33	4.22994e-30	0.848
KLF3	Effector(I)	0.277802	1.02365e-30	2.04731e-27	0.706
RILPL2	Effector(I)	0.280747	7.18178e-29	1.43636e-25	0.699
EOMES	Effector(I)	0.270676	6.02314e-10	1.20463e-06	0.718
ENC1	Effector(I)	0.434071	5.50435e-08	0.000110087	0.552
HLA-DRA	Effector(II)	0.892456	0	0	0.951
HLA-DQA1	Effector(II)	0.807144	0	0	0.977
GZMK	Effector(II)	0.795384	0	0	0.969
HLA-DRB1	Effector(II)	0.775838	0	0	0.977
HLA-DQB1	Effector(II)	0.721647	0	0	0.921
CD74	Effector(II)	0.687557	0	0	0.99
TNFRSF9	Effector(II)	0.649014	0	0	0.926
HLA-DRB5	Effector(II)	0.636421	0	0	0.916
VCAM1	Effector(II)	0.546383	0	0	0.866
HLA-DPA1	Effector(II)	0.545558	0	0	0.948
NKG7	Effector(II)	0.502409	0	0	0.951
CST7	Effector(II)	0.497009	0	0	0.984
HLA-DPB1	Effector(II)	0.445645	0	0	0.898
DUSP4	Effector(II)	0.437064	0	0	0.974
CXCL13	Effector(II)	0.430123	0	0	0.969
HAVCR2	Effector(II)	0.402058	0	0	0.88
GZMA	Effector(II)	0.39249	0	0	0.907
AC243829.4	Effector(II)	0.376873	0	0	0.853
CCL5	Effector(II)	0.371602	0	0	0.997
ADGRG1	Effector(II)	0.254884	0	0	0.88
PDCD1	Effector(II)	0.424075	4.33113e-269	8.66225e-266	0.936
NAB1	Effector(II)	0.413166	5.16867e-258	1.03373e-254	0.844
LYST	Effector(II)	0.422876	1.6528e-220	3.3056e-217	0.894
GZMH	Effector(II)	0.342475	7.2761e-214	1.45522e-210	0.856
CD200R1	Effector(II)	0.274875	8.36539e-196	1.67308e-192	0.77
FABP5	Effector(II)	0.364642	6.56554e-190	1.31311e-186	0.913
COTL1	Effector(II)	0.255211	7.10428e-172	1.42086e-168	0.937
SLA2	Effector(II)	0.314065	1.03299e-170	2.06598e-167	0.901
HNRNPLL	Effector(II)	0.360602	3.64484e-170	7.28967e-167	0.886
ITM2A	Effector(II)	0.318586	6.13728e-151	1.22746e-147	0.845
CD27	Effector(II)	0.326427	2.60227e-138	5.20454e-135	0.807
HMGB2	Effector(II)	0.289814	2.69067e-128	5.38134e-125	0.967
LAG3	Effector(II)	0.320484	2.51312e-104	5.02624e-101	0.789
TRAT1	Effector(II)	0.332047	1.4255e-103	2.85101e-100	0.804
CRTAM	Effector(II)	0.322652	2.70554e-93	5.41107e-90	0.763
CD8B	Effector(II)	0.259538	2.33933e-89	4.67866e-86	0.816
PRF1	Effector(II)	0.252616	8.6108e-78	1.72216e-74	0.81
APOBEC3G	Effector(II)	0.250119	1.80095e-75	3.6019e-72	0.785
LMNB1	Effector(II)	0.33963	7.44957e-64	1.48991e-60	0.705
ENC1	Effector(II)	0.280589	7.66558e-17	1.53312e-13	0.577
CXCL13	TRM(II)	1.12434	0	0	0.974
LINC01871	TRM(II)	0.648251	0	0	0.857
RBPJ	TRM(II)	0.624317	0	0	0.863
CTLA4	TRM(II)	0.623406	0	0	0.905
ALOX5AP	TRM(II)	0.614424	0	0	0.911
GZMB	TRM(II)	0.612403	0	0	0.847
PDCD1	TRM(II)	0.566853	0	0	0.933
TNS3	TRM(II)	0.53168	0	0	0.81
HLA-DQA1	TRM(II)	0.486057	0	0	0.963
DUSP4	TRM(II)	0.470136	0	0	0.982
RGS1	TRM(II)	0.414122	0	0	0.936
CLECL1	TRM(II)	0.371616	0	0	0.848
CD7	TRM(II)	0.339152	0	0	0.979
TSPAN13	TRM(II)	0.285367	0	0	0.832
ITGAE	TRM(II)	0.538074	1.28898e-307	2.57797e-304	0.811
HLA-DRB1	TRM(II)	0.375902	1.04574e-303	2.09147e-300	0.957
HLA-DRA	TRM(II)	0.498453	1.18831e-296	2.37662e-293	0.908
GZMH	TRM(II)	0.542321	2.97988e-291	5.95977e-288	0.881
SLC1A4	TRM(II)	0.428257	2.73062e-288	5.46124e-285	0.827
SAMSN1	TRM(II)	0.418447	5.30386e-258	1.06077e-254	0.893
GALNT2	TRM(II)	0.56939	6.33962e-258	1.26792e-254	0.838
KRT86	TRM(II)	0.545035	1.19227e-251	2.38453e-248	0.798
LINC02446	TRM(II)	0.535362	1.0617e-244	2.1234e-241	0.818
ADGRG1	TRM(II)	0.254436	4.21051e-224	8.42103e-221	0.871
CXCR6	TRM(II)	0.531015	9.99397e-210	1.99879e-206	0.718
NR3C1	TRM(II)	0.38067	1.54678e-202	3.09356e-199	0.935
ENTPD1	TRM(II)	0.573576	2.6501e-194	5.30021e-191	0.739
NAB1	TRM(II)	0.415872	2.26185e-192	4.52369e-189	0.819
SLA2	TRM(II)	0.417204	7.2423e-172	1.44846e-168	0.889
JAML	TRM(II)	0.478397	6.0162e-166	1.20324e-162	0.754
SLC7A5	TRM(II)	0.324178	7.35876e-165	1.47175e-161	0.976
ITGB1	TRM(II)	0.369057	9.90349e-163	1.9807e-159	0.928
LDLRAD4	TRM(II)	0.432476	2.8649e-146	5.72981e-143	0.81
HLA-DQB1	TRM(II)	0.335008	1.53014e-145	3.06029e-142	0.866
HLA-DRB5	TRM(II)	0.355479	1.43681e-144	2.87361e-141	0.862
AKAP5	TRM(II)	0.411944	7.83737e-140	1.56747e-136	0.773
ANKRD28	TRM(II)	0.43829	9.71026e-131	1.94205e-127	0.703
POLR1E	TRM(II)	0.472397	5.09146e-121	1.01829e-117	0.72
TNFRSF9	TRM(II)	0.283849	1.24821e-114	2.49643e-111	0.881
CYTOR	TRM(II)	0.298293	8.33255e-114	1.66651e-110	0.871
ZEB2	TRM(II)	0.34057	6.10826e-108	1.22165e-104	0.829
SNX9	TRM(II)	0.345637	2.49146e-106	4.98292e-103	0.853
CHN1	TRM(II)	0.626392	5.26565e-98	1.05313e-94	0.627
VCAM1	TRM(II)	0.465126	4.43419e-96	8.86837e-93	0.769
MIR155HG	TRM(II)	0.281059	6.19147e-96	1.23829e-92	0.826
MYO1E	TRM(II)	0.273317	6.10707e-78	1.22141e-74	0.683
NBL1	TRM(II)	0.344795	1.21615e-77	2.43229e-74	0.859
GPR25	TRM(II)	0.287861	1.26787e-67	2.53575e-64	0.647
HAVCR2	TRM(II)	0.405862	2.08054e-67	4.16108e-64	0.769
KLRD1	TRM(II)	0.264052	1.78521e-66	3.57042e-63	0.834
RUNX2	TRM(II)	0.289777	7.56631e-59	1.51326e-55	0.776
SYTL2	TRM(II)	0.308366	4.60785e-53	9.21571e-50	0.607
MAST4	TRM(II)	0.25443	1.16502e-48	2.33004e-45	0.659
CARS	TRM(II)	0.340701	2.87608e-43	5.75215e-40	0.676
LAYN	TRM(II)	0.344088	2.56527e-29	5.13053e-26	0.626
ACP5	TRM(II)	0.328986	4.93551e-28	9.87103e-25	0.57
BCL2L11	TRM(II)	0.2868	2.92813e-23	5.85626e-20	0.721
SPRY1	TRM(II)	0.315077	2.24305e-05	0.0448609	0.518
IL7R	TRM(I)	0.500122	0	0	0.958
RGCC	TRM(I)	0.363116	1.57216e-246	3.14432e-243	0.963
LDLRAD4	TRM(I)	0.532242	1.55889e-245	3.11778e-242	0.859
TSC22D3	TRM(I)	0.269391	1.08535e-242	2.1707e-239	0.996
IGFBP3	TRM(I)	0.341033	3.07928e-237	6.15856e-234	0.639
PGK1	TRM(I)	0.320908	6.60825e-231	1.32165e-227	0.98
ANKRD28	TRM(I)	0.441967	1.71962e-219	3.43924e-216	0.78
SMIM3	TRM(I)	0.538265	1.85593e-196	3.71186e-193	0.673
NBL1	TRM(I)	0.293103	1.8991e-170	3.79819e-167	0.918
CRIP1	TRM(I)	0.267948	4.84818e-151	9.69636e-148	0.977
CXCR3	TRM(I)	0.364081	5.19351e-118	1.0387e-114	0.912
AHNAK	TRM(I)	0.302336	7.19921e-107	1.43984e-103	0.859
IVNS1ABP	TRM(I)	0.3004	2.37669e-101	4.75338e-98	0.945
PTGER4	TRM(I)	0.255961	9.16557e-101	1.83311e-97	0.855
GPR183	TRM(I)	0.327326	2.3191e-97	4.63821e-94	0.754
PRNP	TRM(I)	0.271455	3.13826e-91	6.27651e-88	0.911
S100A11	TRM(I)	0.262008	1.29029e-83	2.58057e-80	0.891
GLIPR1	TRM(I)	0.267619	1.54911e-79	3.09823e-76	0.807
ARL4A	TRM(I)	0.337922	1.3856e-76	2.77119e-73	0.776
BIK	TRM(I)	0.286774	2.011e-72	4.02199e-69	0.708
LGALS3	TRM(I)	0.291593	3.21222e-71	6.42443e-68	0.761
KLRC1	TRM(I)	0.464504	3.14476e-57	6.28952e-54	0.577
AUTS2	TRM(I)	0.256066	5.68312e-50	1.13662e-46	0.669
GFPT2	TRM(I)	0.300772	2.4297e-40	4.85941e-37	0.608
CCL5	TRM(IV)	0.508956	0	0	0.984
TNFSF9	TRM(IV)	0.421404	1.05537e-297	2.11075e-294	0.851
GZMA	TRM(IV)	0.596139	9.16431e-171	1.83286e-167	0.801
TXNIP	TRM(IV)	0.690919	1.69508e-137	3.39016e-134	0.86
TSC22D1	TRM(IV)	0.309984	4.86694e-135	9.73388e-132	0.747
CCL4L2	TRM(IV)	0.274837	5.75458e-108	1.15092e-104	0.875
CD74	TRM(IV)	0.298787	1.38774e-99	2.77549e-96	0.944
CD52	TRM(IV)	0.352503	2.43744e-97	4.87488e-94	0.855
CCL4	TRM(IV)	0.410198	1.973e-85	3.94599e-82	0.874
GADD45G	TRM(IV)	0.387089	2.34399e-34	4.68797e-31	0.742
GZMK	TRM(IV)	0.3595	1.37627e-33	2.75255e-30	0.907
IFNG	TRM(IV)	0.545671	9.20723e-32	1.84145e-28	0.753
AC025164.1	TRM(IV)	0.25958	1.16739e-28	2.33479e-25	0.505
ARRDC3	TRM(IV)	0.283359	1.25221e-27	2.50441e-24	0.767
CD27	TRM(IV)	0.306575	1.82717e-23	3.65433e-20	0.779
GBP5	TRM(IV)	0.397131	3.07552e-20	6.15103e-17	0.665
S100A4	TRM(IV)	0.254172	2.29651e-14	4.59301e-11	0.772
SAMD3	TRM(IV)	0.300189	1.45523e-12	2.91045e-09	0.679
SLFN5	TRM(IV)	0.265838	4.33567e-09	8.67134e-06	0.421
TAGAP	TRM(IV)	0.276716	1.13904e-08	2.27808e-05	0.709
TRAC	TRM(IV)	0.319942	9.01792e-08	0.000180358	0.516
KIAA1551	TRM(IV)	0.397626	1.03684e-07	0.000207368	0.722
GIMAP7	TRM(IV)	0.424481	1.36953e-07	0.000273906	0.539
LINC00649	TRM(IV)	0.250306	7.74924e-07	0.00154985	0.488
PYHIN1	TRM(IV)	0.317252	9.7207e-07	0.00194414	0.65
RCSD1	TRM(IV)	0.36512	3.84001e-06	0.00768003	0.437
NABP1	TRM(IV)	0.269431	1.81556e-05	0.0363113	0.653
JAML	TRM(IV)	0.276005	2.20917e-05	0.0441833	0.708
CCL4L2	TRM(V)	1.98811	0	0	0.878
CCL4	TRM(V)	1.59349	0	0	0.943
IFNG	TRM(V)	1.45334	0	0	0.834
XCL2	TRM(V)	1.39127	0	0	0.839
TNFSF9	TRM(V)	1.23364	0	0	0.837
CCL3	TRM(V)	1.19585	0	0	0.731
FABP5	TRM(V)	1.02093	0	0	0.912
CXCL13	TRM(V)	0.806839	0	0	0.95
HMOX1	TRM(V)	0.803799	0	0	0.79
PRRG4	TRM(V)	0.778457	0	0	0.819
MS4A6A	TRM(V)	0.72539	0	0	0.816
HLA-DPA1	TRM(V)	0.574794	0	0	0.926
LINC01480	TRM(V)	0.513034	0	0	0.759
CCL5	TRM(V)	0.507916	0	0	0.996
H3F3B	TRM(V)	0.493672	0	0	0.996
CD200	TRM(V)	0.284371	0	0	0.761
ACTRT3	TRM(V)	0.271757	0	0	0.69
HLA-DQA1	TRM(V)	0.446395	3.85652e-285	7.71303e-282	0.929
NKG7	TRM(V)	0.455154	8.83938e-253	1.76788e-249	0.921
GZMA	TRM(V)	0.488505	1.95998e-243	3.91997e-240	0.851
CCL3L1	TRM(V)	0.840358	1.03946e-241	2.07892e-238	0.657
VCAM1	TRM(V)	0.714168	5.51195e-233	1.10239e-229	0.796
HLA-DRA	TRM(V)	0.425693	7.64846e-223	1.52969e-219	0.878
FTL	TRM(V)	0.466846	2.10403e-219	4.20805e-216	0.988
CDKN2C	TRM(V)	0.512986	6.73812e-217	1.34762e-213	0.72
XCL1	TRM(V)	1.01458	1.11382e-199	2.22764e-196	0.679
TSC22D1	TRM(V)	0.828979	1.81238e-195	3.62477e-192	0.719
EDARADD	TRM(V)	0.560802	3.46902e-189	6.93804e-186	0.712
DYNLL1	TRM(V)	0.506321	4.90717e-181	9.81433e-178	0.869
LYST	TRM(V)	0.449199	5.45482e-177	1.09096e-173	0.869
CD27	TRM(V)	0.50689	1.61588e-173	3.23176e-170	0.818
HLA-DRB1	TRM(V)	0.301794	1.81978e-169	3.63955e-166	0.927
CD74	TRM(V)	0.289486	2.80867e-169	5.61733e-166	0.969
TAGAP	TRM(V)	0.521707	2.49623e-163	4.99247e-160	0.797
FAM3C	TRM(V)	0.663436	1.01922e-161	2.03843e-158	0.769
GEM	TRM(V)	0.668562	3.48969e-160	6.97939e-157	0.714
TNFSF4	TRM(V)	0.250065	8.0189e-156	1.60378e-152	0.722
VSIR	TRM(V)	0.503285	6.66986e-151	1.33397e-147	0.856
PPP1R2	TRM(V)	0.475805	4.4236e-149	8.8472e-146	0.918
HLA-DPB1	TRM(V)	0.385352	3.55211e-137	7.10422e-134	0.857
HMGB2	TRM(V)	0.375917	6.1186e-129	1.22372e-125	0.954
SRSF7	TRM(V)	0.373122	3.14597e-127	6.29194e-124	0.948
TNFRSF9	TRM(V)	0.475284	1.25084e-123	2.50169e-120	0.843
CLEC2B	TRM(V)	0.51006	1.59452e-119	3.18904e-116	0.874
BPGM	TRM(V)	0.495547	1.01978e-110	2.03955e-107	0.757
GBP5	TRM(V)	0.502443	4.93319e-110	9.86637e-107	0.7
CRTAM	TRM(V)	0.603449	5.97401e-109	1.1948e-105	0.727
MIR155HG	TRM(V)	0.506572	2.29179e-105	4.58359e-102	0.731
IL2	TRM(V)	0.447663	5.65912e-100	1.13182e-96	0.644
GZMH	TRM(V)	0.314558	2.81591e-98	5.63182e-95	0.791
LRRN3	TRM(V)	0.294973	6.68784e-98	1.33757e-94	0.659
KCNK5	TRM(V)	0.337447	5.43049e-96	1.0861e-92	0.678
HAVCR2	TRM(V)	0.335182	5.3761e-90	1.07522e-86	0.757
DUSP4	TRM(V)	0.324786	5.58994e-90	1.11799e-86	0.943
CDC42EP3	TRM(V)	0.479214	7.58169e-90	1.51634e-86	0.721
TXNIP	TRM(V)	0.500271	1.32054e-87	2.64108e-84	0.886
RASL11A	TRM(V)	0.340286	2.11335e-81	4.2267e-78	0.642
NKRF	TRM(V)	0.441833	3.34677e-79	6.69355e-76	0.68
PTTG1	TRM(V)	0.525167	9.35521e-74	1.87104e-70	0.683
LGALS1	TRM(V)	0.418118	1.04362e-73	2.08724e-70	0.763
ARRDC3	TRM(V)	0.326331	4.86999e-73	9.73998e-70	0.737
ULBP2	TRM(V)	0.311152	9.95974e-73	1.99195e-69	0.654
CGAS	TRM(V)	0.482527	4.66369e-72	9.32737e-69	0.627
HLA-DQB1	TRM(V)	0.315026	2.36988e-71	4.73977e-68	0.812
ICOS	TRM(V)	0.382907	7.43957e-70	1.48791e-66	0.816
SDCBP	TRM(V)	0.331893	1.90673e-69	3.81345e-66	0.865
TP53INP1	TRM(V)	0.30598	1.92571e-68	3.85143e-65	0.741
CARD16	TRM(V)	0.444625	4.03988e-66	8.07976e-63	0.773
AC243829.4	TRM(V)	0.33135	2.21557e-65	4.43114e-62	0.735
CTNNAL1	TRM(V)	0.475994	4.92456e-64	9.84912e-61	0.8
NFKBIE	TRM(V)	0.411517	1.65594e-63	3.31187e-60	0.645
MIR181A1HG	TRM(V)	0.323168	3.28295e-63	6.56591e-60	0.67
NMB	TRM(V)	0.454142	3.28913e-59	6.57826e-56	0.743
HLA-DRB5	TRM(V)	0.291452	8.14512e-59	1.62902e-55	0.801
PYHIN1	TRM(V)	0.333958	2.31745e-51	4.63491e-48	0.651
SMC4	TRM(V)	0.417104	2.13043e-50	4.26085e-47	0.699
CENPF	TRM(V)	0.288709	2.49229e-48	4.98457e-45	0.655
CITED2	TRM(V)	0.475764	2.81927e-47	5.63853e-44	0.748
RASGEF1B	TRM(V)	0.411964	7.43069e-47	1.48614e-43	0.703
PLIN2	TRM(V)	0.571784	2.43047e-46	4.86093e-43	0.784
THEMIS	TRM(V)	0.288596	3.90615e-46	7.81231e-43	0.612
SLAMF7	TRM(V)	0.294346	4.02068e-42	8.04136e-39	0.575
CD200R1	TRM(V)	0.267277	6.94534e-40	1.38907e-36	0.7
IPCEF1	TRM(V)	0.310817	1.27944e-39	2.55888e-36	0.782
CTSC	TRM(V)	0.378236	3.81912e-36	7.63823e-33	0.661
PRDM1	TRM(V)	0.314876	6.01584e-36	1.20317e-32	0.778
FOXN2	TRM(V)	0.265168	8.7934e-36	1.75868e-32	0.669
CD70	TRM(V)	0.401802	2.2588e-34	4.5176e-31	0.649
GBP3	TRM(V)	0.28106	1.05912e-33	2.11825e-30	0.624
RGS1	TRM(V)	0.365346	2.20502e-32	4.41004e-29	0.864
GLA	TRM(V)	0.482389	4.75814e-32	9.51629e-29	0.711
TIFA	TRM(V)	0.371417	2.88794e-30	5.77589e-27	0.589
EOMES	TRM(V)	0.257877	3.26328e-26	6.52655e-23	0.705
TOX	TRM(V)	0.278877	3.75629e-26	7.51258e-23	0.67
SLF1	TRM(V)	0.321771	2.52908e-25	5.05815e-22	0.588
TNFSF14	TRM(V)	0.326254	4.72482e-20	9.44963e-17	0.601
TNFAIP8	TRM(V)	0.321474	9.10641e-19	1.82128e-15	0.714
FASLG	TRM(V)	0.404907	5.96691e-17	1.19338e-13	0.605
PECAM1	TRM(V)	0.289441	6.43464e-16	1.28693e-12	0.603
BCL2A1	TRM(V)	0.296204	6.87078e-15	1.37416e-11	0.598
AC243960.1	TRM(V)	0.278857	2.5446e-14	5.08921e-11	0.697
DDAH2	TRM(V)	0.266565	1.44572e-09	2.89145e-06	0.602
IL10	TRM(V)	0.260088	1.79037e-09	3.58075e-06	0.472
MBNL2	TRM(V)	0.278584	6.90238e-08	0.000138048	0.624
NAF1	TRM(V)	0.258284	1.7801e-07	0.000356019	0.655
SELL	CD4CD8(I)	0.792897	0	0	0.897
TNFRSF4	CD4CD8(I)	0.716525	0	0	0.875
SESN3	CD4CD8(I)	0.688954	0	0	0.87
CD40LG	CD4CD8(I)	0.677547	0	0	0.792
NR3C1	CD4CD8(I)	0.625553	0	0	0.975
CH25H	CD4CD8(I)	0.606418	0	0	0.866
BATF	CD4CD8(I)	0.546664	0	0	0.909
IL7R	CD4CD8(I)	0.5325	0	0	0.97
CCR7	CD4CD8(I)	0.529711	0	0	0.88
FAAH2	CD4CD8(I)	0.529613	0	0	0.825
CCR4	CD4CD8(I)	0.488012	0	0	0.752
ITK	CD4CD8(I)	0.483943	0	0	0.952
NMB	CD4CD8(I)	0.469382	0	0	0.853
CRYBG1	CD4CD8(I)	0.462111	0	0	0.901
MAF	CD4CD8(I)	0.457769	0	0	0.823
TNFSF8	CD4CD8(I)	0.454006	0	0	0.793
CD4	CD4CD8(I)	0.450973	0	0	0.73
PLIN2	CD4CD8(I)	0.446617	0	0	0.905
TNFAIP8	CD4CD8(I)	0.414794	0	0	0.872
PTPN13	CD4CD8(I)	0.41413	0	0	0.823
PIM2	CD4CD8(I)	0.400849	0	0	0.826
PASK	CD4CD8(I)	0.391111	0	0	0.785
ICOS	CD4CD8(I)	0.377497	0	0	0.906
TSHZ2	CD4CD8(I)	0.359045	0	0	0.792
GNA15	CD4CD8(I)	0.358356	0	0	0.875
SAMHD1	CD4CD8(I)	0.346733	0	0	0.805
LEF1	CD4CD8(I)	0.346044	0	0	0.793
TIAM1	CD4CD8(I)	0.324478	0	0	0.844
CYSLTR1	CD4CD8(I)	0.322396	0	0	0.822
SERINC5	CD4CD8(I)	0.301363	0	0	0.818
FAS	CD4CD8(I)	0.287915	0	0	0.909
SCML1	CD4CD8(I)	0.274291	0	0	0.83
SESN1	CD4CD8(I)	0.271393	0	0	0.75
TRABD2A	CD4CD8(I)	0.267203	0	0	0.793
SRGN	CD4CD8(I)	0.250589	0	0	1
IL6ST	CD4CD8(I)	0.360597	7.80143e-294	1.56029e-290	0.851
ARID5B	CD4CD8(I)	0.370673	1.56722e-289	3.13445e-286	0.866
S1PR1	CD4CD8(I)	0.266691	2.10904e-289	4.21809e-286	0.813
TXNIP	CD4CD8(I)	0.305953	1.32651e-284	2.65302e-281	0.943
SC5D	CD4CD8(I)	0.328781	2.82398e-279	5.64797e-276	0.837
CD28	CD4CD8(I)	0.372255	1.27622e-277	2.55244e-274	0.754
ICAM2	CD4CD8(I)	0.315796	1.02374e-265	2.04748e-262	0.765
GPR171	CD4CD8(I)	0.274814	7.77973e-260	1.55595e-256	0.838
GATA3	CD4CD8(I)	0.361529	7.02907e-259	1.40581e-255	0.86
AP3M2	CD4CD8(I)	0.345764	1.08998e-256	2.17995e-253	0.754
TESPA1	CD4CD8(I)	0.296903	2.69226e-256	5.38452e-253	0.791
GPR183	CD4CD8(I)	0.392116	5.34172e-253	1.06834e-249	0.802
SLC2A3	CD4CD8(I)	0.276363	1.72453e-248	3.44905e-245	0.958
ANKRD12	CD4CD8(I)	0.327226	7.17123e-243	1.43425e-239	0.91
FAM107B	CD4CD8(I)	0.283986	3.22659e-242	6.45318e-239	0.899
RORA	CD4CD8(I)	0.304118	6.77112e-235	1.35422e-231	0.795
SOCS1	CD4CD8(I)	0.314327	6.0129e-228	1.20258e-224	0.847
LTB	CD4CD8(I)	0.316879	2.95522e-227	5.91045e-224	0.716
DDIT4	CD4CD8(I)	0.326475	1.5905e-226	3.18101e-223	0.948
MAL	CD4CD8(I)	0.305447	4.35072e-208	8.70144e-205	0.644
RILPL2	CD4CD8(I)	0.253989	2.99289e-199	5.98578e-196	0.807
RNF19A	CD4CD8(I)	0.257607	3.72553e-180	7.45106e-177	0.926
SH3TC1	CD4CD8(I)	0.280784	5.63504e-175	1.12701e-171	0.759
CXCL13	CD4CD8(I)	0.330821	6.32078e-29	1.26416e-25	0.946
KLRC3	TRM(VI)	1.33154	0	0	0.881
KIR3DL2	TRM(VI)	1.26823	0	0	0.876
XCL1	TRM(VI)	1.0917	0	0	0.847
LINC02446	TRM(VI)	1.01383	0	0	0.918
XCL2	TRM(VI)	1.01343	0	0	0.96
KIR2DL3	TRM(VI)	0.928161	0	0	0.886
KIR3DL1	TRM(VI)	0.821312	0	0	0.827
KRT86	TRM(VI)	0.806451	0	0	0.849
KLRC2	TRM(VI)	0.712601	0	0	0.715
KLRD1	TRM(VI)	0.628332	0	0	0.911
AC068775.1	TRM(VI)	0.563594	0	0	0.703
ZNF683	TRM(VI)	0.500543	0	0	0.784
SPRY2	TRM(VI)	0.411426	0	0	0.768
CD7	TRM(VI)	0.390115	0	0	0.987
GPR25	TRM(VI)	0.286171	0	0	0.87
PIK3R1	TRM(VI)	0.448559	1.47925e-304	2.95851e-301	0.916
PABPC1	TRM(VI)	0.280976	5.40856e-303	1.08171e-299	0.998
LDLRAD4	TRM(VI)	0.513162	2.24792e-269	4.49585e-266	0.872
GLUL	TRM(VI)	0.545768	3.34841e-260	6.69682e-257	0.805
PGK1	TRM(VI)	0.338673	4.80257e-233	9.60513e-230	0.983
LINC01871	TRM(VI)	0.401118	7.12196e-233	1.42439e-229	0.894
KLRC1	TRM(VI)	0.381282	1.38867e-225	2.77734e-222	0.678
ATP8B4	TRM(VI)	0.25839	4.24524e-224	8.49048e-221	0.715
KIR2DL4	TRM(VI)	0.547438	5.94455e-220	1.18891e-216	0.624
SLA2	TRM(VI)	0.393274	5.14281e-215	1.02856e-211	0.884
TGFB1	TRM(VI)	0.35248	1.37475e-198	2.74951e-195	0.965
PRF1	TRM(VI)	0.405573	2.54672e-180	5.09343e-177	0.843
GNLY	TRM(VI)	0.369068	1.41138e-175	2.82276e-172	0.717
LITAF	TRM(VI)	0.276528	3.01501e-174	6.03001e-171	0.933
HOPX	TRM(VI)	0.400872	2.05601e-173	4.11202e-170	0.718
GZMB	TRM(VI)	0.437168	1.15377e-159	2.30755e-156	0.819
FAM177A1	TRM(VI)	0.27925	7.66385e-156	1.53277e-152	0.986
TBX21	TRM(VI)	0.262944	1.40784e-153	2.81568e-150	0.833
DDIT4	TRM(VI)	0.299373	5.82688e-151	1.16538e-147	0.948
IFITM2	TRM(VI)	0.251991	1.83217e-136	3.66433e-133	0.962
SLC7A5	TRM(VI)	0.276008	9.70146e-135	1.94029e-131	0.979
ANKRD28	TRM(VI)	0.271397	3.34073e-133	6.68147e-130	0.817
CRIP1	TRM(VI)	0.255636	4.79089e-125	9.58178e-122	0.983
VPS37B	TRM(VI)	0.268162	5.48879e-124	1.09776e-120	0.905
IKZF2	TRM(VI)	0.435971	1.12927e-106	2.25855e-103	0.642
PDE4A	TRM(VI)	0.439946	7.26014e-97	1.45203e-93	0.688
ZEB2	TRM(VI)	0.255126	1.28573e-94	2.57147e-91	0.869
TYROBP	TRM(VI)	0.469754	2.94752e-77	5.89505e-74	0.573
PIK3AP1	TRM(VI)	0.315755	4.8594e-67	9.7188e-64	0.713
NCR3	TRM(VI)	0.345786	2.04621e-47	4.09241e-44	0.565
CCR7	Stem-like memory	1.44775	0	0	0.921
SELL	Stem-like memory	1.31233	0	0	0.898
IL7R	Stem-like memory	0.968776	0	0	0.989
LEF1	Stem-like memory	0.870924	0	0	0.787
PASK	Stem-like memory	0.837557	0	0	0.832
KLF3	Stem-like memory	0.823381	0	0	0.822
S1PR1	Stem-like memory	0.76446	0	0	0.804
BACH2	Stem-like memory	0.728471	0	0	0.814
GPR183	Stem-like memory	0.679886	0	0	0.852
PABPC1	Stem-like memory	0.600501	0	0	0.994
SESN3	Stem-like memory	0.596938	0	0	0.851
LTB	Stem-like memory	0.588111	0	0	0.756
NFKB1	Stem-like memory	0.574529	0	0	0.943
SCML1	Stem-like memory	0.530161	0	0	0.786
P2RY8	Stem-like memory	0.527386	0	0	0.898
TRABD2A	Stem-like memory	0.516262	0	0	0.763
ARMH1	Stem-like memory	0.4929	0	0	0.744
PCSK1N	Stem-like memory	0.486643	0	0	0.744
BEX2	Stem-like memory	0.442112	0	0	0.785
FAAH2	Stem-like memory	0.370348	0	0	0.774
PGAP1	Stem-like memory	0.337032	0	0	0.842
LMO7	Stem-like memory	0.333648	0	0	0.693
CMSS1	Stem-like memory	0.312759	0	0	0.799
YES1	Stem-like memory	0.273154	0	0	0.758
ACTN1	Stem-like memory	0.396801	4.00207e-300	8.00414e-297	0.653
NELL2	Stem-like memory	0.556439	5.54609e-282	1.10922e-278	0.843
ZBTB10	Stem-like memory	0.266509	3.24767e-265	6.49534e-262	0.681
SC5D	Stem-like memory	0.519284	7.79358e-264	1.55872e-260	0.808
ICAM2	Stem-like memory	0.520352	3.45131e-259	6.90261e-256	0.739
GPCPD1	Stem-like memory	0.397225	1.60991e-258	3.21982e-255	0.808
FAM177A1	Stem-like memory	0.432942	9.55453e-250	1.91091e-246	0.986
TCF7	Stem-like memory	0.532502	5.19241e-226	1.03848e-222	0.713
SATB1	Stem-like memory	0.527224	2.54301e-223	5.08601e-220	0.74
YBX3	Stem-like memory	0.393774	4.09528e-210	8.19056e-207	0.873
CXCR3	Stem-like memory	0.300305	1.61575e-203	3.23151e-200	0.919
JMJD1C	Stem-like memory	0.365662	5.2677e-203	1.05354e-199	0.901
AP3M2	Stem-like memory	0.311805	7.78026e-201	1.55605e-197	0.76
RGCC	Stem-like memory	0.375044	8.03163e-200	1.60633e-196	0.944
FAM107B	Stem-like memory	0.433758	1.89182e-193	3.78365e-190	0.881
PRNP	Stem-like memory	0.408483	2.40493e-193	4.80985e-190	0.94
SLC2A3	Stem-like memory	0.327025	2.3676e-191	4.73521e-188	0.929
ELL2	Stem-like memory	0.376536	6.9444e-191	1.38888e-187	0.905
TESPA1	Stem-like memory	0.381754	9.13768e-187	1.82754e-183	0.771
TNFAIP8	Stem-like memory	0.283502	7.83362e-184	1.56672e-180	0.833
TAF4B	Stem-like memory	0.36312	4.47341e-180	8.94682e-177	0.69
TXK	Stem-like memory	0.440265	2.82469e-172	5.64937e-169	0.647
PLAC8	Stem-like memory	0.434891	3.31147e-164	6.62295e-161	0.662
RASA3	Stem-like memory	0.375688	5.92991e-159	1.18598e-155	0.809
FOXP1	Stem-like memory	0.44812	3.49777e-153	6.99555e-150	0.811
ABLIM1	Stem-like memory	0.439819	3.43066e-148	6.86131e-145	0.736
SDCBP	Stem-like memory	0.368314	8.71435e-139	1.74287e-135	0.931
TLE4	Stem-like memory	0.288135	4.46042e-138	8.92083e-135	0.741
ANKRD12	Stem-like memory	0.354148	1.58519e-135	3.17038e-132	0.894
ALG13	Stem-like memory	0.350243	6.52807e-131	1.30561e-127	0.793
EMP3	Stem-like memory	0.346871	5.43056e-125	1.08611e-121	0.866
FCMR	Stem-like memory	0.33777	2.27431e-115	4.54861e-112	0.777
SAMHD1	Stem-like memory	0.292634	2.07861e-112	4.15722e-109	0.749
PTGER2	Stem-like memory	0.25156	3.13126e-110	6.26252e-107	0.603
LITAF	Stem-like memory	0.26489	1.12232e-109	2.24465e-106	0.906
SORL1	Stem-like memory	0.352852	2.02335e-107	4.04669e-104	0.675
TNFSF8	Stem-like memory	0.391877	2.55849e-96	5.11697e-93	0.692
MAL	Stem-like memory	0.38228	2.72994e-83	5.45989e-80	0.597
NSG1	Stem-like memory	0.250307	7.68099e-81	1.5362e-77	0.608
APBA2	Stem-like memory	0.295384	2.90809e-68	5.81617e-65	0.821
RIPOR2	Stem-like memory	0.301925	1.47446e-62	2.94892e-59	0.666
ITGA6	Stem-like memory	0.260389	1.11762e-55	2.23524e-52	0.56
NOSIP	Stem-like memory	0.336473	1.2979e-55	2.59581e-52	0.679
SERINC5	Stem-like memory	0.312383	5.3223e-51	1.06446e-47	0.737
FXYD7	Stem-like memory	0.395403	2.72783e-41	5.45565e-38	0.594
ATM	Stem-like memory	0.293466	6.95504e-39	1.39101e-35	0.612
CD28	Stem-like memory	0.257565	1.54888e-28	3.09776e-25	0.663
GNLY	Effector(III)	1.37704	0	0	0.922
FCGR3A	Effector(III)	1.00769	0	0	0.814
NKG7	Effector(III)	1.00031	0	0	0.991
KLRF1	Effector(III)	0.802823	0	0	0.835
KLRG1	Effector(III)	0.766684	0	0	0.811
C1orf21	Effector(III)	0.68361	0	0	0.731
KLRD1	Effector(III)	0.57344	0	0	0.936
SPON2	Effector(III)	0.549076	0	0	0.799
KLRC3	Effector(III)	0.482554	0	0	0.834
P2RY8	Effector(III)	0.481839	0	0	0.88
LYAR	Effector(III)	0.476941	0	0	0.89
LAIR2	Effector(III)	0.464696	0	0	0.878
CST7	Effector(III)	0.458572	0	0	0.986
FCRL6	Effector(III)	0.387617	0	0	0.729
CD300A	Effector(III)	0.385996	0	0	0.7
COL6A2	Effector(III)	0.36763	0	0	0.842
AUTS2	Effector(III)	0.361395	0	0	0.83
GZMH	Effector(III)	0.354453	0	0	0.91
IFNGR1	Effector(III)	0.35189	0	0	0.872
RASA3	Effector(III)	0.332768	0	0	0.884
ITGA5	Effector(III)	0.315292	0	0	0.825
GZMB	Effector(III)	0.311742	0	0	0.881
SORL1	Effector(III)	0.261795	0	0	0.789
PLEKHF1	Effector(III)	0.256086	0	0	0.879
LITAF	Effector(III)	0.323514	6.52747e-303	1.30549e-299	0.958
KLF3	Effector(III)	0.380832	1.80181e-256	3.60362e-253	0.795
TBX21	Effector(III)	0.316553	9.03958e-256	1.80792e-252	0.841
FLNA	Effector(III)	0.354882	8.55011e-249	1.71002e-245	0.825
PLEK	Effector(III)	0.492033	6.9792e-241	1.39584e-237	0.66
S1PR5	Effector(III)	0.59163	7.82767e-226	1.56553e-222	0.644
PRF1	Effector(III)	0.277215	2.54507e-223	5.09013e-220	0.865
S100A4	Effector(III)	0.287057	1.07052e-210	2.14105e-207	0.915
SYNE1	Effector(III)	0.398886	2.34445e-206	4.68889e-203	0.731
SAMD3	Effector(III)	0.415482	1.24576e-173	2.49151e-170	0.728
PLAC8	Effector(III)	0.402186	1.12105e-155	2.24209e-152	0.67
PRSS23	Effector(III)	0.320843	1.68634e-142	3.37267e-139	0.628
AC004687.1	Effector(III)	0.296858	9.66029e-135	1.93206e-131	0.717
UPP1	Effector(III)	0.259368	2.68141e-133	5.36281e-130	0.804
S1PR1	Effector(III)	0.286142	1.92112e-113	3.84225e-110	0.756
TYROBP	Effector(III)	0.511249	7.47048e-106	1.4941e-102	0.601
ADRB2	Effector(III)	0.321534	8.90911e-101	1.78182e-97	0.581
ENC1	Effector(III)	0.332726	1.12639e-79	2.25277e-76	0.648
ADGRG1	Effector(III)	0.287208	4.21872e-67	8.43744e-64	0.734
MT1E	TRM(III)	2.10314	0	0	0.923
MT1X	TRM(III)	1.9241	0	0	0.947
MT1F	TRM(III)	1.51622	0	0	0.853
PDCD1	TRM(III)	0.54137	0	0	0.914
CXCL13	TRM(III)	0.492697	0	0	0.95
CRIP1	TRM(III)	0.423812	1.97482e-295	3.94963e-292	0.973
ADGRE5	TRM(III)	0.438527	3.39505e-272	6.7901e-269	0.92
AC243829.4	TRM(III)	0.274942	2.19718e-263	4.39437e-260	0.827
S100A6	TRM(III)	0.331533	7.26406e-229	1.45281e-225	0.923
ADGRG1	TRM(III)	0.283579	1.14323e-198	2.28647e-195	0.832
GZMH	TRM(III)	0.485643	7.47591e-165	1.49518e-161	0.817
CD7	TRM(III)	0.290711	2.11086e-154	4.22171e-151	0.969
GZMB	TRM(III)	0.402501	5.19171e-150	1.03834e-146	0.767
AKAP5	TRM(III)	0.258337	8.68001e-149	1.736e-145	0.774
SLA2	TRM(III)	0.393069	6.25786e-130	1.25157e-126	0.863
S100A11	TRM(III)	0.327698	5.60601e-129	1.1212e-125	0.843
CXCR6	TRM(III)	0.512001	5.59628e-126	1.11926e-122	0.695
DUSP4	TRM(III)	0.269468	1.1076e-115	2.21519e-112	0.963
HLA-DRB1	TRM(III)	0.264003	2.1169e-90	4.2338e-87	0.924
YWHAH	TRM(III)	0.471812	4.21148e-87	8.42296e-84	0.757
EMP3	TRM(III)	0.260409	1.50848e-80	3.01697e-77	0.776
RBPJ	TRM(III)	0.378173	1.4141e-70	2.82819e-67	0.8
ITGAE	TRM(III)	0.394082	1.29022e-67	2.58043e-64	0.73
LGALS1	TRM(III)	0.287732	1.9969e-65	3.9938e-62	0.729
GZMA	TRM(III)	0.279337	3.448e-64	6.896e-61	0.813
CD8B	TRM(III)	0.258828	2.04225e-62	4.08451e-59	0.769
APOBEC3G	TRM(III)	0.373833	2.04159e-47	4.08318e-44	0.727
CYTOR	TRM(III)	0.311624	6.61318e-46	1.32264e-42	0.83
ITGB1	TRM(III)	0.276739	1.43286e-39	2.86572e-36	0.884
LAG3	TRM(III)	0.290704	2.18965e-36	4.37931e-33	0.703
MIR155HG	TRM(III)	0.338725	1.2662e-32	2.53241e-29	0.787
TXN	TRM(III)	0.254659	3.81118e-32	7.62236e-29	0.718
MT1G	TRM(III)	0.376678	3.53042e-24	7.06084e-21	0.466
ITM2C	TRM(III)	0.258628	3.00295e-14	6.00591e-11	0.559
KLRB1	MAIT	1.62972	0	0	0.952
CCR6	MAIT	0.982929	0	0	0.79
AQP3	MAIT	0.967521	0	0	0.788
IL7R	MAIT	0.902287	0	0	0.993
RORA	MAIT	0.644543	0	0	0.845
LTB	MAIT	0.637237	0	0	0.768
IL4I1	MAIT	0.629703	0	0	0.709
TLE1	MAIT	0.601622	0	0	0.789
NINJ1	MAIT	0.574883	0	0	0.91
RORC	MAIT	0.542427	0	0	0.693
CD69	MAIT	0.535443	0	0	0.978
PBX4	MAIT	0.531419	0	0	0.919
NFKB1	MAIT	0.51953	0	0	0.959
BLK	MAIT	0.434236	0	0	0.7
PABPC1	MAIT	0.3557	0	0	0.997
NCF1	MAIT	0.347582	0	0	0.862
GNA15	MAIT	0.328314	0	0	0.921
MAF	MAIT	0.328036	0	0	0.855
FEZ1	MAIT	0.314835	0	0	0.746
S100A4	MAIT	0.307459	0	0	0.954
ABCA1	MAIT	0.298256	0	0	0.827
CD40LG	MAIT	0.279838	0	0	0.86
GCHFR	MAIT	0.358879	1.11267e-273	2.22533e-270	0.827
IFNGR1	MAIT	0.555566	2.50398e-268	5.00797e-265	0.798
GPR65	MAIT	0.432621	4.56806e-229	9.13613e-226	0.782
AC245014.3	MAIT	0.637199	6.40679e-225	1.28136e-221	0.662
SORL1	MAIT	0.299801	2.80705e-219	5.6141e-216	0.77
MPZL3	MAIT	0.264161	1.46975e-217	2.93951e-214	0.829
LST1	MAIT	0.428276	2.84063e-212	5.68127e-209	0.635
IL18RAP	MAIT	0.425744	1.12045e-205	2.2409e-202	0.668
ODF2L	MAIT	0.465116	8.13377e-202	1.62675e-198	0.741
IL18R1	MAIT	0.342113	2.01956e-199	4.03913e-196	0.684
SNX9	MAIT	0.349961	3.96969e-191	7.93938e-188	0.916
ERN1	MAIT	0.480366	1.34201e-190	2.68401e-187	0.769
GYG1	MAIT	0.412329	3.54625e-188	7.09251e-185	0.736
GTF3C1	MAIT	0.389759	1.03002e-187	2.06004e-184	0.794
PIM2	MAIT	0.313517	9.20165e-186	1.84033e-182	0.848
SLC7A5	MAIT	0.32943	4.10632e-185	8.21264e-182	0.986
LDHA	MAIT	0.287468	7.83684e-175	1.56737e-171	0.986
LINC01871	MAIT	0.307345	1.66542e-174	3.33083e-171	0.861
TGFB1	MAIT	0.314857	2.67072e-174	5.34144e-171	0.98
SYTL2	MAIT	0.389506	5.83252e-174	1.1665e-170	0.715
PRNP	MAIT	0.323043	6.24498e-173	1.249e-169	0.933
ZBTB16	MAIT	0.50612	4.35514e-172	8.71028e-169	0.657
AC020916.1	MAIT	0.319804	7.38875e-167	1.47775e-163	0.688
FAM177A1	MAIT	0.3184	1.49304e-166	2.98608e-163	0.995
RELB	MAIT	0.322161	3.2783e-155	6.5566e-152	0.895
SLC4A10	MAIT	0.478154	3.81381e-152	7.62762e-149	0.608
IL27RA	MAIT	0.263539	5.72422e-129	1.14484e-125	0.699
DSE	MAIT	0.32702	2.31521e-127	4.63042e-124	0.7
S100A11	MAIT	0.301868	1.79942e-123	3.59884e-120	0.931
MYBL1	MAIT	0.519132	2.49519e-120	4.99038e-117	0.606
AHNAK	MAIT	0.288141	1.18683e-110	2.37367e-107	0.875
EMP3	MAIT	0.295167	2.77211e-110	5.54422e-107	0.866
LGALS3	MAIT	0.30273	1.25566e-109	2.51132e-106	0.787
TC2N	MAIT	0.289035	9.9608e-106	1.99216e-102	0.763
SATB1	MAIT	0.289749	7.00464e-105	1.40093e-101	0.737
KMT2E-AS1	MAIT	0.274246	1.61397e-71	3.22794e-68	0.684
PNP	MAIT	0.271181	2.9661e-65	5.93219e-62	0.699
GFPT2	MAIT	0.29731	4.00423e-62	8.00846e-59	0.63
CA2	MAIT	0.384723	1.33448e-35	2.66896e-32	0.558
NCR3	MAIT	0.40264	2.49173e-35	4.98346e-32	0.562
TMIGD2	MAIT	0.464342	1.68583e-29	3.37165e-26	0.539
SESN1	MAIT	0.259314	9.21903e-28	1.84381e-24	0.622
HPGD	MAIT	0.273505	1.20423e-05	0.0240846	0.503
TNFRSF4	CD4CD8(II)	1.39683	0	0	0.866
MAGEH1	CD4CD8(II)	1.33282	0	0	0.857
CCR8	CD4CD8(II)	1.32768	0	0	0.853
BATF	CD4CD8(II)	1.29995	0	0	0.93
CTLA4	CD4CD8(II)	1.12402	0	0	0.957
FOXP3	CD4CD8(II)	1.06312	0	0	0.745
TNFRSF18	CD4CD8(II)	0.948313	0	0	0.761
IL2RA	CD4CD8(II)	0.941485	0	0	0.738
ICA1	CD4CD8(II)	0.928026	0	0	0.855
CARD16	CD4CD8(II)	0.927788	0	0	0.897
TBC1D4	CD4CD8(II)	0.878477	0	0	0.792
FAAH2	CD4CD8(II)	0.860397	0	0	0.843
TIGIT	CD4CD8(II)	0.832807	0	0	0.846
ICOS	CD4CD8(II)	0.82779	0	0	0.908
RTKN2	CD4CD8(II)	0.808454	0	0	0.708
ARID5B	CD4CD8(II)	0.790884	0	0	0.901
IL1R2	CD4CD8(II)	0.757959	0	0	0.798
LINC01943	CD4CD8(II)	0.755308	0	0	0.702
SELL	CD4CD8(II)	0.752441	0	0	0.882
MIR4435-2HG	CD4CD8(II)	0.75104	0	0	0.83
CCR4	CD4CD8(II)	0.731501	0	0	0.803
TIAM1	CD4CD8(II)	0.728133	0	0	0.844
SAMHD1	CD4CD8(II)	0.715124	0	0	0.831
CCR6	CD4CD8(II)	0.696123	0	0	0.706
LTB	CD4CD8(II)	0.687092	0	0	0.811
TNFRSF9	CD4CD8(II)	0.682007	0	0	0.918
FAS	CD4CD8(II)	0.645122	0	0	0.923
PLIN2	CD4CD8(II)	0.631239	0	0	0.918
CD27	CD4CD8(II)	0.630672	0	0	0.88
SESN3	CD4CD8(II)	0.625192	0	0	0.85
PMCH	CD4CD8(II)	0.582558	0	0	0.747
RGS1	CD4CD8(II)	0.56942	0	0	0.948
NMB	CD4CD8(II)	0.562209	0	0	0.854
SNX9	CD4CD8(II)	0.559191	0	0	0.919
CD2	CD4CD8(II)	0.555469	0	0	0.964
GNA15	CD4CD8(II)	0.485732	0	0	0.883
LEF1	CD4CD8(II)	0.473468	0	0	0.826
FAM174B	CD4CD8(II)	0.473035	0	0	0.817
MAST4	CD4CD8(II)	0.462071	0	0	0.77
SESN1	CD4CD8(II)	0.428241	0	0	0.787
LGMN	CD4CD8(II)	0.426868	0	0	0.724
TSPAN13	CD4CD8(II)	0.398968	0	0	0.818
CH25H	CD4CD8(II)	0.382324	0	0	0.842
TP53INP1	CD4CD8(II)	0.359704	0	0	0.865
CPM	CD4CD8(II)	0.254509	0	0	0.792
CTNNAL1	CD4CD8(II)	0.404123	8.7749e-298	1.75498e-294	0.887
FCMR	CD4CD8(II)	0.589318	3.32129e-295	6.64258e-292	0.848
MAF	CD4CD8(II)	0.545912	5.49884e-277	1.09977e-273	0.781
CD4	CD4CD8(II)	0.69924	1.72105e-276	3.4421e-273	0.674
IL6ST	CD4CD8(II)	0.535739	4.463e-276	8.92599e-273	0.864
IPCEF1	CD4CD8(II)	0.375633	2.01567e-268	4.03135e-265	0.883
IKZF2	CD4CD8(II)	0.596863	3.83017e-264	7.66034e-261	0.716
NABP1	CD4CD8(II)	0.345374	2.38561e-263	4.77122e-260	0.774
PRDM1	CD4CD8(II)	0.50121	3.94454e-261	7.88909e-258	0.881
JMY	CD4CD8(II)	0.418158	1.35774e-257	2.71548e-254	0.798
TTN	CD4CD8(II)	0.495519	3.34548e-253	6.69096e-250	0.765
ZNF831	CD4CD8(II)	0.337288	9.56756e-243	1.91351e-239	0.815
IL18R1	CD4CD8(II)	0.28792	7.38229e-231	1.47646e-227	0.693
TSC22D3	CD4CD8(II)	0.349693	4.37987e-229	8.75974e-226	0.996
ICAM2	CD4CD8(II)	0.424424	2.68514e-210	5.37029e-207	0.759
LINC02099	CD4CD8(II)	0.385522	5.32356e-206	1.06471e-202	0.653
CD28	CD4CD8(II)	0.521828	5.63216e-206	1.12643e-202	0.741
PIM2	CD4CD8(II)	0.426284	1.63845e-205	3.2769e-202	0.819
LAIR2	CD4CD8(II)	0.318796	8.2995e-200	1.6599e-196	0.685
BCL2L11	CD4CD8(II)	0.352708	1.0852e-198	2.1704e-195	0.801
FOXP1	CD4CD8(II)	0.41332	4.10473e-198	8.20945e-195	0.884
TNFAIP8	CD4CD8(II)	0.343567	1.04306e-197	2.08613e-194	0.837
PPP1R2	CD4CD8(II)	0.384041	3.23807e-197	6.47614e-194	0.963
IRF4	CD4CD8(II)	0.272992	1.93172e-186	3.86345e-183	0.833
NAB1	CD4CD8(II)	0.292424	4.26534e-184	8.53068e-181	0.842
LAYN	CD4CD8(II)	0.537624	5.23694e-182	1.04739e-178	0.687
AHR	CD4CD8(II)	0.307853	1.05025e-173	2.10051e-170	0.758
TXNIP	CD4CD8(II)	0.386058	3.06067e-172	6.12134e-169	0.934
ZC3H12D	CD4CD8(II)	0.450494	2.35684e-168	4.71368e-165	0.638
ADTRP	CD4CD8(II)	0.300227	1.63576e-166	3.27152e-163	0.611
RORA	CD4CD8(II)	0.367484	3.52091e-159	7.04182e-156	0.791
DUSP4	CD4CD8(II)	0.290327	3.56676e-157	7.13353e-154	0.974
SAMSN1	CD4CD8(II)	0.349503	5.69035e-155	1.13807e-151	0.912
HMGB2	CD4CD8(II)	0.284087	3.15813e-154	6.31625e-151	0.976
PBX4	CD4CD8(II)	0.28732	6.3313e-150	1.26626e-146	0.871
RAB9A	CD4CD8(II)	0.30521	2.33118e-148	4.66236e-145	0.782
GPR183	CD4CD8(II)	0.335039	1.13826e-144	2.27653e-141	0.811
GBP5	CD4CD8(II)	0.378932	6.18148e-143	1.2363e-139	0.77
CTSC	CD4CD8(II)	0.365862	3.55345e-139	7.10689e-136	0.779
ITK	CD4CD8(II)	0.320176	4.9776e-138	9.95519e-135	0.925
GEM	CD4CD8(II)	0.428425	3.52811e-137	7.05622e-134	0.748
CREM	CD4CD8(II)	0.281716	3.9163e-134	7.8326e-131	0.981
RELB	CD4CD8(II)	0.283713	3.14072e-133	6.28144e-130	0.863
VSIR	CD4CD8(II)	0.261627	3.84792e-131	7.69584e-128	0.905
RHOH	CD4CD8(II)	0.26472	3.37216e-125	6.74432e-122	0.884
SLAMF1	CD4CD8(II)	0.37232	2.38074e-118	4.76148e-115	0.661
P2RY10	CD4CD8(II)	0.338929	1.15431e-117	2.30862e-114	0.725
GLRX	CD4CD8(II)	0.368633	4.24045e-117	8.4809e-114	0.76
SH2D1A	CD4CD8(II)	0.314921	6.21139e-116	1.24228e-112	0.8
RBKS	CD4CD8(II)	0.282341	1.59184e-115	3.18367e-112	0.74
RNF19A	CD4CD8(II)	0.277697	2.92406e-115	5.84813e-112	0.912
SOCS1	CD4CD8(II)	0.312141	1.01022e-114	2.02043e-111	0.826
TSPYL2	CD4CD8(II)	0.254998	5.71579e-110	1.14316e-106	0.98
TRAF1	CD4CD8(II)	0.332158	2.5595e-106	5.119e-103	0.681
2021-03-03	CD4CD8(II)	0.348656	6.46453e-101	1.29291e-97	0.699
ENTPD1	CD4CD8(II)	0.328368	7.738e-83	1.5476e-79	0.735
SOX4	CD4CD8(II)	0.255732	2.07098e-65	4.14195e-62	0.599
MAL	CD4CD8(II)	0.325745	6.56073e-29	1.31215e-25	0.546
STMN1	Proliferating	2.14018	0	0	0.979
TUBB	Proliferating	1.8657	0	0	0.928
PCLAF	Proliferating	1.3422	0	0	0.882
TYMS	Proliferating	1.32773	0	0	0.846
TUBA1B	Proliferating	1.16202	0	0	0.953
RRM2	Proliferating	1.02141	0	0	0.807
CXCL13	Proliferating	0.909174	0	0	0.987
H2AFZ	Proliferating	0.906112	0	0	0.98
CCNA2	Proliferating	0.8722	0	0	0.853
HLA-DRA	Proliferating	0.845261	0	0	0.975
HMGB2	Proliferating	0.774207	0	0	0.994
HLA-DRB1	Proliferating	0.76875	0	0	0.992
CD74	Proliferating	0.623422	0	0	0.998
ACTB	Proliferating	0.550517	0	0	1
HIST1H3F	Proliferating	0.537488	0	0	0.823
MKI67	Proliferating	1.16124	6.83649e-304	1.3673e-300	0.769
VCAM1	Proliferating	0.631983	8.57328e-302	1.71466e-298	0.936
PCNA	Proliferating	1.04353	4.63346e-290	9.26692e-287	0.82
HIST1H2BM	Proliferating	0.281757	5.59464e-289	1.11893e-285	0.757
TOP2A	Proliferating	0.998724	5.33415e-287	1.06683e-283	0.807
NUSAP1	Proliferating	1.06214	9.90049e-282	1.9801e-278	0.814
FAM83D	Proliferating	0.422937	1.30689e-278	2.61379e-275	0.82
UBE2C	Proliferating	0.882885	7.93649e-277	1.5873e-273	0.749
KNL1	Proliferating	0.744668	1.8349e-266	3.66981e-263	0.763
SMC4	Proliferating	0.650565	5.72066e-261	1.14413e-257	0.88
HIST1H3B	Proliferating	0.499978	2.5065e-260	5.01301e-257	0.729
SLC1A4	Proliferating	0.486758	3.07393e-240	6.14786e-237	0.896
HLA-DRB5	Proliferating	0.462095	1.86874e-217	3.73747e-214	0.933
PTTG1	Proliferating	0.70969	3.85734e-212	7.71467e-209	0.861
C4orf46	Proliferating	0.277539	7.30306e-212	1.46061e-208	0.77
GZMA	Proliferating	0.528055	5.01638e-211	1.00328e-207	0.949
CENPF	Proliferating	0.803712	1.46146e-195	2.92291e-192	0.774
FABP5	Proliferating	0.413733	7.66541e-185	1.53308e-181	0.96
HLA-DPB1	Proliferating	0.464333	1.26469e-183	2.52939e-180	0.966
AHI1	Proliferating	0.474581	9.28226e-180	1.85645e-176	0.83
KIF14	Proliferating	0.433816	1.92023e-175	3.84046e-172	0.713
POLR1E	Proliferating	0.263956	1.56242e-170	3.12485e-167	0.89
CYTOR	Proliferating	0.551903	2.55779e-166	5.11557e-163	0.944
HIST1H2AI	Proliferating	0.46528	2.85202e-163	5.70404e-160	0.74
NAB1	Proliferating	0.280322	8.5708e-161	1.71416e-157	0.914
FAM3C	Proliferating	0.308827	4.26027e-158	8.52054e-155	0.884
YWHAH	Proliferating	0.433097	9.61433e-155	1.92287e-151	0.912
KIF20B	Proliferating	0.4719	7.67404e-154	1.53481e-150	0.834
MIR4435-2HG	Proliferating	0.494948	2.17498e-153	4.34996e-150	0.828
HIST1H1C	Proliferating	0.543436	5.34256e-152	1.06851e-148	0.905
RBPJ	Proliferating	0.360506	4.77797e-149	9.55595e-146	0.94
HLA-DQB1	Proliferating	0.359996	1.20016e-145	2.40031e-142	0.926
ASPM	Proliferating	0.744196	3.39049e-141	6.78099e-138	0.693
HLA-DQA1	Proliferating	0.354119	6.65802e-135	1.3316e-131	0.984
GZMB	Proliferating	0.449624	1.49831e-131	2.99663e-128	0.909
H1FX	Proliferating	0.280412	9.48541e-128	1.89708e-124	0.957
RGS1	Proliferating	0.614709	4.37693e-127	8.75385e-124	0.979
HIST1H3H	Proliferating	0.424102	2.01102e-126	4.02205e-123	0.733
LMNB1	Proliferating	0.340952	2.29383e-125	4.58765e-122	0.82
MXD3	Proliferating	0.294221	5.34855e-124	1.06971e-120	0.658
PDCD1	Proliferating	0.306604	9.08666e-123	1.81733e-119	0.972
HIST1H4H	Proliferating	0.253069	2.20013e-121	4.40025e-118	0.679
CDKN2A	Proliferating	0.496261	3.03441e-119	6.06882e-116	0.715
ITGAE	Proliferating	0.293293	3.79075e-117	7.58151e-114	0.888
HIST1H2BH	Proliferating	0.381763	4.46116e-111	8.92232e-108	0.677
CENPE	Proliferating	0.446893	6.04646e-108	1.20929e-104	0.708
HLA-DPA1	Proliferating	0.264892	4.10218e-107	8.20437e-104	0.97
CD8B	Proliferating	0.345261	2.42885e-101	4.8577e-98	0.907
ITGA1	Proliferating	0.329577	7.27138e-101	1.45428e-97	0.753
SLF1	Proliferating	0.261785	1.11968e-100	2.23937e-97	0.761
DUSP4	Proliferating	0.489246	5.82072e-99	1.16414e-95	0.996
BIRC5	Proliferating	0.691904	5.66776e-98	1.13355e-94	0.632
CTNNAL1	Proliferating	0.274066	3.33825e-95	6.6765e-92	0.918
GALM	Proliferating	0.275472	3.50917e-86	7.01834e-83	0.817
HIST1H2AJ	Proliferating	0.459065	2.1079e-85	4.21581e-82	0.625
HIST1H2AL	Proliferating	0.332157	1.47988e-84	2.95975e-81	0.667
ITM2A	Proliferating	0.291616	9.10221e-77	1.82044e-73	0.92
HIST1H1E	Proliferating	0.703085	1.56434e-73	3.12869e-70	0.779
SAP18	Proliferating	0.356134	3.57653e-68	7.15306e-65	0.974
CDCA2	Proliferating	0.402684	1.65326e-64	3.30652e-61	0.595
ZNF367	Proliferating	0.312295	1.10828e-60	2.21655e-57	0.655
SOX4	Proliferating	0.254764	1.83659e-58	3.67319e-55	0.657
CCL3	Proliferating	0.350339	5.07722e-42	1.01544e-38	0.747
MIS18BP1	Proliferating	0.266243	2.15231e-31	4.30462e-28	0.653
LGALS1	Proliferating	0.347834	5.48132e-29	1.09626e-25	0.836
HIST1H1B	Proliferating	0.509605	5.93641e-27	1.18728e-23	0.563
BRCA2	Proliferating	0.302442	5.97237e-26	1.19447e-22	0.623
TROAP	Proliferating	0.491166	4.45649e-08	8.91298e-05	0.507
HIST1H1D	Proliferating	0.256958	2.73157e-07	0.000546315	0.5

## Sheet: 1.3 Antigen-specific T cells
Supplementary Data 1.3. Complete list of differential genes comparing MANA- vs EBV- vs Flu-specific T cells
p_val	avg_logFC	pct.1	pct.2	p_val_adj	antigen_type	gene
1.4e-210	0.562729	1	1	3.65e-206	MANA	NDFIP2
2.03e-208	0.352625	1	1	5.3e-204	MANA	PRRG4
2.79e-208	0.602739	1	1	7.28e-204	MANA	ETV7
1.54e-207	0.389631	1	1	4e-203	MANA	SKA2
3.54e-207	0.328855	1	1	9.22e-203	MANA	HSD17B7
5.48e-207	0.304347	1	1	1.43e-202	MANA	KCNN4
1.95e-205	0.432884	1	1	5.09e-201	MANA	CDCA7
2.89e-205	0.701968	1	1	7.52e-201	MANA	DNPH1
4.17e-205	0.509544	1	1	1.09e-200	MANA	TNFSF10
1.98e-203	0.271679	1	1	5.16e-199	MANA	HPRT1
3.42e-203	0.430577	1	1	8.91e-199	MANA	JAK3
5.51e-203	0.640478	1	1	1.44e-198	MANA	GBP2
1.11e-201	0.312453	1	1	2.89e-197	MANA	LINC01358
1.14e-201	0.423551	1	1	2.96e-197	MANA	GBP3
2.23e-201	0.283179	1	1	5.82e-197	MANA	TSEN15
2.31e-201	0.333784	1	1	6.03e-197	MANA	GPR34
7.48e-201	0.250921	1	1	1.95e-196	MANA	HIBCH
3.79e-200	0.273723	1	1	9.87e-196	MANA	AL359834.1
4.94e-200	0.616315	1	1	1.29e-195	MANA	SMCO4
5.16e-200	0.321804	1	1	1.35e-195	MANA	NBPF14
6.03e-200	0.48235	1	1	1.57e-195	MANA	NDUFB3
7.39e-200	0.371399	1	1	1.93e-195	MANA	AC017002.3
1.19e-199	0.372302	1	1	3.09e-195	MANA	TP53INP1
1.33e-199	0.757063	1	1	3.45e-195	MANA	TIFA
3.59e-199	0.367984	1	1	9.37e-195	MANA	TIAM1
4.88e-199	0.675324	1	1	1.27e-194	MANA	PLSCR1
1.7e-198	0.305019	1	1	4.44e-194	MANA	YARS
1.26e-197	0.693777	1	1	3.28e-193	MANA	ZNRF1
1.55e-197	0.381011	1	1	4.04e-193	MANA	PRKACB
2.3e-197	0.334943	1	1	5.98e-193	MANA	LINC01480
3.94e-197	0.321799	1	1	1.03e-192	MANA	S100PBP
4.42e-197	0.378857	1	1	1.15e-192	MANA	COPZ1
5.52e-197	0.799059	1	1	1.44e-192	MANA	CKLF
6.59e-197	0.487526	1	1	1.72e-192	MANA	SIRPG
6.91e-197	0.548495	1	1	1.8e-192	MANA	FAM3C
8.29e-197	0.302703	1	1	2.16e-192	MANA	BHLHE40-AS1
1.52e-196	0.334302	1	1	3.97e-192	MANA	SGMS1
1.96e-196	0.457144	1	1	5.1e-192	MANA	C15orf53
2.76e-196	0.735558	1	1	7.19e-192	MANA	GBP1
3.23e-196	0.251676	1	1	8.42e-192	MANA	FDFT1
3.4e-196	0.656536	1	1	8.86e-192	MANA	MYO7A
4.48e-196	0.342597	1	1	1.17e-191	MANA	DDAH2
6.49e-196	0.730283	1	1	1.69e-191	MANA	ADAM19
1.15e-195	0.422202	1	1	2.99e-191	MANA	BANF1
1.19e-195	0.406718	1	1	3.09e-191	MANA	PARP9
2.23e-195	0.617264	1	1	5.8e-191	MANA	MAST4
4.52e-195	0.421011	1	1	1.18e-190	MANA	INPP5F
1.03e-194	0.321997	1	1	2.7e-190	MANA	MYL6B
2.45e-194	0.267564	1	1	6.39e-190	MANA	CHCHD5
2.6e-194	0.39818	1	1	6.78e-190	MANA	HELB
4.87e-194	0.424207	1	1	1.27e-189	MANA	WARS
6.09e-194	0.873662	1	1	1.59e-189	MANA	RBPJ
7.86e-194	0.280153	1	1	2.05e-189	MANA	ANKRD35
9.48e-194	0.403181	1	1	2.47e-189	MANA	TRIM69
1.23e-193	0.264152	1	1	3.21e-189	MANA	BASP1
2.17e-193	0.395281	1	1	5.67e-189	MANA	EPSTI1
2.47e-193	0.328624	1	1	6.45e-189	MANA	COMMD7
3.75e-193	0.257015	1	1	9.76e-189	MANA	ERI1
5e-193	0.315911	1	1	1.3e-188	MANA	RGS3
9.42e-193	0.286239	1	1	2.46e-188	MANA	VDR
1.17e-192	2.27703	1	1	3.06e-188	MANA	CXCL13
1.59e-192	0.400256	1	1	4.14e-188	MANA	SEM1
1.72e-192	1.07835	1	1	4.48e-188	MANA	ENTPD1
2.03e-192	1.14569	1	1	5.28e-188	MANA	GEM
2.1e-192	0.728397	1	1	5.47e-188	MANA	TSC22D1
2.19e-192	0.2772	1	1	5.71e-188	MANA	HIVEP3
2.29e-192	0.251348	1	1	5.98e-188	MANA	HELLS
4.04e-192	0.342309	1	1	1.05e-187	MANA	FUT8
4.23e-192	0.277227	1	1	1.1e-187	MANA	TSPAN14
5.99e-192	0.285391	1	1	1.56e-187	MANA	INPP1
6.89e-192	0.487993	1	1	1.8e-187	MANA	SLC1A4
4.72e-191	0.25221	1	1	1.23e-186	MANA	PPID
5.8e-191	0.438557	1	1	1.51e-186	MANA	VAMP5
9.76e-191	0.361319	1	1	2.54e-186	MANA	XAF1
1.06e-190	0.540989	1	1	2.77e-186	MANA	YWHAH
1.71e-190	0.354186	1	1	4.47e-186	MANA	PRDX3
2.78e-190	0.464203	1	1	7.26e-186	MANA	NFKBIE
5.18e-190	0.274275	1	1	1.35e-185	MANA	MIR181A1HG
6.46e-190	1.07561	1	1	1.68e-185	MANA	TNS3
8e-190	0.879006	1	1	2.08e-185	MANA	MIR4435-2HG
1.86e-189	0.37489	1	1	4.85e-185	MANA	DRAP1
2.92e-189	0.365825	1	1	7.6e-185	MANA	CALM3
4.41e-189	0.256097	1	1	1.15e-184	MANA	FBXO6
6.18e-189	0.385559	1	1	1.61e-184	MANA	BCAS4
9.02e-189	0.462106	1	1	2.35e-184	MANA	MIAT
9.86e-189	0.414758	1	1	2.57e-184	MANA	SP140
1.77e-188	0.333205	1	1	4.61e-184	MANA	C4orf48
2.79e-188	0.498712	1	1	7.26e-184	MANA	BST2
3.08e-188	0.256124	1	1	8.03e-184	MANA	TMEM156
1.15e-187	0.42866	1	1	2.99e-183	MANA	EVL
1.77e-187	0.28666	1	1	4.63e-183	MANA	TMEM167A
2.66e-187	0.293704	1	1	6.93e-183	MANA	PPARG
1.64e-186	0.281325	1	1	4.27e-182	MANA	NDUFS8
2.59e-186	0.334362	1	1	6.75e-182	MANA	TPST2
5.76e-186	0.699643	1	1	1.5e-181	MANA	STAT1
6.87e-186	0.397138	1	1	1.79e-181	MANA	CDK6
7.16e-186	0.25692	1	1	1.87e-181	MANA	SRI
9.51e-186	0.377145	1	1	2.48e-181	MANA	TBCB
1.03e-185	0.912622	1	1	2.69e-181	MANA	GNA15
3.14e-185	0.392586	1	1	8.19e-181	MANA	GIMAP6
3.75e-185	0.65643	1	1	9.77e-181	MANA	CYTOR
5.15e-185	0.363571	1	1	1.34e-180	MANA	SUPT3H
1.15e-184	0.550425	1	1	3.01e-180	MANA	CGAS
2.47e-184	0.537964	1	1	6.44e-180	MANA	CTNNAL1
5.61e-184	0.33249	1	1	1.46e-179	MANA	TPX2
6.1e-184	0.274197	1	1	1.59e-179	MANA	NUTM2B-AS1
8.44e-184	0.363125	1	1	2.2e-179	MANA	BCAT1
1e-183	0.61986	1	1	2.61e-179	MANA	LINC01943
3.06e-183	0.70096	1	1	7.98e-179	MANA	AL157402.2
4.83e-183	0.408298	1	1	1.26e-178	MANA	VOPP1
5.54e-183	0.860687	1	1	1.44e-178	MANA	GBP5
7.96e-183	0.313564	1	1	2.07e-178	MANA	NDUFA3
1.84e-182	0.292958	1	1	4.79e-178	MANA	COMMD8
4.57e-182	0.267841	1	1	1.19e-177	MANA	NAA38
7.12e-182	0.306011	1	1	1.86e-177	MANA	KANSL1-AS1
8.71e-182	0.878099	1	1	2.27e-177	MANA	BATF
9.79e-182	0.476693	1	1	2.55e-177	MANA	IL26
2.36e-181	0.349879	1	1	6.15e-177	MANA	HAPLN3
2.97e-180	0.306558	1	1	7.75e-176	MANA	LIMA1
1.04e-179	0.346293	1	1	2.7e-175	MANA	ARL3
1.04e-179	0.360911	1	1	2.71e-175	MANA	RAB27A
1.09e-179	0.324116	1	1	2.85e-175	MANA	IFITM10
2.87e-179	0.301109	1	1	7.48e-175	MANA	MAN1A1
3.88e-179	0.352195	1	1	1.01e-174	MANA	AIM2
3.94e-179	0.40251	1	1	1.03e-174	MANA	KLRC4
6.12e-179	0.267269	1	1	1.59e-174	MANA	COA1
7.81e-179	0.534233	1	1	2.04e-174	MANA	TOX2
2.08e-178	0.355664	1	1	5.41e-174	MANA	CLIC5
4.07e-178	0.82863	1	1	1.06e-173	MANA	ITGAE
6.72e-178	0.520273	1	1	1.75e-173	MANA	CARD16
1.38e-177	0.318913	1	1	3.58e-173	MANA	RAB3GAP1
3.39e-177	0.258159	1	1	8.84e-173	MANA	ARHGEF3
5.82e-177	0.396685	1	1	1.52e-172	MANA	CD2
5.88e-177	0.329406	1	1	1.53e-172	MANA	ATP2A2
6.86e-177	0.499702	1	1	1.79e-172	MANA	TANK
7.96e-177	0.31377	1	1	2.08e-172	MANA	ZMIZ1
8.88e-177	0.400359	1	1	2.31e-172	MANA	IL21
1.04e-176	0.396574	1	1	2.71e-172	MANA	JAKMIP1
1.31e-176	0.328047	1	1	3.41e-172	MANA	EFHD2
1.46e-176	0.604006	1	1	3.8e-172	MANA	FASLG
7.69e-176	0.369813	1	1	2e-171	MANA	TRG-AS1
1.14e-175	0.27114	1	1	2.97e-171	MANA	MKI67
1.21e-175	0.263546	1	1	3.16e-171	MANA	TMEM140
1.33e-175	0.346295	1	1	3.48e-171	MANA	IFI35
2.94e-175	0.341297	1	1	7.66e-171	MANA	RGS18
6.59e-175	0.366397	1	1	1.72e-170	MANA	FAM13A
7.21e-175	0.296937	1	1	1.88e-170	MANA	GNG5
8.81e-175	0.456481	1	1	2.3e-170	MANA	SRGAP3
2.47e-174	0.964987	1	1	6.43e-170	MANA	LINC02195
3e-174	0.425874	1	1	7.83e-170	MANA	SUSD3
8.24e-174	0.325933	1	1	2.15e-169	MANA	PRELID1
2.42e-173	0.262202	1	1	6.31e-169	MANA	NOP10
4.22e-173	0.289334	0.999	1	1.1e-168	MANA	IGLV1-40
6.43e-173	0.259477	1	1	1.68e-168	MANA	FLOT1
8.87e-173	0.397454	1	1	2.31e-168	MANA	LSM2
1.08e-172	0.453458	1	1	2.8e-168	MANA	EDARADD
1.53e-172	0.694093	1	1	4e-168	MANA	ACP5
1.74e-172	0.481055	1	1	4.53e-168	MANA	AC017002.1
3.09e-172	0.357723	1	1	8.06e-168	MANA	GFI1
4.91e-172	0.468465	1	1	1.28e-167	MANA	FURIN
5.15e-172	0.3421	1	1	1.34e-167	MANA	PYCARD
6.33e-172	0.331906	1	1	1.65e-167	MANA	ATP5ME
6.94e-172	0.434353	1	1	1.81e-167	MANA	PAG1
1.27e-171	0.76433	1	1	3.31e-167	MANA	MSC
1.53e-171	0.342258	1	1	3.98e-167	MANA	ETV1
1.76e-171	0.345206	1	1	4.58e-167	MANA	POLR2G
2.6e-171	0.584369	1	1	6.78e-167	MANA	CD70
3.52e-171	0.317261	1	1	9.17e-167	MANA	CISD3
3.82e-171	0.569847	1	1	9.95e-167	MANA	PSMB10
8.54e-171	0.28942	1	1	2.23e-166	MANA	ABCD2
1.37e-170	0.367486	1	1	3.58e-166	MANA	NDUFB1
3.11e-170	0.320881	1	1	8.11e-166	MANA	PRDX5
3.52e-170	0.260893	1	1	9.18e-166	MANA	RBCK1
1.43e-169	0.334526	1	1	3.74e-165	MANA	ACTR3
6.69e-169	0.411861	1	1	1.74e-164	MANA	KCNK5
7.2e-169	0.35507	1	1	1.88e-164	MANA	SAMD9L
1.68e-168	0.32791	1	1	4.38e-164	MANA	IL10
3.95e-168	0.4048	1	1	1.03e-163	MANA	LAT
8.54e-168	0.251521	1	1	2.23e-163	MANA	LINC01934
1.39e-167	0.312875	1	1	3.61e-163	MANA	HSPA4
2.54e-167	0.316907	1	1	6.61e-163	MANA	CD3D
3.77e-167	0.580996	1	1	9.83e-163	MANA	PPP1R18
5.5e-167	0.539326	1	1	1.43e-162	MANA	CSF2
8.45e-167	0.33548	1	1	2.2e-162	MANA	GSDMD
2.98e-166	0.312443	1	1	7.75e-162	MANA	CDKN2C
3.4e-166	0.826335	1	1	8.87e-162	MANA	GPR25
3.94e-165	0.307615	1	1	1.03e-160	MANA	CLNK
5.02e-165	0.446538	1	1	1.31e-160	MANA	PTTG1
1.23e-164	0.676662	1	1	3.19e-160	MANA	CD38
1.27e-164	0.291529	1	1	3.3e-160	MANA	HIF1A
2.03e-164	0.319278	1	1	5.29e-160	MANA	ATP5MF
3.17e-164	0.398942	1	1	8.27e-160	MANA	ZYX
5.57e-164	0.374479	1	1	1.45e-159	MANA	USPL1
5.84e-163	0.506025	1	1	1.52e-158	MANA	SH3BP1
5.91e-163	0.338671	1	1	1.54e-158	MANA	TRAPPC1
3.18e-162	0.257059	1	1	8.3e-158	MANA	G0S2
3.53e-162	0.253184	1	1	9.21e-158	MANA	HDGFL3
7.57e-162	0.387193	1	1	1.97e-157	MANA	THEMIS
7.99e-162	0.314898	1	1	2.08e-157	MANA	TBXAS1
8.71e-162	0.339088	1	1	2.27e-157	MANA	AKAP5
1.15e-160	0.478069	1	1	2.99e-156	MANA	CLECL1
1.26e-160	0.316231	1	1	3.29e-156	MANA	ERAP2
1.35e-160	0.500885	1	1	3.51e-156	MANA	SMC4
1.98e-160	0.457448	1	1	5.17e-156	MANA	RARRES3
5.15e-160	0.341749	1	1	1.34e-155	MANA	EIF2AK3
1.26e-159	0.457506	1	1	3.3e-155	MANA	CLSTN3
2.69e-159	0.351459	1	1	7.02e-155	MANA	LAYN
2.06e-158	0.397034	1	1	5.37e-154	MANA	CTSB
2.48e-157	0.262447	1	1	6.45e-153	MANA	SEL1L3
5.45e-157	0.265494	1	1	1.42e-152	MANA	CHMP5
5.53e-156	0.257652	1	1	1.44e-151	MANA	PLCXD2
5.71e-156	0.422443	1	1	1.49e-151	MANA	UBE2L6
1.49e-155	0.337221	1	1	3.89e-151	MANA	MTHFD2
2.34e-155	0.340096	1	1	6.09e-151	MANA	GK
2.73e-155	0.301008	1	1	7.11e-151	MANA	SLC5A3
3.38e-155	0.477399	1	1	8.8e-151	MANA	AC243960.1
4.14e-155	0.293929	1	1	1.08e-150	MANA	ABCA2
6.19e-155	0.330006	1	1	1.61e-150	MANA	TNFSF13B
7.91e-155	0.380611	1	1	2.06e-150	MANA	FKBP1A
9.82e-155	0.409788	1	1	2.56e-150	MANA	GBP4
1.41e-154	0.477795	1	1	3.67e-150	MANA	GALNT2
2.26e-154	0.751893	1	1	5.88e-150	MANA	SOX4
6.58e-154	0.348026	1	1	1.72e-149	MANA	UCP2
2.09e-153	0.341877	1	1	5.46e-149	MANA	AC116366.3
4.78e-153	0.278284	1	1	1.24e-148	MANA	MITD1
7.53e-153	0.442065	1	1	1.96e-148	MANA	PHYKPL
1.74e-152	0.275955	1	1	4.53e-148	MANA	CALCOCO2
2.26e-152	0.414251	1	1	5.88e-148	MANA	NUSAP1
3.41e-151	0.347831	1	1	8.87e-147	MANA	F2R
4.29e-151	0.398978	1	1	1.12e-146	MANA	GPR174
6.52e-151	0.348977	1	1	1.7e-146	MANA	TRAC
1.4e-150	0.306563	1	1	3.65e-146	MANA	MBNL2
7.28e-150	0.347518	1	1	1.9e-145	MANA	CASP1
8.44e-150	0.31563	1	1	2.2e-145	MANA	RGL4
1.27e-149	0.4339	1	1	3.32e-145	MANA	ITGB7
2.63e-148	0.467794	1	1	6.84e-144	MANA	SASH3
3.87e-148	0.287557	1	1	1.01e-143	MANA	PLPP1
4.49e-148	0.38932	1	1	1.17e-143	MANA	GOLIM4
1.31e-147	0.310052	1	1	3.41e-143	MANA	ZC3H12D
1.38e-147	0.251565	1	1	3.59e-143	MANA	NKRF
3.15e-147	0.292807	1	1	8.2e-143	MANA	GPRIN3
5.35e-147	0.269516	1	1	1.4e-142	MANA	GPR18
8.42e-147	0.253902	1	1	2.19e-142	MANA	GRAMD1C
1.25e-146	0.375965	1	1	3.27e-142	MANA	IKZF3
4.89e-146	0.326708	1	1	1.27e-141	MANA	CHRM3-AS2
5.24e-145	0.416471	1	1	1.37e-140	MANA	TRAF1
2.39e-144	0.277282	1	1	6.23e-140	MANA	TBC1D4
2.99e-144	0.273814	1	1	7.78e-140	MANA	PDIA6
3.38e-144	0.343089	1	1	8.82e-140	MANA	ADGRG1
3.55e-144	0.250644	1	1	9.24e-140	MANA	ST8SIA4
3.86e-144	0.250825	1	1	1.01e-139	MANA	CLEC2D
2.34e-143	0.262939	1	1	6.1e-139	MANA	LSM6
4.17e-143	0.309196	1	1	1.09e-138	MANA	ASB2
8.22e-143	0.57985	1	1	2.14e-138	MANA	HAVCR2
2.08e-142	0.448951	1	1	5.43e-138	MANA	TIGIT
3.87e-142	0.465516	1	1	1.01e-137	MANA	PRDM1
4.61e-142	0.27013	1	1	1.2e-137	MANA	DDX58
1.62e-141	0.384952	1	1	4.21e-137	MANA	TNIP3
3.42e-139	0.394391	1	1	8.91e-135	MANA	IL17A
5.04e-139	0.441944	1	1	1.31e-134	MANA	CSK
2.44e-138	0.68186	1	1	6.36e-134	MANA	GADD45G
4.41e-138	0.420394	1	1	1.15e-133	MANA	DAPK2
1.31e-137	0.75533	1	1	3.4e-133	MANA	CHN1
2.48e-137	0.338846	1	1	6.47e-133	MANA	NCF4
2.61e-137	0.338028	1	1	6.79e-133	MANA	IQCG
5.43e-137	0.492431	1	1	1.41e-132	MANA	LGALS3
6.95e-137	0.314927	1	1	1.81e-132	MANA	PYHIN1
1.69e-136	0.388681	1	1	4.39e-132	MANA	PPA1
2.07e-136	0.404471	1	1	5.38e-132	MANA	SLC27A2
3.75e-136	0.259914	1	1	9.78e-132	MANA	MIS18BP1
1.61e-135	0.361841	1	1	4.18e-131	MANA	RUNX2
2.31e-135	0.375396	1	1	6.01e-131	MANA	CD226
5.89e-135	0.292745	1	1	1.54e-130	MANA	SP110
7.62e-135	0.321005	1	1	1.99e-130	MANA	RIN3
1.06e-134	0.44041	1	1	2.75e-130	MANA	IFI27L2
3.46e-134	0.435521	1	1	9.01e-130	MANA	NELL2
5.67e-134	0.517879	1	1	1.48e-129	MANA	TNFRSF18
1.09e-133	0.716583	1	1	2.85e-129	MANA	CTLA4
1.23e-133	0.360933	1	1	3.2e-129	MANA	SELENOH
1.25e-133	0.293097	1	1	3.26e-129	MANA	HIST1H2AC
1.44e-133	0.305582	1	1	3.76e-129	MANA	GMNN
2.17e-133	1.19843	1	1	5.64e-129	MANA	GNLY
3.36e-133	0.250087	1	1	8.74e-129	MANA	KIF20B
3.42e-133	0.383909	1	1	8.92e-129	MANA	MYL12A
2.41e-132	0.268827	1	1	6.28e-128	MANA	ARPC5
6.3e-132	0.311831	1	1	1.64e-127	MANA	FAS
3.02e-131	0.748154	1	1	7.86e-127	MANA	MIR155HG
3.57e-131	0.331967	1	1	9.29e-127	MANA	GRAP2
8.55e-131	0.262536	1	1	2.23e-126	MANA	PSME1
3.67e-130	0.520754	1	1	9.55e-126	MANA	TMIGD2
1.06e-129	0.34352	1	1	2.76e-125	MANA	PTPN6
1.53e-129	0.392337	1	1	3.98e-125	MANA	CD244
1.16e-128	0.270106	1	1	3.02e-124	MANA	MYO1F
1.52e-128	0.267283	1	1	3.97e-124	MANA	SH3BGRL3
8.32e-128	0.289367	1	1	2.17e-123	MANA	SCUBE1
1.26e-127	0.322503	1	1	3.29e-123	MANA	TNFRSF25
1.27e-126	0.449996	1	1	3.31e-122	MANA	PSME2
1.52e-126	0.590126	1	1	3.95e-122	MANA	LCP2
2.88e-125	0.447707	1	1	7.52e-121	MANA	PSMB9
7.49e-125	0.278682	1	1	1.95e-120	MANA	PARP14
1.08e-124	0.348097	1	1	2.81e-120	MANA	NAB1
1.21e-124	0.320968	1	1	3.14e-120	MANA	RNF213
1.98e-124	0.252503	1	1	5.16e-120	MANA	STOM
2.74e-124	0.364199	1	1	7.14e-120	MANA	CTSC
9.26e-123	0.276969	1	1	2.41e-118	MANA	SLF1
1.07e-121	0.25127	1	1	2.79e-117	MANA	LRIF1
3.53e-119	0.322221	1	1	9.19e-115	MANA	BLOC1S1
1.77e-118	0.25326	1	1	4.62e-114	MANA	PARK7
1.92e-117	0.54104	1	1	5e-113	MANA	CLU
2.39e-116	0.360728	1	1	6.22e-112	MANA	IL18RAP
4.18e-115	0.2617	1	1	1.09e-110	MANA	TMEM14C
7.46e-115	0.25793	1	1	1.94e-110	MANA	CD3G
1.32e-114	0.333592	1	1	3.45e-110	MANA	CYBC1
4.13e-114	0.37561	1	1	1.08e-109	MANA	APOBEC3C
8.83e-113	0.380596	1	1	2.3e-108	MANA	ALOX5AP
1.77e-112	0.2518	1	1	4.6e-108	MANA	CD52
2.49e-112	0.307873	1	1	6.48e-108	MANA	PPIF
5.29e-112	0.289308	1	1	1.38e-107	MANA	SYT11
4e-111	0.359292	1	1	1.04e-106	MANA	PECAM1
1.32e-110	0.45313	1	1	3.43e-106	MANA	TXNIP
3.28e-110	0.272029	1	1	8.55e-106	MANA	AGPAT5
1.16e-109	0.419849	1	1	3.03e-105	MANA	TNFSF14
4.37e-108	0.265332	1	1	1.14e-103	MANA	CORO1B
1.36e-107	0.255173	1	1	3.55e-103	MANA	IFI16
5.2e-107	0.257745	1	1	1.36e-102	MANA	HMGN2
1.97e-106	0.616406	1	1	5.14e-102	MANA	ZNF683
5.8e-106	0.563871	1	1	1.51e-101	MANA	TNFRSF9
8.39e-106	0.275587	1	1	2.19e-101	MANA	RAC2
2.07e-105	0.414248	1	1	5.4e-101	MANA	C12orf75
3.38e-105	0.292893	1	1	8.81e-101	MANA	HIST3H2A
1.26e-104	0.474356	1	1	3.29e-100	MANA	TESC
1.43e-104	0.27793	1	1	3.74e-100	MANA	EZH2
2.75e-101	0.362777	1	1	7.17e-97	MANA	HMGB2
2.42e-100	0.298667	1	1	6.3e-96	MANA	LIMD2
2.36e-99	0.251153	1	1	6.16e-95	MANA	PFN1
9.25e-98	0.259285	1	1	2.41e-93	MANA	CD9
1.09e-97	0.269901	1	1	2.84e-93	MANA	RASAL3
1.46e-97	0.286244	1	1	3.8e-93	MANA	TBCD
4.71e-96	0.309541	1	1	1.23e-91	MANA	PPP1CA
3.62e-95	0.265998	1	1	9.43e-91	MANA	CPNE7
4.6e-95	0.261814	1	1	1.2e-90	MANA	CYTH4
7.19e-95	0.338659	1	1	1.87e-90	MANA	IDH2
7.69e-95	0.297322	1	1	2e-90	MANA	NBL1
6.37e-90	0.513811	1	1	1.66e-85	MANA	CXCR6
2.96e-88	0.254954	1	1	7.72e-84	MANA	GLIPR2
7.09e-88	0.334266	1	1	1.85e-83	MANA	AC243829.4
1.68e-87	0.463919	1	1	4.38e-83	MANA	PLIN2
2.34e-87	0.284439	1	1	6.1e-83	MANA	ARPC1B
2.05e-86	0.393009	1	1	5.35e-82	MANA	GIMAP4
9.39e-86	0.365466	1	1	2.45e-81	MANA	CAPG
2.64e-82	0.316745	1	1	6.87e-78	MANA	S100A11
2.12e-81	0.340369	1	1	5.54e-77	MANA	CD83
9.68e-81	0.286217	1	1	2.52e-76	MANA	PLA2G16
2.24e-79	0.302335	1	1	5.84e-75	MANA	TNFAIP8
5.18e-79	0.569767	1	1	1.35e-74	MANA	FABP5
2.34e-75	0.460637	1	1	6.08e-71	MANA	LINC01871
1.36e-74	0.491846	1	1	3.55e-70	MANA	GZMA
2.97e-74	0.265178	1	1	7.75e-70	MANA	PDCD1
5.89e-74	0.301846	1	1	1.53e-69	MANA	BORCS6
3.58e-72	0.59447	1	1	9.33e-68	MANA	HLA-DRB1
1.28e-71	0.602051	1	1	3.35e-67	MANA	ANKRD28
1.56e-71	0.282681	1	1	4.06e-67	MANA	PKM
9.02e-70	0.659494	1	1	2.35e-65	MANA	HLA-DRA
3.4e-69	0.430495	1	1	8.87e-65	MANA	TRAF3IP3
5.9e-68	0.30006	1	1	1.54e-63	MANA	KLRC2
9.57e-61	0.523989	1	1	2.49e-56	MANA	GZMB
7.05e-60	0.322593	1	1	1.84e-55	MANA	TBC1D10C
1.11e-59	0.507705	1	1	2.9e-55	MANA	HLA-DQB1
2.39e-59	0.257923	1	1	6.22e-55	MANA	TIMP1
1.1e-58	0.435235	1	1	2.86e-54	MANA	HLA-DPA1
4.5e-58	0.337914	1	1	1.17e-53	MANA	CLEC2B
6.7e-58	0.552963	1	1	1.75e-53	MANA	HLA-DRB5
1.13e-55	0.336827	1	1	2.95e-51	MANA	GIMAP7
1.65e-55	0.259045	1	1	4.29e-51	MANA	EVI2B
3.32e-55	0.312342	1	1	8.64e-51	MANA	COTL1
2.28e-46	0.34726	1	1	5.94e-42	MANA	CD74
6.74e-46	0.281518	1	1	1.76e-41	MANA	HLA-DMA
1.47e-35	0.46869	1	1	3.83e-31	MANA	IFNG
3.1e-34	0.30917	1	1	8.08e-30	MANA	LAG3
9.55e-34	0.376616	1	1	2.49e-29	MANA	CCL3
2.22e-33	0.297504	1	1	5.79e-29	MANA	KLRB1
7.02e-29	0.310282	1	1	1.83e-24	MANA	LINC02446
7.29e-29	0.365174	1	1	1.9e-24	MANA	HLA-DQA1
4.81e-27	0.254831	1	1	1.25e-22	MANA	SMDT1
8.34e-23	0.322423	1	1	2.17e-18	MANA	CCL3L1
1.9e-22	0.301851	1	1	4.96e-18	MANA	LTB
1.86e-08	0.43814	1	1	0.000484434	MANA	CRTAM
4.29e-143	0.32917	1	1	1.12e-138	InfluenzaA	CFH
7.99e-143	0.558912	1	1	2.08e-138	InfluenzaA	SPART
4.25e-142	0.559181	1	1	1.11e-137	InfluenzaA	PLAC8
2.67e-141	0.864818	1	1	6.95e-137	InfluenzaA	PTGER2
4.88e-141	0.546716	1	1	1.27e-136	InfluenzaA	MYBL1
4.92e-141	0.42185	1	1	1.28e-136	InfluenzaA	SORBS3
5.07e-141	0.69705	1	1	1.32e-136	InfluenzaA	CCND3
1.63e-140	0.402801	1	1	4.23e-136	InfluenzaA	SPINT2
1.95e-140	0.502776	1	1	5.09e-136	InfluenzaA	ZBTB16
2.3e-140	0.306316	1	1	6e-136	InfluenzaA	NT5C3B
4.85e-140	0.432708	1	1	1.26e-135	InfluenzaA	NLRP6
5.08e-140	0.497886	1	1	1.32e-135	InfluenzaA	ANK3
1.5e-139	0.261229	1	1	3.91e-135	InfluenzaA	ZMAT1
1.6e-139	1.04054	1	1	4.17e-135	InfluenzaA	GPR15
2.94e-139	0.343103	1	1	7.67e-135	InfluenzaA	DHRS3
6.76e-139	0.578653	1	1	1.76e-134	InfluenzaA	SORL1
8.64e-139	0.296232	1	1	2.25e-134	InfluenzaA	MAP4K2
3.89e-138	0.362556	1	1	1.01e-133	InfluenzaA	AP002387.2
5.94e-138	0.640843	1	1	1.55e-133	InfluenzaA	DYNLT3
5.37e-137	0.608012	1	1	1.4e-132	InfluenzaA	SYPL1
8.22e-137	0.342668	1	1	2.14e-132	InfluenzaA	PGGHG
8.7e-137	0.421507	1	1	2.27e-132	InfluenzaA	BEX2
1.02e-136	0.38679	1	1	2.66e-132	InfluenzaA	ANTXR2
1.31e-136	0.352853	1	1	3.41e-132	InfluenzaA	FXYD7
3.96e-136	0.260075	1	1	1.03e-131	InfluenzaA	ITGA6
7.05e-136	0.334424	1	1	1.84e-131	InfluenzaA	LDLRAP1
1.08e-135	0.333783	1	1	2.8e-131	InfluenzaA	C15orf61
4.69e-135	0.313324	1	1	1.22e-130	InfluenzaA	MXI1
4.77e-135	0.44014	1	1	1.24e-130	InfluenzaA	FXYD5
7.24e-135	0.468767	1	1	1.89e-130	InfluenzaA	HNRNPA0
8.17e-135	0.281181	1	1	2.13e-130	InfluenzaA	ARHGAP5
1.12e-134	0.30402	1	1	2.91e-130	InfluenzaA	USP53
6.62e-134	0.259586	1	1	1.72e-129	InfluenzaA	RNF130
7.58e-134	0.375017	1	1	1.98e-129	InfluenzaA	RBMX
7.83e-134	0.48974	1	1	2.04e-129	InfluenzaA	SRSF5
2.68e-133	1.12038	1	1	6.99e-129	InfluenzaA	GPR183
4.8e-133	0.497174	1	1	1.25e-128	InfluenzaA	BACH2
5.65e-133	0.6477	1	1	1.47e-128	InfluenzaA	FCMR
8.87e-133	0.318908	1	1	2.31e-128	InfluenzaA	EFCAB2
1.07e-132	0.566953	1	1	2.78e-128	InfluenzaA	PHF1
7.75e-132	0.413636	1	1	2.02e-127	InfluenzaA	C16orf54
1.06e-131	0.461143	1	1	2.76e-127	InfluenzaA	RASGRP2
1.24e-131	0.367346	1	1	3.23e-127	InfluenzaA	BCL2
1.46e-131	0.639341	1	1	3.8e-127	InfluenzaA	SMIM3
3.54e-131	0.284084	1	1	9.22e-127	InfluenzaA	TSPYL1
4.02e-131	0.265169	1	1	1.05e-126	InfluenzaA	SLC44A2
7.42e-131	0.402317	1	1	1.93e-126	InfluenzaA	SSBP2
7.69e-131	0.259754	1	1	2e-126	InfluenzaA	PCBP2
1.78e-130	0.299309	1	1	4.65e-126	InfluenzaA	GRK6
2.02e-130	0.410989	1	1	5.28e-126	InfluenzaA	THEM4
4.96e-130	0.298574	1	1	1.29e-125	InfluenzaA	CRTAP
2.32e-129	0.480785	1	1	6.05e-125	InfluenzaA	ZNF831
3.32e-129	0.800832	1	1	8.65e-125	InfluenzaA	ARL4A
6.76e-129	0.654076	1	1	1.76e-124	InfluenzaA	CLDND1
7.63e-129	0.487405	1	1	1.99e-124	InfluenzaA	KCNA3
8.55e-129	0.262369	1	1	2.23e-124	InfluenzaA	PXN
9.66e-129	1.37312	1	1	2.52e-124	InfluenzaA	IL7R
4.76e-128	0.587343	1	1	1.24e-123	InfluenzaA	ARL4C
5.27e-128	0.257085	1	1	1.37e-123	InfluenzaA	CIRBP
8.29e-128	0.761137	1	1	2.16e-123	InfluenzaA	NUDT11
9.25e-128	0.272137	1	1	2.41e-123	InfluenzaA	ZSCAN18
4.56e-127	0.263191	1	1	1.19e-122	InfluenzaA	SEMA4D
1.46e-126	0.594056	1	1	3.81e-122	InfluenzaA	CD28
2.68e-126	0.479416	1	1	6.98e-122	InfluenzaA	TTC39C
3.4e-126	0.377021	1	1	8.85e-122	InfluenzaA	ICAM2
6.05e-126	0.292218	1	1	1.58e-121	InfluenzaA	BEX4
6.15e-126	0.320898	1	1	1.6e-121	InfluenzaA	HNRNPDL
2.09e-125	0.307462	1	1	5.45e-121	InfluenzaA	TUT4
5.9e-125	0.259376	1	1	1.54e-120	InfluenzaA	PARD6A
5.04e-124	0.346796	1	1	1.31e-119	InfluenzaA	EGLN2
1e-123	0.289004	1	1	2.61e-119	InfluenzaA	TRAM1
1.16e-123	0.350115	1	1	3.01e-119	InfluenzaA	NR1H2
1.19e-123	0.295811	1	1	3.09e-119	InfluenzaA	CUTA
1.35e-123	0.540833	1	1	3.53e-119	InfluenzaA	ODF2L
2.13e-123	0.299925	1	1	5.55e-119	InfluenzaA	LINC02256
9.43e-123	0.405166	1	1	2.46e-118	InfluenzaA	RBMS1
1.01e-122	0.595893	1	1	2.62e-118	InfluenzaA	PBXIP1
1.17e-122	0.469648	1	1	3.06e-118	InfluenzaA	PABPC1
1.84e-122	0.381249	1	1	4.8e-118	InfluenzaA	EIF4B
6.6e-122	0.437735	1	1	1.72e-117	InfluenzaA	MCUB
2.43e-121	0.291209	1	1	6.33e-117	InfluenzaA	NDEL1
3.58e-121	0.691467	1	1	9.33e-117	InfluenzaA	RARA
3.72e-121	0.283591	1	1	9.69e-117	InfluenzaA	RCAN3
8.52e-121	0.330781	1	1	2.22e-116	InfluenzaA	BCLAF1
1.18e-120	0.386086	1	1	3.07e-116	InfluenzaA	EEF1B2
1.47e-120	0.393463	1	1	3.82e-116	InfluenzaA	HOXB2
1.62e-120	0.402605	1	1	4.22e-116	InfluenzaA	SLC39A8
1.77e-120	0.290279	1	1	4.62e-116	InfluenzaA	HIVEP2
4.8e-120	0.646041	1	1	1.25e-115	InfluenzaA	KLF3
5.72e-120	0.275127	1	1	1.49e-115	InfluenzaA	TOM1
2.35e-119	0.398026	1	1	6.12e-115	InfluenzaA	TCF7
3.22e-119	0.313969	1	1	8.38e-115	InfluenzaA	MAPK1IP1L
4.71e-119	0.346884	1	1	1.23e-114	InfluenzaA	CYTH3
1.33e-117	0.345391	1	1	3.45e-113	InfluenzaA	UTS2
3.89e-117	0.387692	1	1	1.01e-112	InfluenzaA	CAMK4
1.54e-116	0.422258	1	1	4.01e-112	InfluenzaA	CD44
3.06e-116	0.267305	1	1	7.96e-112	InfluenzaA	CHPT1
4.15e-116	0.256451	1	1	1.08e-111	InfluenzaA	TAF7
5.5e-116	0.431864	1	1	1.43e-111	InfluenzaA	FAM118A
8.99e-116	0.300922	1	1	2.34e-111	InfluenzaA	MTFP1
1.43e-115	0.395883	1	1	3.73e-111	InfluenzaA	KCTD20
6.31e-115	0.379264	1	1	1.64e-110	InfluenzaA	EPB41
8.77e-115	0.631254	1	1	2.29e-110	InfluenzaA	LYAR
1.02e-114	0.516448	1	1	2.65e-110	InfluenzaA	GABARAPL1
2.25e-114	0.333769	1	1	5.87e-110	InfluenzaA	SF3A1
4.17e-114	0.274738	1	1	1.09e-109	InfluenzaA	ZBTB10
1.02e-113	0.34227	1	1	2.66e-109	InfluenzaA	CAST
1.05e-113	0.303298	1	1	2.74e-109	InfluenzaA	GPR132
2.4e-113	0.324333	1	1	6.26e-109	InfluenzaA	PTGDR
3.47e-113	0.571744	1	1	9.04e-109	InfluenzaA	P2RY8
3.66e-113	0.29504	1	1	9.55e-109	InfluenzaA	RPP21
5.8e-113	0.304561	1	1	1.51e-108	InfluenzaA	MPZL3
1.24e-112	0.29082	1	1	3.23e-108	InfluenzaA	WBP11
1.34e-112	0.337021	1	1	3.49e-108	InfluenzaA	TTC3
1.78e-112	0.613408	1	1	4.64e-108	InfluenzaA	CCR7
1.16e-111	0.252495	1	1	3.02e-107	InfluenzaA	PDP1
1.36e-111	0.423691	1	1	3.54e-107	InfluenzaA	ATP2B1-AS1
1.55e-111	0.27304	1	1	4.04e-107	InfluenzaA	MATR3.1
4.4e-111	0.39364	1	1	1.15e-106	InfluenzaA	FOXP1
4.98e-111	0.370209	1	1	1.3e-106	InfluenzaA	CDKN1B
5.03e-111	0.319313	1	1	1.31e-106	InfluenzaA	VAMP2
1.67e-110	0.332889	1	1	4.35e-106	InfluenzaA	TECR
2.6e-110	0.452201	1	1	6.78e-106	InfluenzaA	CDK17
2.61e-110	0.278513	1	1	6.8e-106	InfluenzaA	HOOK2
1.01e-109	0.27961	1	1	2.63e-105	InfluenzaA	CHRAC1
1.54e-109	0.489693	1	1	4.01e-105	InfluenzaA	IDS
1.8e-109	0.292913	1	1	4.68e-105	InfluenzaA	PDXDC1
3.23e-109	0.341571	1	1	8.41e-105	InfluenzaA	P2RY10
2.31e-108	0.252586	1	1	6.01e-104	InfluenzaA	GLO1
5.85e-108	0.397202	1	1	1.52e-103	InfluenzaA	SESN1
7.46e-108	0.258503	1	1	1.94e-103	InfluenzaA	IMP3
3.59e-107	0.388689	1	1	9.36e-103	InfluenzaA	PPP1CB
1.13e-106	0.312403	1	1	2.96e-102	InfluenzaA	EMD
1.8e-106	0.315181	1	1	4.7e-102	InfluenzaA	RELA
2.97e-106	0.51496	1	1	7.74e-102	InfluenzaA	IFNGR1
3.6e-106	0.461574	1	1	9.37e-102	InfluenzaA	ALG13
5.77e-106	0.32897	1	1	1.5e-101	InfluenzaA	SLC10A3
1.24e-105	0.285695	1	1	3.23e-101	InfluenzaA	RBL2
1.98e-105	0.461189	1	1	5.16e-101	InfluenzaA	ATP2B1
2.13e-105	0.281426	1	1	5.55e-101	InfluenzaA	CYSTM1
6.5e-105	0.367795	1	1	1.69e-100	InfluenzaA	STAT4
8.78e-105	0.294643	1	1	2.29e-100	InfluenzaA	NDFIP1
8.81e-105	0.348473	1	1	2.3e-100	InfluenzaA	ATP1A1
8.94e-105	0.562074	1	1	2.33e-100	InfluenzaA	YPEL5
9.45e-104	0.319918	1	1	2.46e-99	InfluenzaA	RNF166
1.71e-103	0.301214	1	1	4.46e-99	InfluenzaA	LY9
4.06e-103	0.310998	1	1	1.06e-98	InfluenzaA	NSMCE3
1.02e-102	0.251938	1	1	2.66e-98	InfluenzaA	ELP5
1.03e-102	0.314328	1	1	2.67e-98	InfluenzaA	RNF168
9.22e-102	0.357836	1	1	2.4e-97	InfluenzaA	FLT3LG
1.89e-101	0.288402	1	1	4.94e-97	InfluenzaA	MALT1
3.4e-101	0.333034	1	1	8.85e-97	InfluenzaA	IVNS1ABP
5.19e-101	0.254945	1	1	1.35e-96	InfluenzaA	IFITM3
5.43e-101	0.338804	1	1	1.41e-96	InfluenzaA	HEXIM1
7.09e-101	0.267292	1	1	1.85e-96	InfluenzaA	AMPD2
2.12e-100	0.250132	1	1	5.52e-96	InfluenzaA	PRKAR1A
1.75e-99	0.497998	1	1	4.56e-95	InfluenzaA	AHNAK
2.62e-99	0.427358	1	1	6.82e-95	InfluenzaA	DSE
2.92e-99	0.360797	1	1	7.61e-95	InfluenzaA	WHRN
3.11e-99	0.250699	1	1	8.1e-95	InfluenzaA	ITGB2-AS1
1.44e-98	0.276894	1	1	3.75e-94	InfluenzaA	EEF1G
1.89e-98	0.255122	1	1	4.92e-94	InfluenzaA	C12orf57
3.04e-98	0.410841	1	1	7.92e-94	InfluenzaA	PRNP
2.52e-97	0.306905	1	1	6.57e-93	InfluenzaA	PLP2
3.04e-97	0.277413	1	1	7.92e-93	InfluenzaA	PLXND1
3.69e-97	0.388988	1	1	9.61e-93	InfluenzaA	CYTH1
2.7e-96	0.390659	1	1	7.02e-92	InfluenzaA	DHCR7
2.58e-95	0.332267	1	1	6.73e-91	InfluenzaA	ARID5A
3.96e-95	0.518806	1	1	1.03e-90	InfluenzaA	FTH1
3.32e-94	0.443755	1	1	8.66e-90	InfluenzaA	RASGEF1B
4.26e-94	0.27737	1	1	1.11e-89	InfluenzaA	HSPA9
5.29e-94	0.295282	1	1	1.38e-89	InfluenzaA	CCR4
1.1e-93	0.309095	1	1	2.88e-89	InfluenzaA	PDCD4
3.45e-91	0.366324	1	1	8.98e-87	InfluenzaA	PARP8
3.49e-91	0.25335	1	1	9.1e-87	InfluenzaA	CA5B
1.07e-90	0.531579	1	1	2.78e-86	InfluenzaA	PTGER4
1.23e-90	0.293252	1	1	3.22e-86	InfluenzaA	NOP53
5.48e-90	0.300344	1	1	1.43e-85	InfluenzaA	AAED1
2.69e-89	0.378131	1	1	7.01e-85	InfluenzaA	LEPROTL1
2.86e-89	0.329942	1	1	7.45e-85	InfluenzaA	NR1D2
2.45e-88	0.299598	1	1	6.39e-84	InfluenzaA	G3BP2
9.6e-88	0.326876	1	1	2.5e-83	InfluenzaA	AC007384.1
1.33e-87	0.493751	1	1	3.48e-83	InfluenzaA	RASA3
9.19e-85	0.278111	1	1	2.39e-80	InfluenzaA	GPCPD1
3.13e-84	0.502147	1	1	8.16e-80	InfluenzaA	AC245014.3
3.4e-83	0.298006	1	1	8.85e-79	InfluenzaA	TMX4
1.18e-82	0.373385	1	1	3.08e-78	InfluenzaA	PBX4
5.38e-82	0.268507	1	1	1.4e-77	InfluenzaA	GPR35
6.73e-82	0.414644	1	1	1.75e-77	InfluenzaA	PER1
9.6e-82	0.820109	1	1	2.5e-77	InfluenzaA	KLRC1
1.81e-81	0.251636	1	0.998	4.71e-77	InfluenzaA	DDX3Y
1.12e-80	0.283432	1	1	2.91e-76	InfluenzaA	NCL
1.61e-80	0.276635	1	1	4.19e-76	InfluenzaA	PASK
3.12e-80	0.301274	1	1	8.14e-76	InfluenzaA	SH2D2A
3.71e-80	0.271937	1	1	9.67e-76	InfluenzaA	SARAF
2.25e-79	0.286836	1	1	5.87e-75	InfluenzaA	EML4
5.95e-79	0.292859	1	1	1.55e-74	InfluenzaA	CDC14A
3.19e-76	0.268897	1	1	8.32e-72	InfluenzaA	BTG1
4.97e-75	0.313964	1	1	1.3e-70	InfluenzaA	GLIPR1
8.68e-75	0.280582	1	1	2.26e-70	InfluenzaA	HNRNPUL1
2.87e-74	0.391817	1	1	7.49e-70	InfluenzaA	USP36
3.76e-74	0.438527	1	1	9.81e-70	InfluenzaA	AC020916.1
1.54e-73	0.350009	1	1	4.02e-69	InfluenzaA	SYTL2
1.98e-73	0.288332	1	1	5.17e-69	InfluenzaA	ISG20L2
2.95e-72	0.363396	1	1	7.69e-68	InfluenzaA	ABLIM1
4e-70	0.420393	1	1	1.04e-65	InfluenzaA	SLC2A3
8.38e-69	0.262832	1	1	2.18e-64	InfluenzaA	DUSP6
1.32e-68	0.35447	1	1	3.43e-64	InfluenzaA	AC016831.7
6e-68	0.348005	1	1	1.56e-63	InfluenzaA	AQP3
3.31e-67	0.353226	1	1	8.62e-63	InfluenzaA	TUBA1B
3.59e-67	0.291495	1	1	9.35e-63	InfluenzaA	KLRK1
2.08e-65	0.306729	1	1	5.42e-61	InfluenzaA	ATP1B1
4.03e-65	0.430316	1	1	1.05e-60	InfluenzaA	TSC22D3
1.15e-64	0.272191	1	1	3e-60	InfluenzaA	ERN1
1.59e-64	0.255441	1	1	4.15e-60	InfluenzaA	TGFBR3
2.24e-64	0.265896	1	1	5.83e-60	InfluenzaA	ISCA1
2.72e-62	0.261309	1	1	7.08e-58	InfluenzaA	CHD1
7.3e-62	0.256471	1	1	1.9e-57	InfluenzaA	TC2N
2.03e-61	0.318084	1	1	5.3e-57	InfluenzaA	SLC16A3
2.04e-61	0.367275	1	1	5.31e-57	InfluenzaA	SYTL3
6.22e-61	0.48543	1	1	1.62e-56	InfluenzaA	PIK3R1
2.31e-60	0.496057	1	1	6.03e-56	InfluenzaA	RGCC
4.29e-59	0.283163	1	1	1.12e-54	InfluenzaA	TMEM123
3.43e-57	0.345536	1	1	8.94e-53	InfluenzaA	SATB1
2.7e-56	0.47715	1	1	7.03e-52	InfluenzaA	AUTS2
3.48e-56	0.405148	1	1	9.08e-52	InfluenzaA	GFPT2
1.99e-55	0.256525	1	1	5.17e-51	InfluenzaA	EVI2A
3.83e-54	0.319804	1	1	9.99e-50	InfluenzaA	MARCKSL1
5.04e-53	0.251242	1	1	1.31e-48	InfluenzaA	MGAT4A
2.1e-52	0.360873	1	1	5.48e-48	InfluenzaA	TENT5C
3.83e-52	0.28748	1	1	9.98e-48	InfluenzaA	SC5D
4.25e-52	0.33424	1	1	1.11e-47	InfluenzaA	RNF125
9.14e-51	0.323226	1	1	2.38e-46	InfluenzaA	ODC1
3.94e-47	0.256788	1	1	1.03e-42	InfluenzaA	GATA3
8.55e-47	0.302452	1	1	2.23e-42	InfluenzaA	PNPLA2
9.95e-47	0.253779	1	1	2.59e-42	InfluenzaA	FOSL2
1.28e-43	0.256646	1	1	3.33e-39	InfluenzaA	PDE4D
3.21e-43	0.338186	1	1	8.37e-39	InfluenzaA	YBX3
1.3e-41	0.27606	1	1	3.38e-37	InfluenzaA	PITHD1
3.41e-41	0.271438	1	1	8.88e-37	InfluenzaA	TGFB1
1.3e-39	0.301938	1	1	3.39e-35	InfluenzaA	FAM177A1
9.08e-39	0.287201	1	1	2.37e-34	InfluenzaA	TSPYL2
6.15e-38	0.250835	1	1	1.6e-33	InfluenzaA	AOAH
4.12e-37	0.31618	1	1	1.07e-32	InfluenzaA	IGFBP3
5.55e-36	0.252247	1	1	1.45e-31	InfluenzaA	SRRT
2.42e-31	0.392766	1	1	6.31e-27	InfluenzaA	SPRY1
2.54e-31	0.291535	1	1	6.61e-27	InfluenzaA	ZNF331
1.63e-30	0.2543	1	1	4.24e-26	InfluenzaA	IFITM2
2.31e-27	0.292119	1	1	6.03e-23	InfluenzaA	FXYD2
6.41e-25	0.295374	1	1	1.67e-20	InfluenzaA	THBS1
2.78e-21	0.26921	1	1	7.25e-17	InfluenzaA	LDLRAD4
5.08e-17	0.47554	1	1	1.32e-12	InfluenzaA	XCL1
4.85e-15	0.323405	1	1	1.26e-10	InfluenzaA	KLRB1
6.35e-13	0.426684	1	1	1.66e-08	InfluenzaA	CCR6
9.73e-143	1.50189	1	1	2.53e-138	EBV	ENC1
1.74e-142	0.309462	1	1	4.53e-138	EBV	CCDC86
2.6e-142	0.545757	1	1	6.76e-138	EBV	HLA-DQA2
4.26e-142	0.364542	1	1	1.11e-137	EBV	NOP16
4.75e-142	0.40858	1	1	1.24e-137	EBV	CTU2
7.27e-142	0.350835	1	1	1.89e-137	EBV	IQCN
7.36e-142	0.587231	1	1	1.92e-137	EBV	CSNK1D
1.01e-141	0.289216	1	1	2.62e-137	EBV	SNRPB
4.35e-141	0.380739	1	1	1.13e-136	EBV	ATP6V0D1
4.81e-141	0.341197	1	1	1.25e-136	EBV	OAZ1
5.29e-141	0.355976	1	1	1.38e-136	EBV	WIPI2
8.08e-141	0.252412	1	1	2.11e-136	EBV	POLR1C
9.39e-141	0.357944	1	1	2.45e-136	EBV	SNAI1
1.51e-140	0.309909	1	1	3.92e-136	EBV	BOLA2-SMG1P6
1.96e-140	0.253461	1	1	5.1e-136	EBV	CHKA
1.99e-140	0.280979	1	1	5.18e-136	EBV	PDRG1
3.07e-140	0.297453	1	1	8.01e-136	EBV	DDX49
3.42e-140	0.476811	1	1	8.92e-136	EBV	ARL6IP1
4.3e-140	0.475964	1	1	1.12e-135	EBV	U2AF1
6.98e-140	0.33995	1	1	1.82e-135	EBV	MAEA
9.75e-140	0.331139	1	1	2.54e-135	EBV	LRRC41
1.1e-139	0.64499	1	1	2.86e-135	EBV	SRSF2
1.54e-139	0.32395	1	1	4.02e-135	EBV	DUSP14
2.14e-139	0.678676	1	1	5.57e-135	EBV	TERF1
3.18e-139	0.495385	1	1	8.28e-135	EBV	TMEM39A
3.3e-139	0.265199	1	1	8.6e-135	EBV	TSN
3.5e-139	0.34863	1	1	9.11e-135	EBV	APLP2
4.06e-139	0.293755	1	1	1.06e-134	EBV	SUPT4H1
4.51e-139	0.328372	1	1	1.18e-134	EBV	FAM32A
6.93e-139	0.300586	1	1	1.81e-134	EBV	PDGFD
1.1e-138	0.254256	1	1	2.87e-134	EBV	CBWD1
1.17e-138	0.39816	1	1	3.05e-134	EBV	CALM1
1.25e-138	0.940394	1	1	3.26e-134	EBV	LITAF
1.39e-138	0.430978	1	1	3.62e-134	EBV	NKAP
1.67e-138	0.305551	1	1	4.34e-134	EBV	ANKRD13C
2.09e-138	0.563344	1	1	5.45e-134	EBV	APBA2
2.95e-138	0.330163	1	1	7.7e-134	EBV	MAGOH
3.76e-138	0.269358	1	1	9.81e-134	EBV	ATG16L1
4.57e-138	0.461357	1	1	1.19e-133	EBV	NOP56
5.77e-138	0.259199	1	1	1.5e-133	EBV	SURF2
6.27e-138	0.260083	1	1	1.63e-133	EBV	TOR1B
7.21e-138	0.726119	1	1	1.88e-133	EBV	APMAP
7.42e-138	0.406921	1	1	1.93e-133	EBV	RAB5IF
8.36e-138	0.366319	1	1	2.18e-133	EBV	TXLNG
8.78e-138	0.505618	1	1	2.29e-133	EBV	JPT1
1.23e-137	0.485268	1	1	3.22e-133	EBV	BANP
2.43e-137	0.313245	1	1	6.33e-133	EBV	TENT4B
3.03e-137	0.628935	1	1	7.89e-133	EBV	RUNX3
3.53e-137	0.296381	1	1	9.19e-133	EBV	PLEKHB2
4.33e-137	0.563442	1	1	1.13e-132	EBV	AC004687.1
4.36e-137	0.251954	1	1	1.14e-132	EBV	RBM14
4.79e-137	0.255392	1	1	1.25e-132	EBV	PGD
5.31e-137	0.548724	1	1	1.38e-132	EBV	PLEKHA2
9.49e-137	0.274412	1	1	2.47e-132	EBV	BUD23
1.02e-136	0.415501	1	1	2.66e-132	EBV	SMAD7
1.06e-136	0.265465	1	1	2.75e-132	EBV	FP671120.3
2e-136	0.344479	1	1	5.21e-132	EBV	TFAM
2.17e-136	0.317603	1	1	5.65e-132	EBV	C9orf78
2.19e-136	0.257528	1	1	5.7e-132	EBV	C1orf35
5.85e-136	0.377991	1	1	1.52e-131	EBV	POLE3
7.02e-136	0.294741	1	1	1.83e-131	EBV	NCBP2-AS2
8.44e-136	0.259772	1	1	2.2e-131	EBV	PSPC1
1.49e-135	0.409573	1	1	3.87e-131	EBV	SIRT2
2.59e-135	0.257887	1	1	6.74e-131	EBV	FAM210A
5.46e-135	0.338208	1	1	1.42e-130	EBV	YTHDC1
8.86e-135	0.403347	1	1	2.31e-130	EBV	ATP6V0C
9.01e-135	0.35206	1	1	2.35e-130	EBV	LGR6
9.19e-135	0.478513	1	1	2.39e-130	EBV	GALNT11
1.38e-134	0.337691	1	1	3.59e-130	EBV	AIF1
1.48e-134	0.357014	1	1	3.87e-130	EBV	POLR3E
3.88e-134	0.470514	1	1	1.01e-129	EBV	LPCAT1
5.03e-134	0.257217	1	1	1.31e-129	EBV	ZC3H18
8.47e-134	0.376652	1	1	2.21e-129	EBV	LUC7L3
1.23e-133	0.705884	1	1	3.22e-129	EBV	CST7
2.23e-133	0.382258	1	1	5.8e-129	EBV	NXF1
2.24e-133	0.377097	1	1	5.85e-129	EBV	TERF2IP
2.25e-133	0.288538	1	1	5.87e-129	EBV	RAC1
2.99e-133	0.268885	1	1	7.79e-129	EBV	GUK1
1.04e-132	0.252916	1	1	2.72e-128	EBV	AAMP
5.2e-132	0.555051	1	1	1.35e-127	EBV	GGA2
8.97e-132	0.51353	1	1	2.34e-127	EBV	AKNA
1.22e-131	0.503814	1	1	3.18e-127	EBV	HCG18
1.6e-131	0.309028	1	1	4.17e-127	EBV	FAM49A
2.99e-131	0.342086	1	1	7.79e-127	EBV	CCDC59
3.16e-131	0.325586	1	1	8.24e-127	EBV	STX5
7.01e-131	0.268867	1	1	1.83e-126	EBV	RCE1
7.53e-131	0.346213	1	1	1.96e-126	EBV	DHX36
8.95e-131	0.296184	1	1	2.33e-126	EBV	LUC7L
1.6e-130	0.271189	1	1	4.18e-126	EBV	ILF2
1.65e-130	0.290734	1	1	4.3e-126	EBV	CDKN2AIP
2.1e-130	0.705258	1	1	5.46e-126	EBV	BIK
2.4e-130	0.273361	1	1	6.26e-126	EBV	GCLM
3e-130	0.29301	1	1	7.82e-126	EBV	PCF11
3.74e-130	0.319368	1	1	9.74e-126	EBV	ATG2A
9.21e-130	1.72447	1	1	2.4e-125	EBV	GZMK
6.14e-129	0.275121	1	1	1.6e-124	EBV	SIVA1
1.57e-128	0.501	1	1	4.09e-124	EBV	PPP1R16B
2.23e-128	0.254557	1	1	5.8e-124	EBV	SLFN11
2.34e-128	0.267384	1	1	6.11e-124	EBV	EMC3
2.59e-128	0.325029	1	1	6.75e-124	EBV	NDRG1
3.95e-128	0.358622	1	1	1.03e-123	EBV	ABCG1
3e-127	0.323207	1	1	7.82e-123	EBV	ZNF184
3.05e-127	0.316297	1	1	7.95e-123	EBV	CCND2
6.22e-127	0.267205	1	1	1.62e-122	EBV	CPNE1
7.09e-126	0.286474	1	1	1.85e-121	EBV	NARF
1.04e-125	0.264063	1	1	2.71e-121	EBV	EIF5B
1.23e-125	0.274001	1	1	3.21e-121	EBV	MANF
1.71e-125	0.304991	1	1	4.46e-121	EBV	SKI
2.67e-125	0.255134	1	1	6.95e-121	EBV	CCNT1
4.68e-125	0.257164	1	1	1.22e-120	EBV	PRR5L
5.41e-125	0.347436	1	1	1.41e-120	EBV	SRSF3
8.38e-125	0.267303	1	1	2.18e-120	EBV	PTBP1
1.21e-124	0.251299	1	1	3.17e-120	EBV	PSMA7
1.87e-124	0.378111	1	1	4.86e-120	EBV	NASP
2.29e-124	0.558578	1	1	5.98e-120	EBV	METRNL
6.67e-124	0.433744	1	1	1.74e-119	EBV	ITGB2
6.7e-123	0.353082	1	1	1.75e-118	EBV	AKIRIN1
1.13e-122	0.419404	1	1	2.94e-118	EBV	PITHD1
2.03e-122	0.265749	1	1	5.28e-118	EBV	PPM1K
3.62e-122	0.259321	1	1	9.43e-118	EBV	ZC3H13
3.89e-122	0.401077	1	1	1.01e-117	EBV	PDE4A
1.16e-121	0.357046	1	1	3.01e-117	EBV	PPP1R10
3.09e-121	0.67957	1	1	8.05e-117	EBV	OASL
3.69e-121	0.435701	1	1	9.61e-117	EBV	USP11
8.79e-121	0.451357	1	1	2.29e-116	EBV	WDR74
3.17e-120	0.312982	1	1	8.25e-116	EBV	PDE7A
7.35e-120	0.254956	1	1	1.92e-115	EBV	FBL
8.5e-120	0.34485	1	1	2.22e-115	EBV	JOSD1
9.11e-120	0.442706	1	1	2.37e-115	EBV	DKK3
2.89e-119	0.257026	1	1	7.52e-115	EBV	SLC9A3R1
4.56e-119	0.283394	1	1	1.19e-114	EBV	EHD1
7.11e-118	0.288676	1	1	1.85e-113	EBV	DDX18
1.17e-116	0.273849	1	1	3.06e-112	EBV	MAPK1
2.4e-116	0.286698	1	1	6.24e-112	EBV	C1orf21
3.68e-116	0.321013	1	1	9.59e-112	EBV	OSBPL8
1.14e-115	0.551941	1	1	2.97e-111	EBV	VPS37B
2.45e-115	0.286884	1	1	6.38e-111	EBV	CNOT2
2.9e-115	0.5126	1	1	7.55e-111	EBV	MATK
5.42e-115	0.414307	1	1	1.41e-110	EBV	CNN2
5.87e-115	0.31211	1	1	1.53e-110	EBV	BLVRB
7.21e-115	0.333408	1	1	1.88e-110	EBV	TBCC
1.46e-114	0.405189	1	1	3.8e-110	EBV	IGFBP3
6.94e-114	0.805463	1	1	1.81e-109	EBV	CMC1
8.27e-114	0.398441	1	1	2.15e-109	EBV	LDHA
5.81e-113	0.252743	1	1	1.51e-108	EBV	SEC62
6.14e-113	0.409932	1	1	1.6e-108	EBV	PNPLA2
1.01e-112	0.49905	1	1	2.62e-108	EBV	STMN1
1.28e-112	0.342888	1	1	3.32e-108	EBV	GZMM
1.43e-111	0.754296	1	1	3.73e-107	EBV	ITM2C
2.25e-111	0.406575	1	1	5.86e-107	EBV	SLC25A4
5.03e-111	0.264345	1	1	1.31e-106	EBV	PLCG2
5.22e-111	0.300225	1	1	1.36e-106	EBV	EMB
1.65e-109	0.35204	1	1	4.31e-105	EBV	IMPDH2
2.45e-109	0.306838	1	1	6.39e-105	EBV	LPIN1
3.97e-109	0.483456	1	1	1.04e-104	EBV	CEMIP2
6.43e-109	0.802871	1	1	1.68e-104	EBV	AUTS2
8.64e-109	0.255391	1	1	2.25e-104	EBV	CEBPZ
3.13e-108	0.357679	1	1	8.16e-104	EBV	PPP2R5C
8.81e-108	0.252237	1	1	2.3e-103	EBV	CMIP
1.32e-107	0.568365	1	1	3.43e-103	EBV	HIST1H1E
7.13e-107	0.256406	1	1	1.86e-102	EBV	POR
2.55e-106	0.405166	1	1	6.64e-102	EBV	LMNB1
3.23e-106	0.343386	1	1	8.42e-102	EBV	SAFB2
8.26e-106	0.506829	1	1	2.15e-101	EBV	KLRG1
1.58e-105	0.258847	1	1	4.12e-101	EBV	AL121944.1
1.73e-105	0.528991	1	1	4.51e-101	EBV	LYST
2.04e-104	0.336599	1	1	5.32e-100	EBV	ETV3
3.07e-104	0.268887	1	1	7.99e-100	EBV	ZBTB38
7.08e-104	0.344451	1	1	1.84e-99	EBV	EPHA4
1.49e-103	0.490118	1	1	3.88e-99	EBV	SH2D1A
5.1e-103	0.464737	1	1	1.33e-98	EBV	EOMES
1.88e-102	0.386625	1	1	4.9e-98	EBV	TNFRSF1B
1.96e-102	0.51528	1	1	5.1e-98	EBV	PIK3AP1
1.97e-102	0.615286	1	1	5.13e-98	EBV	NKG7
2.91e-102	0.39906	1	1	7.57e-98	EBV	OAT
1.21e-101	0.335191	1	1	3.15e-97	EBV	AKAP13
2.13e-101	0.289213	1	1	5.54e-97	EBV	SLBP
5.1e-101	0.402825	1	1	1.33e-96	EBV	ARL4D
4.07e-100	0.313916	1	1	1.06e-95	EBV	PITPNC1
3.51e-99	0.313142	1	1	9.16e-95	EBV	KIF13B
9.73e-98	0.265944	1	1	2.54e-93	EBV	TLE4
2.66e-97	0.2864	1	1	6.94e-93	EBV	GYPC
6.53e-97	0.272097	1	1	1.7e-92	EBV	DDX24
8.53e-96	0.392105	1	1	2.22e-91	EBV	POLR2A
1.65e-95	0.282333	1	1	4.31e-91	EBV	ETF1
2.77e-95	0.678343	1	1	7.21e-91	EBV	PIK3R1
4.04e-95	0.30872	1	1	1.05e-90	EBV	TGFBR3
3.94e-94	0.269389	1	1	1.03e-89	EBV	SPTAN1
4.47e-93	0.378936	1	1	1.17e-88	EBV	RBM38
8.53e-93	0.308498	1	1	2.22e-88	EBV	MAT2A
3.69e-92	0.321742	1	1	9.63e-88	EBV	LBH
7.44e-92	0.472462	1	1	1.94e-87	EBV	TENT5C
1.12e-91	0.36674	1	1	2.92e-87	EBV	APOBEC3H
1.86e-91	0.393365	1	1	4.85e-87	EBV	RANBP2
4.43e-89	0.29148	1	1	1.15e-84	EBV	STARD7
2.02e-88	0.33811	1	1	5.26e-84	EBV	RILPL2
6.41e-87	0.266393	1	1	1.67e-82	EBV	Z93241.1
6.69e-87	0.268692	1	1	1.74e-82	EBV	GFPT2
2.22e-86	0.285231	1	1	5.79e-82	EBV	CALM2
7.05e-86	0.264336	1	1	1.84e-81	EBV	MCOLN2
1.21e-85	0.334771	1	1	3.15e-81	EBV	DTHD1
3.4e-85	0.697564	1	1	8.86e-81	EBV	GZMH
4.69e-85	0.340617	1	1	1.22e-80	EBV	HIST1H1D
3.83e-84	0.308388	1	1	9.98e-80	EBV	RALGAPA1
3.86e-84	0.32621	1	1	1e-79	EBV	IQGAP2
1.08e-83	0.392665	1	1	2.81e-79	EBV	AOAH
4.75e-82	0.36995	1	1	1.24e-77	EBV	CTSW
5.72e-82	0.422104	1	1	1.49e-77	EBV	RNF125
7.02e-82	0.274776	1	1	1.83e-77	EBV	SLC38A1
4.45e-81	0.269277	1	1	1.16e-76	EBV	DYNLL1
2.12e-80	0.259301	1	1	5.53e-76	EBV	CD81
6.02e-80	0.26836	1	1	1.57e-75	EBV	FBXO34
1.94e-78	0.292309	1	1	5.06e-74	EBV	BCL11B
5.11e-78	0.326917	1	1	1.33e-73	EBV	ISG20
5.32e-77	0.255593	1	1	1.39e-72	EBV	AHI1
5.85e-77	0.300139	1	1	1.53e-72	EBV	ABLIM1
7.27e-77	0.392122	1	1	1.89e-72	EBV	SLA2
1.83e-75	0.335353	1	1	4.78e-71	EBV	SRRT
4.35e-75	0.397897	1	1	1.13e-70	EBV	MARCKSL1
1.94e-74	0.465223	1	1	5.05e-70	EBV	RASA3
3.18e-74	0.547148	1	1	8.28e-70	EBV	CREM
6.92e-73	0.288243	1	1	1.8e-68	EBV	NAA50
7.48e-73	0.265996	1	1	1.95e-68	EBV	PLEK
1.5e-70	0.312115	1	1	3.91e-66	EBV	HERPUD2
3.1e-70	0.473374	1	1	8.07e-66	EBV	ATP1B3
2e-69	0.262891	1	1	5.2e-65	EBV	SRGN
2.17e-68	0.270534	1	1	5.65e-64	EBV	NCL
5.1e-68	0.38188	1	1	1.33e-63	EBV	CD8B
5.66e-68	0.279376	1	1	1.47e-63	EBV	FOSL2
2.12e-67	0.299889	1	1	5.52e-63	EBV	NR1D2
1.1e-62	0.600107	1	1	2.87e-58	EBV	LGALS1
2.74e-60	0.256319	1	1	7.13e-56	EBV	ISG20L2
3.64e-60	0.39227	1	1	9.49e-56	EBV	FAM177A1
4.69e-60	0.335947	1	1	1.22e-55	EBV	PDCL3
5.18e-59	0.25537	1	1	1.35e-54	EBV	ST3GAL1
2.27e-57	0.253118	1	1	5.91e-53	EBV	SLC16A3
7.46e-57	0.267602	1	1	1.94e-52	EBV	TC2N
9.54e-57	0.300503	1	1	2.49e-52	EBV	SC5D
7.41e-55	0.428375	1	1	1.93e-50	EBV	HLA-DPB1
2.62e-54	0.447829	1	1	6.83e-50	EBV	DUSP4
3.85e-54	0.347211	1	1	1e-49	EBV	SYTL3
1.62e-51	0.373156	1	1	4.22e-47	EBV	CENPF
4.19e-48	0.473291	1	1	1.09e-43	EBV	VCAM1
1.91e-47	0.276553	1	1	4.98e-43	EBV	ITM2A
4.06e-47	0.273422	1	1	1.06e-42	EBV	ISCA1
1.57e-46	0.381557	1	1	4.1e-42	EBV	ZNF331
1.85e-46	0.319468	1	1	4.81e-42	EBV	TGFB1
2.14e-46	0.257565	1	1	5.57e-42	EBV	EMD
4.98e-44	0.283726	1	1	1.3e-39	EBV	LYAR
9.2e-44	0.258553	1	1	2.4e-39	EBV	CYTH1
1.1e-36	0.289722	1	1	2.88e-32	EBV	YPEL5
5.48e-32	0.431017	1	1	1.43e-27	EBV	HLA-DQA1
1.18e-29	0.417369	1	1	3.07e-25	EBV	KLRC1
4.32e-25	0.406318	1	1	1.12e-20	EBV	CCL4
3.49e-08	0.260135	1	1	0.000908997	EBV	CCL3

## Sheet: 1.4 MPR vs non-MPR MANA T cells
Supplementary Data 1.4. Complete list of differential genes comparing MANA-specific T cells from MPR and non-MPR
p_val	avg_logFC	pct.1	pct.2	p_val_adj	gene	group
7.41e-26	-1.41753	1	1	1.93e-21	HLA-DRB5	High in non-MPR
2.94e-17	-1.28546	1	1	7.67e-13	CXCL13	High in non-MPR
1.87e-18	-1.23116	1	1	4.86e-14	GNLY	High in non-MPR
2.93e-27	-1.17836	1	1	7.63e-23	GEM	High in non-MPR
1.69e-17	-1.10896	1	1	4.41e-13	CCL3	High in non-MPR
7.9e-28	-1.09884	1	1	2.06e-23	TNS3	High in non-MPR
4.1e-24	-0.997226	1	1	1.07e-19	LINC02195	High in non-MPR
3e-26	-0.992133	1	1	7.83e-22	ENTPD1	High in non-MPR
1.53e-17	-0.958575	1	1	3.98e-13	HLA-DRA	High in non-MPR
2.31e-26	-0.919373	1	1	6.03e-22	GNA15	High in non-MPR
5.81e-28	-0.897473	1	1	1.51e-23	MIR4435-2HG	High in non-MPR
5.76e-14	-0.883236	1	1	1.5e-09	IFNG	High in non-MPR
1.43e-29	-0.881119	1	1	3.74e-25	CD38	High in non-MPR
6.54e-27	-0.871517	1	1	1.7e-22	GBP5	High in non-MPR
1.38e-26	-0.860901	1	1	3.58e-22	BATF	High in non-MPR
1.57e-26	-0.848902	1	1	4.1e-22	SOX4	High in non-MPR
4.08e-29	-0.840281	1	1	1.06e-24	ACP5	High in non-MPR
7.01e-23	-0.839096	1	1	1.83e-18	MIR155HG	High in non-MPR
2.88e-29	-0.826711	1	1	7.51e-25	TIFA	High in non-MPR
7.57e-25	-0.793867	1	1	1.97e-20	MSC	High in non-MPR
2.36e-16	-0.788016	1	1	6.14e-12	HLA-DQA1	High in non-MPR
8.35e-29	-0.779651	1	1	2.18e-24	ADAM19	High in non-MPR
2.41e-29	-0.769548	1	1	6.27e-25	TSC22D1	High in non-MPR
1.19e-27	-0.763911	1	1	3.11e-23	CKLF	High in non-MPR
1.17e-29	-0.754693	1	1	3.04e-25	GBP1	High in non-MPR
5.92e-13	-0.735161	1	1	1.54e-08	GZMB	High in non-MPR
2.73e-27	-0.733865	1	1	7.13e-23	STAT1	High in non-MPR
2.72e-29	-0.727214	1	1	7.09e-25	PLSCR1	High in non-MPR
7.79e-29	-0.726373	1	1	2.03e-24	ZNRF1	High in non-MPR
7.79e-21	-0.724019	1	1	2.03e-16	GADD45G	High in non-MPR
8.7e-24	-0.71655	1	1	2.27e-19	TXNIP	High in non-MPR
3.95e-29	-0.708656	1	1	1.03e-24	MYO7A	High in non-MPR
1.56e-17	-0.706541	1	1	4.06e-13	FABP5	High in non-MPR
2.33e-26	-0.700396	1	1	6.06e-22	AL157402.2	High in non-MPR
2.05e-16	-0.691348	1	1	5.35e-12	CHN1	High in non-MPR
1.79e-20	-0.691195	1	1	4.66e-16	ITGAE	High in non-MPR
1.88e-13	-0.690666	1	1	4.9e-09	ANKRD28	High in non-MPR
3.7e-29	-0.682716	1	1	9.65e-25	DNPH1	High in non-MPR
5.12e-16	-0.678515	1	1	1.33e-11	HLA-DQB1	High in non-MPR
1.29e-29	-0.67047	1	1	3.35e-25	ERAP2	High in non-MPR
6.88e-21	-0.664121	1	1	1.79e-16	CLU	High in non-MPR
3.78e-23	-0.662852	1	1	9.84e-19	GZMA	High in non-MPR
4.08e-29	-0.643401	1	1	1.06e-24	CGAS	High in non-MPR
5.35e-24	-0.641952	1	1	1.39e-19	RBPJ	High in non-MPR
2.24e-28	-0.623032	1	1	5.84e-24	PSME2	High in non-MPR
1.6e-18	-0.622937	1	1	4.16e-14	GPR25	High in non-MPR
7.47e-28	-0.617261	1	1	1.95e-23	SMCO4	High in non-MPR
1.72e-29	-0.616	1	1	4.48e-25	ETV7	High in non-MPR
4.53e-16	-0.614677	1	1	1.18e-11	HLA-DRB1	High in non-MPR
5.5e-27	-0.60803	1	1	1.43e-22	MAST4	High in non-MPR
1.03e-22	-0.588872	1	1	2.68e-18	TESC	High in non-MPR
8.96e-29	-0.588066	1	1	2.34e-24	IFI27L2	High in non-MPR
1.42e-26	-0.587211	1	1	3.7e-22	ITGB7	High in non-MPR
7.79e-29	-0.581186	1	1	2.03e-24	SLC27A2	High in non-MPR
6.04e-25	-0.573828	1	1	1.57e-20	CYTOR	High in non-MPR
3.9e-26	-0.571755	1	1	1.02e-21	GALNT2	High in non-MPR
5.94e-25	-0.570986	1	1	1.55e-20	CTNNAL1	High in non-MPR
9.98e-30	-0.568644	1	1	2.6e-25	VAMP5	High in non-MPR
1.07e-24	-0.568137	1	1	2.79e-20	TNFSF14	High in non-MPR
2.46e-27	-0.566412	1	1	6.41e-23	BST2	High in non-MPR
1.97e-14	-0.564057	1	1	5.12e-10	CTLA4	High in non-MPR
8.67e-26	-0.561502	1	1	2.26e-21	PSMB10	High in non-MPR
1.93e-27	-0.557679	1	1	5.03e-23	FAM3C	High in non-MPR
7.42e-22	-0.553158	1	1	1.93e-17	PPP1R18	High in non-MPR
5.8e-29	-0.547343	1	1	1.51e-24	UBE2L6	High in non-MPR
9.03e-25	-0.538944	1	1	2.35e-20	TOX2	High in non-MPR
1.16e-27	-0.528534	1	1	3.02e-23	SRGAP3	High in non-MPR
5.35e-28	-0.52661	1	1	1.39e-23	AC017002.1	High in non-MPR
4.96e-22	-0.524854	1	1	1.29e-17	KLRC2	High in non-MPR
1.96e-28	-0.5193	1	1	5.11e-24	NDFIP2	High in non-MPR
1.32e-25	-0.519184	1	1	3.44e-21	GBP2	High in non-MPR
8.2e-22	-0.518248	1	1	2.14e-17	CSF2	High in non-MPR
1.27e-19	-0.517053	1	1	3.32e-15	LINC01943	High in non-MPR
1.5e-15	-0.51018	1	1	3.9e-11	PLIN2	High in non-MPR
7.53e-17	-0.50973	1	1	1.96e-12	HAVCR2	High in non-MPR
2.21e-25	-0.506665	1	1	5.76e-21	IL18RAP	High in non-MPR
4.18e-23	-0.502318	1	1	1.09e-18	AC243960.1	High in non-MPR
3.46e-28	-0.498517	1	1	9.03e-24	TNFSF10	High in non-MPR
6.85e-15	-0.492267	1	1	1.79e-10	HLA-DPA1	High in non-MPR
9.42e-28	-0.481201	1	1	2.45e-23	IDH2	High in non-MPR
2.6e-15	-0.480106	1	1	6.77e-11	TNFRSF18	High in non-MPR
5.11e-21	-0.477359	1	1	1.33e-16	PSMB9	High in non-MPR
4.85e-24	-0.473788	1	1	1.26e-19	FURIN	High in non-MPR
2.41e-24	-0.472479	1	1	6.28e-20	RARRES3	High in non-MPR
5.95e-23	-0.46908	1	1	1.55e-18	CD244	High in non-MPR
5.51e-22	-0.468434	1	1	1.43e-17	CLSTN3	High in non-MPR
2.4e-27	-0.467442	1	1	6.26e-23	NFKBIE	High in non-MPR
3.52e-24	-0.465407	1	1	9.17e-20	TANK	High in non-MPR
3.34e-17	-0.464522	1	1	8.71e-13	FASLG	High in non-MPR
8.96e-29	-0.463655	1	1	2.34e-24	NDUFB3	High in non-MPR
9.76e-27	-0.463457	1	1	2.54e-22	GBP4	High in non-MPR
1.57e-21	-0.463373	1	1	4.09e-17	CLECL1	High in non-MPR
2.55e-23	-0.463204	1	1	6.64e-19	ANXA5	High in non-MPR
1.74e-28	-0.462221	1	1	4.53e-24	KCNK5	High in non-MPR
2.32e-22	-0.461998	1	1	6.06e-18	IL26	High in non-MPR
1.39e-14	-0.461054	1	1	3.62e-10	TMIGD2	High in non-MPR
2.42e-29	-0.460898	1	1	6.31e-25	AIM2	High in non-MPR
6.19e-27	-0.460566	1	1	1.61e-22	C15orf53	High in non-MPR
4.85e-17	-0.459082	1	1	1.26e-12	C12orf75	High in non-MPR
1.83e-28	-0.458945	1	1	4.76e-24	BANF1	High in non-MPR
5.31e-21	-0.45747	1	1	1.38e-16	PHYKPL	High in non-MPR
2.65e-29	-0.456087	1	1	6.91e-25	HAPLN3	High in non-MPR
5.11e-10	-0.450238	1	1	1.33e-05	GLUL	High in non-MPR
4.65e-19	-0.449296	1	1	1.21e-14	SASH3	High in non-MPR
3.82e-29	-0.449143	1	1	9.97e-25	CLIC5	High in non-MPR
8.46e-25	-0.448992	1	1	2.21e-20	NUSAP1	High in non-MPR
6.47e-29	-0.448402	1	1	1.69e-24	HELB	High in non-MPR
4.1e-29	-0.448333	1	1	1.07e-24	SP140	High in non-MPR
3.66e-29	-0.448331	1	1	9.53e-25	TRIM69	High in non-MPR
5.78e-23	-0.448011	1	1	1.51e-18	SYT11	High in non-MPR
2.74e-26	-0.447902	1	1	7.15e-22	PLA2G16	High in non-MPR
9.06e-15	-0.44462	1	1	2.36e-10	CD70	High in non-MPR
1.88e-29	-0.442815	1	1	4.91e-25	BCAS4	High in non-MPR
1.97e-26	-0.442563	1	1	5.14e-22	RNF213	High in non-MPR
1.27e-28	-0.440575	1	1	3.32e-24	WARS	High in non-MPR
1.23e-28	-0.439388	1	1	3.21e-24	FAM13A	High in non-MPR
3.71e-22	-0.439085	1	1	9.67e-18	PAG1	High in non-MPR
1.67e-29	-0.437898	1	1	4.34e-25	JAK3	High in non-MPR
8.47e-20	-0.437191	1	1	2.21e-15	DAPK2	High in non-MPR
4.87e-28	-0.436922	1	1	1.27e-23	PPIF	High in non-MPR
2.84e-29	-0.436201	1	1	7.41e-25	GIMAP6	High in non-MPR
1.37e-15	-0.435547	1	1	3.57e-11	CD74	High in non-MPR
2.45e-23	-0.435214	1	1	6.38e-19	CTSB	High in non-MPR
3.61e-29	-0.435053	1	1	9.41e-25	CDCA7	High in non-MPR
6.54e-27	-0.434858	1	1	1.7e-22	BTN3A2	High in non-MPR
5.19e-20	-0.434191	1	1	1.35e-15	PPA1	High in non-MPR
5.4e-27	-0.433998	1	1	1.41e-22	MIAT	High in non-MPR
2.26e-13	-0.432388	1	1	5.88e-09	LCP2	High in non-MPR
8.04e-29	-0.431114	1	1	2.1e-24	PARP9	High in non-MPR
5.53e-20	-0.429641	1	1	1.44e-15	ALOX5AP	High in non-MPR
1.16e-27	-0.428949	1	1	3.02e-23	INPP5F	High in non-MPR
3.23e-20	-0.428407	1	1	8.41e-16	COTL1	High in non-MPR
6.15e-28	-0.427335	1	1	1.6e-23	EPSTI1	High in non-MPR
3.8e-13	-0.426714	1	1	9.89e-09	HLA-DPB1	High in non-MPR
8.17e-25	-0.422561	1	1	2.13e-20	SUSD3	High in non-MPR
1.68e-26	-0.419109	1	1	4.39e-22	CDK6	High in non-MPR
2.89e-18	-0.417673	1	1	7.54e-14	SH3BP1	High in non-MPR
1.47e-16	-0.415776	1	1	3.84e-12	LGALS3	High in non-MPR
2.57e-27	-0.411765	1	1	6.7e-23	TRG-AS1	High in non-MPR
5.51e-24	-0.411684	1	1	1.44e-19	BLOC1S1	High in non-MPR
2.37e-23	-0.409081	1	1	6.16e-19	GRAP2	High in non-MPR
1.25e-29	-0.408423	1	1	3.26e-25	XAF1	High in non-MPR
4.96e-16	-0.406317	1	1	1.29e-11	PRDM1	High in non-MPR
1.56e-20	-0.404581	1	1	4.06e-16	TBCD	High in non-MPR
2.03e-23	-0.403321	1	1	5.28e-19	RUNX2	High in non-MPR
1.32e-29	-0.403114	1	1	3.44e-25	IFI35	High in non-MPR
2.9e-24	-0.402445	1	1	7.57e-20	IL21	High in non-MPR
3.95e-20	-0.402271	1	1	1.03e-15	APOBEC3C	High in non-MPR
1.36e-19	-0.400944	1	1	3.53e-15	YWHAH	High in non-MPR
3.83e-28	-0.399387	1	1	9.99e-24	NDUFB1	High in non-MPR
7.92e-27	-0.396582	1	1	2.06e-22	OXNAD1	High in non-MPR
8.96e-22	-0.396085	1	1	2.33e-17	SIRPG	High in non-MPR
5.27e-22	-0.394661	1	1	1.37e-17	SELENOH	High in non-MPR
5.91e-19	-0.393358	1	1	1.54e-14	IL17A	High in non-MPR
3.54e-26	-0.392608	1	1	9.23e-22	CPNE7	High in non-MPR
1.38e-18	-0.392391	1	1	3.61e-14	CARD16	High in non-MPR
7.12e-09	-0.390936	1	1	0.000185593	TNFSF9	High in non-MPR
2.38e-24	-0.390855	1	1	6.2e-20	VOPP1	High in non-MPR
1.5e-27	-0.389839	1	1	3.92e-23	BCAT1	High in non-MPR
5.69e-29	-0.389784	1	1	1.48e-24	COPZ1	High in non-MPR
4.23e-20	-0.388169	1	1	1.1e-15	IL10	High in non-MPR
1.54e-25	-0.388024	1	1	4.02e-21	KLRC4	High in non-MPR
1.79e-27	-0.387848	1	1	4.67e-23	RAB3GAP1	High in non-MPR
1.67e-29	-0.386273	1	1	4.34e-25	FUT8	High in non-MPR
3.98e-23	-0.385264	1	1	1.04e-18	GLIPR2	High in non-MPR
1.18e-28	-0.384753	1	1	3.07e-24	GBP3	High in non-MPR
9.99e-29	-0.384258	1	1	2.6e-24	LPXN	High in non-MPR
6.42e-19	-0.38228	1	1	1.67e-14	PLEKHF1	High in non-MPR
5.3e-22	-0.381525	1	1	1.38e-17	DPP4	High in non-MPR
2.17e-17	-0.379773	1	1	5.67e-13	PECAM1	High in non-MPR
1.04e-28	-0.379697	1	1	2.7e-24	PRDX3	High in non-MPR
2.94e-07	-0.379104	1	1	0.0076734	ZNF683	High in non-MPR
8.58e-27	-0.378259	1	1	2.23e-22	SUPT3H	High in non-MPR
2.17e-24	-0.375559	1	1	5.65e-20	TNFSF13B	High in non-MPR
2.83e-20	-0.374352	1	1	7.37e-16	CD226	High in non-MPR
4.16e-13	-0.374221	1	1	1.09e-08	HLA-DMA	High in non-MPR
4.41e-14	-0.373513	1	1	1.15e-09	CSK	High in non-MPR
1.23e-25	-0.371767	1	1	3.2e-21	EIF3J	High in non-MPR
5.27e-27	-0.371111	1	1	1.37e-22	ABCA2	High in non-MPR
3.77e-18	-0.369623	1	1	9.83e-14	SMC4	High in non-MPR
9.72e-26	-0.367083	1	1	2.53e-21	HIST1H2AC	High in non-MPR
3.67e-24	-0.367044	1	1	9.55e-20	GFI1	High in non-MPR
3.23e-14	-0.366667	1	1	8.43e-10	CD83	High in non-MPR
1.45e-27	-0.365058	1	1	3.78e-23	PRDX5	High in non-MPR
1.28e-23	-0.365015	1	1	3.34e-19	CHRM3-AS2	High in non-MPR
2.87e-27	-0.364827	1	1	7.49e-23	TIAM1	High in non-MPR
1.78e-26	-0.362869	1	1	4.63e-22	PYCARD	High in non-MPR
3.08e-23	-0.362187	1	1	8.02e-19	SCUBE1	High in non-MPR
1.56e-24	-0.361501	1	1	4.07e-20	ACTR3	High in non-MPR
9.33e-24	-0.361162	1	1	2.43e-19	TRAC	High in non-MPR
1.89e-26	-0.360562	1	1	4.93e-22	ATP2A2	High in non-MPR
3.05e-21	-0.359859	1	1	7.96e-17	MTHFD2	High in non-MPR
2.57e-24	-0.355739	1	1	6.69e-20	SLC5A3	High in non-MPR
4.61e-23	-0.355068	1	1	1.2e-18	SAMD9L	High in non-MPR
1.4e-06	-0.354904	1	1	0.0364031	VCAM1	High in non-MPR
1.19e-21	-0.354806	1	1	3.09e-17	SLC1A4	High in non-MPR
4.21e-28	-0.354708	1	1	1.1e-23	LIMA1	High in non-MPR
8.36e-23	-0.354136	1	1	2.18e-18	HIST3H2A	High in non-MPR
5.92e-29	-0.353915	1	1	1.54e-24	LINC01480	High in non-MPR
4.33e-23	-0.35377	1	1	1.13e-18	EIF2AK3	High in non-MPR
2.08e-25	-0.353211	1	1	5.43e-21	RGS18	High in non-MPR
3.58e-28	-0.352845	1	1	9.32e-24	PRRG4	High in non-MPR
5.92e-23	-0.348889	1	1	1.54e-18	JAKMIP1	High in non-MPR
1.83e-29	-0.34867	1	1	4.78e-25	GPR34	High in non-MPR
9.01e-28	-0.348484	1	1	2.35e-23	C4orf48	High in non-MPR
2.63e-09	-0.348384	1	1	6.86e-05	GIMAP4	High in non-MPR
1.69e-25	-0.347121	1	1	4.4e-21	PLPP1	High in non-MPR
1.46e-24	-0.347021	1	1	3.81e-20	TSPO	High in non-MPR
1.36e-19	-0.346761	1	1	3.53e-15	ZYX	High in non-MPR
8.45e-18	-0.34639	1	1	2.2e-13	EZH2	High in non-MPR
1.04e-14	-0.344986	1	1	2.72e-10	S100A11	High in non-MPR
1.21e-25	-0.344946	1	1	3.16e-21	IFITM10	High in non-MPR
1.02e-17	-0.344827	1	1	2.66e-13	TRAF1	High in non-MPR
3.64e-16	-0.344549	1	1	9.48e-12	NELL2	High in non-MPR
1.76e-16	-0.344039	1	1	4.57e-12	GOLIM4	High in non-MPR
1.21e-25	-0.34319	1	1	3.16e-21	CD3D	High in non-MPR
1.07e-29	-0.343065	1	1	2.79e-25	NUTM2B-AS1	High in non-MPR
6.15e-20	-0.342924	1	1	1.6e-15	CPD	High in non-MPR
1.02e-07	-0.342674	1	1	0.00266482	LINC01871	High in non-MPR
5.41e-24	-0.341767	1	1	1.41e-19	LY6E	High in non-MPR
9.84e-23	-0.341427	1	1	2.56e-18	USPL1	High in non-MPR
5.54e-27	-0.340972	1	1	1.44e-22	TPST2	High in non-MPR
1.43e-28	-0.340348	1	1	3.72e-24	ZMIZ1	High in non-MPR
1.43e-29	-0.339975	1	1	3.71e-25	NBPF14	High in non-MPR
3.36e-25	-0.339729	1	1	8.75e-21	SH3BGRL3	High in non-MPR
1.05e-26	-0.338846	1	1	2.74e-22	NME1	High in non-MPR
2.55e-24	-0.338217	1	1	6.65e-20	ATP5ME	High in non-MPR
1.06e-17	-0.33711	1	1	2.75e-13	IQCG	High in non-MPR
1.61e-24	-0.336803	1	1	4.19e-20	ARHGEF3	High in non-MPR
8.99e-23	-0.336419	1	1	2.34e-18	LSM2	High in non-MPR
2.02e-25	-0.33626	1	1	5.27e-21	ATP5MF	High in non-MPR
8.68e-21	-0.335954	1	1	2.26e-16	FKBP1A	High in non-MPR
3.79e-26	-0.335569	1	1	9.86e-22	IFI16	High in non-MPR
5.65e-26	-0.335282	1	1	1.47e-21	TPX2	High in non-MPR
3.92e-21	-0.334103	1	1	1.02e-16	UCP2	High in non-MPR
2.86e-14	-0.333243	1	1	7.45e-10	CD63	High in non-MPR
3e-20	-0.331893	1	1	7.81e-16	THEMIS	High in non-MPR
5.37e-23	-0.331464	1	1	1.4e-18	ASB2	High in non-MPR
9.54e-30	-0.331225	1	1	2.49e-25	LINC01358	High in non-MPR
2.79e-28	-0.330735	1	1	7.28e-24	ACOT7	High in non-MPR
4.29e-29	-0.330683	1	1	1.12e-24	RGS3	High in non-MPR
1.67e-29	-0.33066	1	1	4.34e-25	ANKRD35	High in non-MPR
3.81e-17	-0.330224	1	1	9.93e-13	RAC2	High in non-MPR
1.96e-22	-0.329877	1	1	5.12e-18	AC017002.3	High in non-MPR
2.17e-16	-0.329586	1	1	5.66e-12	IKZF3	High in non-MPR
5.63e-18	-0.328795	1	1	1.47e-13	HLA-DMB	High in non-MPR
2.51e-24	-0.326907	1	1	6.54e-20	GPR18	High in non-MPR
1.02e-29	-0.326837	1	1	2.65e-25	HIVEP3	High in non-MPR
2.61e-20	-0.326805	1	1	6.8e-16	CD2	High in non-MPR
1.29e-14	-0.326473	1	1	3.37e-10	TNIP3	High in non-MPR
2.22e-15	-0.326297	1	1	5.79e-11	PPP1CA	High in non-MPR
1.14e-20	-0.325975	1	1	2.97e-16	ATP5PF	High in non-MPR
5.66e-29	-0.325434	1	1	1.47e-24	INPP1	High in non-MPR
8.08e-19	-0.32438	1	1	2.1e-14	TNFRSF25	High in non-MPR
2.63e-22	-0.323884	1	1	6.85e-18	ETV1	High in non-MPR
1.36e-25	-0.323623	1	1	3.55e-21	CALM3	High in non-MPR
2.2e-27	-0.323115	1	1	5.73e-23	PSME1	High in non-MPR
1.08e-19	-0.322929	1	1	2.82e-15	PARP14	High in non-MPR
1.96e-16	-0.322408	1	1	5.1e-12	MYL12A	High in non-MPR
8.74e-20	-0.32176	1	1	2.28e-15	LAYN	High in non-MPR
2.64e-26	-0.321496	1	1	6.89e-22	TP53INP1	High in non-MPR
4.21e-15	-0.320732	1	1	1.1e-10	PTTG1	High in non-MPR
3.59e-18	-0.320163	1	1	9.35e-14	PELO	High in non-MPR
1.68e-22	-0.320029	1	1	4.38e-18	TBCB	High in non-MPR
3.98e-16	-0.319774	1	1	1.04e-11	EDARADD	High in non-MPR
2.03e-22	-0.319631	1	1	5.29e-18	POLR2G	High in non-MPR
6.26e-15	-0.318887	1	1	1.63e-10	CYBC1	High in non-MPR
1.3e-07	-0.318795	1	1	0.00337702	TBC1D10C	High in non-MPR
1.22e-19	-0.31835	1	1	3.17e-15	ATP2B4	High in non-MPR
1.18e-22	-0.318016	1	1	3.07e-18	CD3G	High in non-MPR
3.23e-27	-0.317932	1	1	8.43e-23	MYL6B	High in non-MPR
2e-21	-0.317895	1	1	5.2e-17	ARL3	High in non-MPR
1.31e-21	-0.317692	1	1	3.41e-17	IFI6	High in non-MPR
1.01e-26	-0.317066	1	1	2.62e-22	NUDT14	High in non-MPR
1.04e-21	-0.317021	1	1	2.71e-17	ARPC5	High in non-MPR
5.03e-09	-0.314559	1	1	0.000131177	CAPG	High in non-MPR
3.86e-22	-0.313865	1	1	1.01e-17	EVL	High in non-MPR
1.1e-27	-0.313452	1	1	2.87e-23	CARD19	High in non-MPR
6.03e-26	-0.312236	1	1	1.57e-21	MAN1A1	High in non-MPR
9.52e-25	-0.311669	1	1	2.48e-20	LRIF1	High in non-MPR
1.19e-22	-0.311639	1	1	3.09e-18	SEM1	High in non-MPR
1.95e-20	-0.310623	1	1	5.08e-16	TRAPPC1	High in non-MPR
1.28e-21	-0.309999	1	1	3.34e-17	CDKN2C	High in non-MPR
1.09e-28	-0.309298	1	1	2.85e-24	NDUFS8	High in non-MPR
2.18e-10	-0.309	1	1	5.67e-06	CTSW	High in non-MPR
1.11e-29	-0.308794	1	1	2.9e-25	TMEM156	High in non-MPR
1.17e-23	-0.308482	0.978	1	3.06e-19	IGLV1-40	High in non-MPR
2.89e-23	-0.308393	1	1	7.53e-19	CLNK	High in non-MPR
1.25e-21	-0.307234	1	1	3.26e-17	PRELID1	High in non-MPR
2.36e-29	-0.307181	1	1	6.15e-25	KCNN4	High in non-MPR
3.12e-22	-0.306626	1	1	8.14e-18	CALCOCO2	High in non-MPR
9.6e-30	-0.306616	1	1	2.5e-25	TMEM140	High in non-MPR
3.38e-19	-0.305845	1	1	8.8e-15	PHPT1	High in non-MPR
3.64e-15	-0.305353	1	1	9.48e-11	FKBP11	High in non-MPR
1.44e-17	-0.305157	1	1	3.75e-13	RBBP8	High in non-MPR
1.74e-20	-0.30379	1	1	4.54e-16	MIS18BP1	High in non-MPR
1.32e-17	-0.303616	1	1	3.45e-13	ZC3H12D	High in non-MPR
5.08e-27	-0.303597	1	1	1.32e-22	ABCD2	High in non-MPR
1.22e-27	-0.303385	1	1	3.19e-23	BHLHE40-AS1	High in non-MPR
7.46e-26	-0.302685	1	1	1.94e-21	ATP5MC3	High in non-MPR
7.17e-12	-0.302618	1	1	1.87e-07	ARPC1B	High in non-MPR
9.25e-29	-0.302119	1	1	2.41e-24	NAA38	High in non-MPR
3.41e-17	-0.301739	1	1	8.88e-13	GPR171	High in non-MPR
1.48e-20	-0.300842	1	1	3.87e-16	CISD3	High in non-MPR
1.07e-24	-0.300835	1	1	2.79e-20	PSMA5	High in non-MPR
6.94e-11	-0.298352	1	1	1.81e-06	PKM	High in non-MPR
6.93e-19	-0.297729	1	1	1.81e-14	TALDO1	High in non-MPR
1.1e-21	-0.29632	1	1	2.88e-17	DDX58	High in non-MPR
4e-15	-0.296103	1	1	1.04e-10	TYMS	High in non-MPR
2.69e-28	-0.296077	1	1	7.01e-24	MIR181A1HG	High in non-MPR
2.08e-15	-0.295125	1	1	5.43e-11	CENPF	High in non-MPR
2.86e-27	-0.295073	1	1	7.44e-23	VDR	High in non-MPR
4.01e-20	-0.294779	1	1	1.05e-15	44440	High in non-MPR
3.01e-29	-0.293226	1	1	7.86e-25	TSPAN14	High in non-MPR
2.5e-26	-0.290242	1	1	6.52e-22	PHTF1	High in non-MPR
2.88e-11	-0.290182	1	1	7.5e-07	S100A4	High in non-MPR
1.52e-08	-0.28956	1	1	0.000397045	APOBEC3G	High in non-MPR
2.55e-29	-0.28802	1	1	6.64e-25	AL359834.1	High in non-MPR
1.41e-26	-0.28797	1	1	3.67e-22	MKI67	High in non-MPR
8.93e-12	-0.287714	1	1	2.33e-07	CTSC	High in non-MPR
3.52e-13	-0.287432	1	1	9.17e-09	IPCEF1	High in non-MPR
4.16e-07	-0.287431	1	1	0.0108379	TNFRSF9	High in non-MPR
7.19e-24	-0.28739	1	1	1.87e-19	RNF187	High in non-MPR
1.78e-24	-0.287067	1	1	4.63e-20	COMMD7	High in non-MPR
2.39e-19	-0.286766	1	1	6.22e-15	LSP1	High in non-MPR
3.85e-29	-0.28672	1	1	1e-24	ERI1	High in non-MPR
3.21e-29	-0.285611	1	1	8.38e-25	MZB1	High in non-MPR
2.41e-26	-0.285172	1	1	6.29e-22	HDGFL3	High in non-MPR
4.27e-29	-0.284898	1	1	1.11e-24	ZNHIT1	High in non-MPR
1.62e-26	-0.284856	1	1	4.23e-22	PPID	High in non-MPR
1.27e-27	-0.284546	1	1	3.31e-23	LMCD1	High in non-MPR
5.19e-26	-0.28416	1	1	1.35e-21	HSD17B7	High in non-MPR
3.94e-19	-0.284008	1	1	1.03e-14	PFN1	High in non-MPR
9.04e-26	-0.283737	1	1	2.36e-21	SKA2	High in non-MPR
9.52e-16	-0.282	1	1	2.48e-11	IRF4	High in non-MPR
1.29e-29	-0.281471	1	1	3.35e-25	LGALS9	High in non-MPR
6.45e-25	-0.281256	1	1	1.68e-20	PRKACB	High in non-MPR
5.22e-17	-0.280832	1	1	1.36e-12	GPR174	High in non-MPR
3.24e-23	-0.278957	1	1	8.44e-19	PAXX	High in non-MPR
3.97e-25	-0.278651	1	1	1.03e-20	NKRF	High in non-MPR
8.12e-18	-0.278014	1	1	2.12e-13	DYNLL1	High in non-MPR
6.65e-20	-0.277157	1	1	1.73e-15	DRAP1	High in non-MPR
2.91e-23	-0.276626	1	1	7.57e-19	ATP10D	High in non-MPR
8.99e-19	-0.276559	1	1	2.34e-14	MBNL2	High in non-MPR
5.89e-22	-0.275672	1	1	1.53e-17	COMMD8	High in non-MPR
5.84e-28	-0.275465	1	1	1.52e-23	APOL3	High in non-MPR
6.97e-14	-0.27539	1	1	1.82e-09	LAT	High in non-MPR
2.24e-14	-0.274539	1	1	5.85e-10	CD9	High in non-MPR
2.92e-23	-0.273963	1	1	7.62e-19	RUNX1	High in non-MPR
2.49e-28	-0.273748	1	1	6.5e-24	BASP1	High in non-MPR
1.15e-24	-0.273672	1	1	3e-20	NDUFA3	High in non-MPR
1.67e-28	-0.273355	1	1	4.36e-24	FBXO6	High in non-MPR
8.1e-28	-0.272349	1	1	2.11e-23	HS3ST3B1	High in non-MPR
6.58e-20	-0.271859	1	1	1.72e-15	AGPAT5	High in non-MPR
8.43e-20	-0.271646	1	1	2.2e-15	SP110	High in non-MPR
5.31e-20	-0.27148	1	1	1.38e-15	STOM	High in non-MPR
2.58e-22	-0.271363	1	1	6.73e-18	GALM	High in non-MPR
3.34e-22	-0.27069	1	1	8.7e-18	HIF1A	High in non-MPR
3.9e-29	-0.270613	1	1	1.02e-24	ANKS1B	High in non-MPR
1.99e-27	-0.270522	1	1	5.19e-23	COA1	High in non-MPR
1.29e-22	-0.270213	1	1	3.36e-18	SEL1L3	High in non-MPR
3.32e-29	-0.26971	1	1	8.65e-25	MPST	High in non-MPR
1.01e-13	-0.268506	1	1	2.64e-09	SOCS1	High in non-MPR
5.11e-13	-0.26834	1	1	1.33e-08	AC116366.3	High in non-MPR
1.26e-25	-0.267964	1	1	3.28e-21	MOB3A	High in non-MPR
1.81e-21	-0.267938	1	1	4.71e-17	RBX1	High in non-MPR
2.81e-29	-0.267311	1	1	7.32e-25	TSEN15	High in non-MPR
1.09e-20	-0.266716	1	1	2.83e-16	SGMS1	High in non-MPR
1.66e-13	-0.266297	1	1	4.33e-09	SIT1	High in non-MPR
8.7e-17	-0.265334	1	1	2.27e-12	RGL4	High in non-MPR
7.06e-10	-0.264776	1	1	1.84e-05	HMGB2	High in non-MPR
2.17e-21	-0.263968	1	1	5.65e-17	AC022706.1	High in non-MPR
8.77e-21	-0.263394	1	1	2.29e-16	FCRL6	High in non-MPR
1.05e-21	-0.263295	1	1	2.74e-17	HSPA4	High in non-MPR
1.46e-16	-0.263124	1	1	3.82e-12	SPTY2D1	High in non-MPR
6.58e-17	-0.262036	1	1	1.71e-12	MYO1F	High in non-MPR
1.19e-24	-0.261806	1	1	3.1e-20	TOGARAM2	High in non-MPR
1.14e-16	-0.26129	1	1	2.98e-12	TBC1D4	High in non-MPR
2.17e-28	-0.260687	1	1	5.65e-24	KIAA1671	High in non-MPR
3.71e-28	-0.260511	1	1	9.68e-24	POLR2J3	High in non-MPR
8.95e-17	-0.259939	1	1	2.33e-12	LPIN1	High in non-MPR
7.17e-23	-0.259891	1	1	1.87e-18	C16orf87	High in non-MPR
1.25e-22	-0.25879	1	1	3.27e-18	GABPB1-AS1	High in non-MPR
6.67e-24	-0.258788	1	1	1.74e-19	YARS	High in non-MPR
2.33e-19	-0.258439	1	1	6.07e-15	MITD1	High in non-MPR
1.15e-21	-0.258402	1	1	3.01e-17	G0S2	High in non-MPR
8.84e-27	-0.257931	1	1	2.3e-22	S100PBP	High in non-MPR
9.55e-13	-0.256571	1	1	2.49e-08	RIN3	High in non-MPR
8.52e-27	-0.256267	1	1	2.22e-22	HIBCH	High in non-MPR
7.22e-27	-0.256217	1	1	1.88e-22	LAX1	High in non-MPR
4.13e-22	-0.256207	1	1	1.08e-17	PSMB3	High in non-MPR
1.92e-16	-0.256104	1	1	5.01e-12	TBXAS1	High in non-MPR
5.27e-27	-0.255971	1	1	1.37e-22	PSD4	High in non-MPR
3.83e-13	-0.255922	1	1	9.98e-09	GK	High in non-MPR
3.26e-29	-0.255443	1	1	8.49e-25	LAMTOR2	High in non-MPR
4.15e-19	-0.255225	1	1	1.08e-14	FYB1	High in non-MPR
3.58e-17	-0.255224	1	1	9.32e-13	NME2	High in non-MPR
1.4e-27	-0.254515	1	1	3.64e-23	RGS9	High in non-MPR
2.69e-15	-0.254424	1	1	7.02e-11	CD6	High in non-MPR
2.2e-13	-0.254118	1	1	5.73e-09	NCF4	High in non-MPR
4.64e-21	-0.253711	1	1	1.21e-16	PPARG	High in non-MPR
1.23e-12	-0.253128	1	1	3.2e-08	TNFAIP8	High in non-MPR
1.32e-23	-0.252997	1	1	3.43e-19	CHMP5	High in non-MPR
2.3e-21	-0.252905	1	1	6e-17	NEDD8	High in non-MPR
3.51e-15	-0.252573	1	1	9.14e-11	SLFN12L	High in non-MPR
4.96e-10	-0.25153	1	1	1.29e-05	BORCS6	High in non-MPR
4.86e-27	-0.250764	1	1	1.27e-22	DDAH2	High in non-MPR
5.06e-25	-0.250522	1	1	1.32e-20	WDR83OS	High in non-MPR
1.66e-15	-0.250273	1	1	4.32e-11	CD52	High in non-MPR
2.3e-24	0.250578	1	1	5.99e-20	ITGA6	High in MPR
5.61e-11	0.2506	1	1	1.46e-06	SC5D	High in MPR
6.28e-21	0.250907	1	1	1.64e-16	BCL2	High in MPR
1.54e-24	0.250929	1	1	4.02e-20	HSD17B11	High in MPR
1.08e-06	0.251522	1	1	0.0280388	ELL2	High in MPR
2.56e-15	0.251625	1	1	6.68e-11	P2RY10	High in MPR
2.51e-25	0.251888	1	1	6.53e-21	CIRBP	High in MPR
2.83e-19	0.253512	1	1	7.38e-15	UBE2B	High in MPR
8.31e-24	0.254057	1	1	2.16e-19	RNF11	High in MPR
7.76e-08	0.254898	1	1	0.00202105	AC016831.7	High in MPR
1.84e-23	0.254958	1	1	4.79e-19	ANXA7	High in MPR
1.17e-20	0.255074	1	1	3.04e-16	CMTM7	High in MPR
7.3e-22	0.256494	1	1	1.9e-17	TAF7	High in MPR
3.06e-20	0.2568	1	1	7.98e-16	BEST1	High in MPR
4.44e-22	0.25687	1	1	1.16e-17	PHF3	High in MPR
1.12e-28	0.256952	1	1	2.92e-24	ACSL3	High in MPR
7.84e-11	0.257195	1	1	2.04e-06	AHNAK	High in MPR
6.73e-26	0.257348	1	1	1.75e-21	FBXO21	High in MPR
7.84e-10	0.257548	1	1	2.04e-05	PARP8	High in MPR
3.17e-11	0.257744	1	1	8.26e-07	SRGN	High in MPR
2.64e-16	0.257928	1	1	6.88e-12	GGA2	High in MPR
5.11e-23	0.257945	1	1	1.33e-18	MORF4L1	High in MPR
4.24e-17	0.258152	1	1	1.1e-12	BACH2	High in MPR
7.37e-19	0.258162	1	1	1.92e-14	MALT1	High in MPR
5.34e-29	0.258442	1	1	1.39e-24	U2AF1	High in MPR
1.79e-06	0.258575	1	1	0.0466106	GATA3	High in MPR
2.93e-20	0.25858	1	1	7.65e-16	TLK1	High in MPR
1.43e-21	0.258745	1	1	3.72e-17	SLC44A2	High in MPR
6.87e-17	0.258972	1	1	1.79e-12	PTGDR	High in MPR
4.21e-23	0.259098	1	1	1.1e-18	TRMT10C	High in MPR
7.26e-22	0.259358	1	1	1.89e-17	SRRM2	High in MPR
8.12e-23	0.259473	1	1	2.12e-18	HOOK2	High in MPR
9.14e-25	0.260503	1	1	2.38e-20	CCSER2	High in MPR
4.19e-19	0.260729	1	1	1.09e-14	RHBDD2	High in MPR
8.67e-26	0.261909	1	1	2.26e-21	CALM1	High in MPR
4.42e-15	0.261963	1	1	1.15e-10	SLC16A3	High in MPR
2.61e-21	0.262198	1	1	6.8e-17	PIP4K2A	High in MPR
3.46e-17	0.262546	1	1	9.01e-13	KLRG1	High in MPR
2.53e-26	0.262564	1	1	6.6e-22	PARD6A	High in MPR
1.62e-07	0.262818	1	1	0.00423251	ADGRE5	High in MPR
2.7e-22	0.263711	1	1	7.04e-18	MFSD14A	High in MPR
3.97e-14	0.265354	1	1	1.04e-09	SMIM3	High in MPR
2.66e-24	0.265973	1	1	6.93e-20	RNF138	High in MPR
5.23e-24	0.266549	1	1	1.36e-19	AC004687.1	High in MPR
1.95e-26	0.266649	1	1	5.08e-22	LDLRAP1	High in MPR
7.72e-16	0.26735	1	1	2.01e-11	PAF1	High in MPR
3.05e-14	0.267696	1	1	7.96e-10	SLC25A4	High in MPR
7.42e-22	0.267888	1	1	1.93e-17	TMEM39A	High in MPR
7.49e-24	0.268754	1	1	1.95e-19	CHRAC1	High in MPR
4.86e-15	0.269638	1	1	1.27e-10	ATP6V0C	High in MPR
9.72e-26	0.270359	1	1	2.53e-21	NDUFB8	High in MPR
2.02e-27	0.270969	1	1	5.26e-23	TACC3	High in MPR
8.21e-14	0.271501	1	1	2.14e-09	PPP1R16B	High in MPR
3.64e-27	0.272877	1	1	9.48e-23	GNL1	High in MPR
3.57e-22	0.273593	1	1	9.3e-18	C12orf57	High in MPR
3.73e-22	0.274454	1	1	9.73e-18	JADE2	High in MPR
9.87e-21	0.274595	1	1	2.57e-16	GPCPD1	High in MPR
8.65e-24	0.274716	1	1	2.25e-19	LRPAP1	High in MPR
1.41e-21	0.275037	1	1	3.66e-17	SBDS	High in MPR
3.03e-16	0.27509	1	1	7.89e-12	LY9	High in MPR
6.19e-29	0.275226	1	1	1.61e-24	LRIG1	High in MPR
3.71e-27	0.275961	1	1	9.66e-23	RCE1	High in MPR
1.88e-21	0.276676	1	1	4.9e-17	CTDP1	High in MPR
4.3e-19	0.277425	1	1	1.12e-14	TMEM109	High in MPR
2.85e-28	0.27767	1	1	7.42e-24	BET1L	High in MPR
1.04e-26	0.277904	1	1	2.72e-22	A1BG	High in MPR
4.36e-22	0.278047	1	1	1.14e-17	AC012615.1	High in MPR
9.29e-18	0.278497	1	1	2.42e-13	KIR3DL1	High in MPR
1.05e-18	0.279311	1	1	2.73e-14	PTGER2	High in MPR
9.72e-28	0.279577	1	1	2.53e-23	USP53	High in MPR
2.61e-24	0.279578	1	1	6.81e-20	PITPNC1	High in MPR
3.8e-20	0.279618	1	1	9.91e-16	ARF4	High in MPR
5.75e-13	0.280197	1	1	1.5e-08	POLR2A	High in MPR
1.51e-21	0.280943	1	1	3.93e-17	MAPK1IP1L	High in MPR
1.68e-24	0.28207	1	1	4.37e-20	BEX4	High in MPR
1.24e-17	0.282438	1	1	3.24e-13	ARHGAP9	High in MPR
2.22e-12	0.282927	1	1	5.79e-08	CALM2	High in MPR
1.27e-21	0.283629	1	1	3.32e-17	GPR132	High in MPR
1.16e-24	0.283879	1	1	3.03e-20	NBPF15	High in MPR
4.06e-12	0.284075	1	1	1.06e-07	CEMIP2	High in MPR
2.49e-19	0.284189	1	1	6.49e-15	NDFIP1	High in MPR
6.66e-27	0.284207	1	1	1.74e-22	PCIF1	High in MPR
6.26e-25	0.285612	1	1	1.63e-20	FTSJ3	High in MPR
2.3e-18	0.28604	1	1	5.98e-14	PABPC4	High in MPR
1.88e-20	0.287911	1	1	4.89e-16	SLC38A1	High in MPR
3.3e-24	0.28815	1	1	8.6e-20	WDR47	High in MPR
2.7e-17	0.2882	1	1	7.03e-13	ELMSAN1	High in MPR
4.03e-21	0.288385	1	1	1.05e-16	GRK6	High in MPR
3.4e-20	0.288969	1	1	8.87e-16	THUMPD1	High in MPR
3.21e-19	0.28971	1	1	8.36e-15	TUT4	High in MPR
4.82e-20	0.290099	1	1	1.26e-15	NT5C3B	High in MPR
5.77e-18	0.29035	1	1	1.5e-13	SH2D2A	High in MPR
3.28e-15	0.290469	1	1	8.54e-11	CSNK1D	High in MPR
1.08e-25	0.290928	1	1	2.82e-21	CHPT1	High in MPR
4.72e-27	0.291033	1	1	1.23e-22	PGGHG	High in MPR
4.7e-20	0.29203	1	1	1.22e-15	EEF1G	High in MPR
6.62e-19	0.292662	1	1	1.72e-14	AKNA	High in MPR
6.42e-12	0.293303	1	1	1.67e-07	CD8A	High in MPR
3.71e-19	0.293452	1	1	9.66e-15	AKIRIN1	High in MPR
3.13e-25	0.293467	1	1	8.14e-21	MATR3.1	High in MPR
1.72e-21	0.293822	1	1	4.49e-17	MAF1	High in MPR
7.09e-10	0.293929	1	1	1.85e-05	SYTL2	High in MPR
3.19e-24	0.295163	1	1	8.31e-20	MUC20-OT1	High in MPR
2.55e-27	0.295667	1	1	6.66e-23	CAMK1D	High in MPR
5.95e-21	0.295706	1	1	1.55e-16	CUTA	High in MPR
2.86e-23	0.297778	1	1	7.44e-19	HOXB2	High in MPR
1.77e-18	0.298198	1	1	4.62e-14	TC2N	High in MPR
2.68e-18	0.298305	1	1	6.99e-14	NUP98	High in MPR
1.91e-24	0.298398	1	1	4.97e-20	SERINC1	High in MPR
1.52e-21	0.30063	1	1	3.96e-17	PDE4A	High in MPR
2.67e-27	0.301066	1	1	6.95e-23	MKRN1	High in MPR
3.76e-21	0.303261	1	1	9.79e-17	NANS	High in MPR
5.13e-26	0.30338	1	1	1.34e-21	EEF2	High in MPR
3.99e-18	0.305193	1	1	1.04e-13	TMX4	High in MPR
8.9e-19	0.30528	1	1	2.32e-14	USP11	High in MPR
7.16e-20	0.30593	1	1	1.87e-15	EML4	High in MPR
2.85e-11	0.305994	1	1	7.44e-07	RNF19A	High in MPR
7.35e-29	0.307168	1	1	1.92e-24	PIP4P1	High in MPR
4.47e-25	0.309037	1	1	1.16e-20	EXOSC6	High in MPR
3.98e-11	0.309361	1	1	1.04e-06	SLC2A3	High in MPR
1.12e-10	0.309775	1	1	2.91e-06	ITM2A	High in MPR
4.2e-17	0.313341	1	1	1.09e-12	CHD1	High in MPR
9.25e-25	0.313714	1	1	2.41e-20	SETD2	High in MPR
3.59e-22	0.315022	1	1	9.36e-18	HIST1H1D	High in MPR
1.2e-20	0.315632	1	1	3.12e-16	ATP2B1-AS1	High in MPR
4.39e-24	0.315877	1	1	1.14e-19	HIVEP2	High in MPR
3.88e-19	0.31729	1	1	1.01e-14	HEXIM1	High in MPR
2.67e-23	0.317603	1	1	6.95e-19	C15orf61	High in MPR
8.12e-20	0.317741	1	1	2.12e-15	PDCD4	High in MPR
5.95e-21	0.318581	1	1	1.55e-16	ISG20L2	High in MPR
5.48e-29	0.319127	1	1	1.43e-24	TOM1	High in MPR
2.4e-25	0.3196	1	1	6.26e-21	SLC39A8	High in MPR
5.72e-11	0.321508	1	1	1.49e-06	PTGER4	High in MPR
9.86e-15	0.321989	1	1	2.57e-10	AC020916.1	High in MPR
5e-26	0.323222	1	1	1.3e-21	SRRM1	High in MPR
1.88e-24	0.324137	1	1	4.91e-20	HNRNPDL	High in MPR
2.26e-24	0.325293	1	1	5.89e-20	ATP1A1	High in MPR
1.65e-22	0.32545	1	1	4.3e-18	PPP2R5C	High in MPR
4.91e-26	0.326892	1	1	1.28e-21	DYNLT3	High in MPR
1.08e-19	0.328837	1	1	2.81e-15	ORAI1	High in MPR
1.89e-06	0.330933	1	1	0.0493192	CCR7	High in MPR
1.38e-26	0.331874	1	1	3.61e-22	BNIP3	High in MPR
1.05e-07	0.332235	1	1	0.0027238	DUSP4	High in MPR
3.83e-13	0.332708	1	1	9.98e-09	ODC1	High in MPR
6.65e-20	0.333315	1	1	1.73e-15	IQGAP2	High in MPR
4.8e-20	0.333757	1	1	1.25e-15	BCLAF1	High in MPR
1.5e-20	0.335123	1	1	3.91e-16	CDK17	High in MPR
5.43e-18	0.335422	1	1	1.42e-13	WDR74	High in MPR
9.85e-19	0.336292	1	1	2.57e-14	G3BP2	High in MPR
6.61e-11	0.33738	1	1	1.72e-06	MATK	High in MPR
7.07e-21	0.337762	1	1	1.84e-16	MAP4K2	High in MPR
3.76e-28	0.338271	1	1	9.8e-24	PDXDC1	High in MPR
1.26e-06	0.339788	1	1	0.0329355	TSC22D3	High in MPR
9.68e-29	0.340068	1	1	2.52e-24	CYTH3	High in MPR
1.49e-25	0.340524	1	1	3.88e-21	RELA	High in MPR
1.73e-24	0.341076	1	1	4.5e-20	HIST1H1E	High in MPR
2.14e-26	0.341278	1	1	5.57e-22	NR1D2	High in MPR
5.41e-29	0.341922	1	1	1.41e-24	ELP5	High in MPR
7.38e-23	0.343369	1	1	1.92e-18	VAMP2	High in MPR
3.45e-29	0.343903	1	1	8.99e-25	MXI1	High in MPR
5.97e-24	0.344399	1	1	1.56e-19	FXYD5	High in MPR
6.31e-18	0.344664	1	1	1.64e-13	HERPUD2	High in MPR
1.31e-15	0.345027	1	1	3.41e-11	FBXO34	High in MPR
8.08e-19	0.346598	1	1	2.1e-14	ENC1	High in MPR
9.45e-20	0.34692	1	1	2.46e-15	FOXP1	High in MPR
3.67e-14	0.347264	1	1	9.57e-10	CNOT6L	High in MPR
1.52e-11	0.347613	1	1	3.96e-07	NR4A3	High in MPR
2.3e-27	0.349408	1	1	5.99e-23	AP002387.2	High in MPR
2.16e-25	0.349853	1	1	5.62e-21	BEX2	High in MPR
2.31e-16	0.352131	1	1	6.02e-12	OAT	High in MPR
6.48e-24	0.353718	1	1	1.69e-19	SF3A1	High in MPR
6.82e-23	0.355371	1	1	1.78e-18	SARAF	High in MPR
2.36e-17	0.357248	1	1	6.16e-13	TNFRSF1B	High in MPR
3.19e-12	0.358743	1	1	8.31e-08	LYST	High in MPR
4.74e-25	0.360234	1	1	1.23e-20	NOP53	High in MPR
8.56e-26	0.360365	1	1	2.23e-21	RNF168	High in MPR
9.3e-25	0.36037	1	1	2.42e-20	RPP21	High in MPR
7.14e-22	0.361291	1	1	1.86e-17	BCL11B	High in MPR
1.2e-28	0.363999	1	1	3.13e-24	IMPDH2	High in MPR
9.61e-08	0.364112	1	1	0.00250304	RGCC	High in MPR
5.93e-27	0.364764	1	1	1.54e-22	NDEL1	High in MPR
1.99e-26	0.365241	1	1	5.17e-22	WBP11	High in MPR
1.54e-22	0.366194	1	1	4e-18	SAFB2	High in MPR
2.23e-24	0.366998	1	1	5.82e-20	LAPTM4A	High in MPR
9.42e-28	0.367771	1	1	2.45e-23	EGLN2	High in MPR
1.56e-21	0.368625	1	1	4.07e-17	AAED1	High in MPR
6.4e-24	0.370226	1	1	1.67e-19	DKK3	High in MPR
2.58e-26	0.371362	1	1	6.72e-22	NLRP6	High in MPR
2.64e-24	0.372689	1	1	6.89e-20	HSPA9	High in MPR
7.58e-27	0.372755	1	1	1.98e-22	RASGRP2	High in MPR
1.43e-22	0.374196	1	1	3.72e-18	ABLIM1	High in MPR
1.71e-25	0.375022	1	1	4.45e-21	EIF4B	High in MPR
3.25e-20	0.375344	1	1	8.46e-16	ISCA1	High in MPR
1.96e-24	0.3778	1	1	5.11e-20	NSMCE3	High in MPR
5.06e-26	0.379412	1	1	1.32e-21	EEF1B2	High in MPR
4.66e-21	0.381144	1	1	1.22e-16	ARID5A	High in MPR
1.22e-24	0.382583	1	1	3.18e-20	RNF166	High in MPR
1.04e-18	0.384048	1	1	2.7e-14	IGFBP3	High in MPR
5.51e-22	0.384425	1	1	1.43e-17	PASK	High in MPR
3.74e-26	0.393376	1	1	9.74e-22	TECR	High in MPR
2.5e-26	0.394471	1	1	6.52e-22	KCTD20	High in MPR
1.59e-23	0.397384	1	1	4.15e-19	HNRNPUL1	High in MPR
4.58e-29	0.397945	1	1	1.19e-24	CYSTM1	High in MPR
1.04e-26	0.402252	1	1	2.72e-22	NASP	High in MPR
7.42e-21	0.404172	1	1	1.93e-16	UTS2	High in MPR
1.77e-21	0.407674	1	1	4.61e-17	PPP1CB	High in MPR
3.32e-24	0.407818	1	1	8.65e-20	TGFBR3	High in MPR
1.28e-25	0.411332	1	1	3.34e-21	SORL1	High in MPR
6.07e-28	0.415159	1	1	1.58e-23	RIC8A	High in MPR
7.79e-29	0.415192	1	1	2.03e-24	NCL	High in MPR
7.2e-12	0.416409	1	1	1.88e-07	CMC1	High in MPR
1.03e-25	0.41749	1	1	2.69e-21	MAZ	High in MPR
5.62e-15	0.417906	1	1	1.46e-10	CST7	High in MPR
2.02e-28	0.418164	1	1	5.27e-24	NR1H2	High in MPR
1.18e-26	0.421846	1	1	3.08e-22	MTFP1	High in MPR
1.12e-23	0.42313	1	1	2.91e-19	RBM38	High in MPR
6.15e-28	0.426637	1	1	1.6e-23	PABPC1	High in MPR
2.23e-28	0.427415	1	1	5.8e-24	EMD	High in MPR
2.69e-14	0.428948	1	1	7.01e-10	VPS37B	High in MPR
7.79e-19	0.430132	1	1	2.03e-14	RNF125	High in MPR
1.82e-23	0.432842	1	1	4.74e-19	APMAP	High in MPR
9.18e-28	0.435763	1	1	2.39e-23	ANK3	High in MPR
1.15e-22	0.435946	1	1	3e-18	EPB41	High in MPR
2.63e-11	0.438663	1	1	6.86e-07	AOAH	High in MPR
1.89e-29	0.440054	1	1	4.94e-25	BIK	High in MPR
7.55e-26	0.441111	1	1	1.97e-21	CD44	High in MPR
1.47e-28	0.441647	1	1	3.84e-24	SLC10A3	High in MPR
1.16e-27	0.451953	1	1	3.02e-23	PNPLA2	High in MPR
4.32e-24	0.45405	1	1	1.12e-19	SRSF2	High in MPR
2.29e-16	0.463117	1	1	5.97e-12	SYTL3	High in MPR
2.63e-29	0.465665	1	1	6.86e-25	HNRNPA0	High in MPR
2e-25	0.470878	1	1	5.2e-21	PITHD1	High in MPR
4.92e-18	0.473931	1	1	1.28e-13	FTH1	High in MPR
2e-27	0.475202	1	1	5.22e-23	FAM118A	High in MPR
2.06e-24	0.477977	1	1	5.36e-20	KLF3	High in MPR
7.13e-27	0.480405	1	1	1.86e-22	PRKX	High in MPR
1.06e-28	0.483503	1	1	2.76e-24	DHCR7	High in MPR
4.54e-26	0.493171	1	1	1.18e-21	IFNGR1	High in MPR
1.39e-22	0.50016	1	1	3.62e-18	LEPROTL1	High in MPR
3.6e-21	0.501032	1	1	9.37e-17	MARCKSL1	High in MPR
2.08e-25	0.501714	1	1	5.43e-21	ZNF831	High in MPR
1.37e-22	0.504063	1	1	3.58e-18	USP36	High in MPR
6.77e-26	0.506463	1	1	1.76e-21	IDS	High in MPR
6.43e-18	0.508494	1	1	1.68e-13	TGFB1	High in MPR
8.47e-27	0.509065	1	1	2.21e-22	SRSF5	High in MPR
1.32e-26	0.511257	1	1	3.43e-22	ALG13	High in MPR
2.87e-24	0.514936	1	1	7.48e-20	ATP2B1	High in MPR
8.14e-11	0.523945	1	1	2.12e-06	IL7R	High in MPR
1.04e-18	0.524528	1	1	2.7e-14	FAM177A1	High in MPR
4.27e-26	0.525246	1	1	1.11e-21	ARL4C	High in MPR
2.96e-24	0.535691	1	1	7.7e-20	SRRT	High in MPR
1.12e-24	0.536324	1	1	2.93e-20	MCUB	High in MPR
6.45e-17	0.539726	1	1	1.68e-12	ZNF331	High in MPR
1.08e-26	0.54343	1	1	2.82e-22	CYTH1	High in MPR
7.38e-23	0.54435	1	1	1.92e-18	GABARAPL1	High in MPR
3.62e-21	0.554233	1	1	9.42e-17	LITAF	High in MPR
5e-25	0.563457	1	1	1.3e-20	CD28	High in MPR
5.88e-28	0.574977	1	1	1.53e-23	PHF1	High in MPR
9.31e-22	0.580695	1	1	2.43e-17	TENT5C	High in MPR
3.03e-28	0.589724	1	1	7.91e-24	SYPL1	High in MPR
3.27e-27	0.59189	1	1	8.53e-23	CCND3	High in MPR
5.24e-17	0.606248	1	1	1.37e-12	YBX3	High in MPR
2.32e-17	0.624927	1	1	6.04e-13	CREM	High in MPR
1.11e-28	0.63636	1	1	2.9e-24	RASA3	High in MPR
1.04e-26	0.638356	1	1	2.72e-22	PBXIP1	High in MPR
2.43e-26	0.644362	1	1	6.33e-22	YPEL5	High in MPR
7e-27	0.647867	1	1	1.82e-22	FCMR	High in MPR
6.37e-25	0.649246	1	1	1.66e-20	CLDND1	High in MPR
1.12e-21	0.659925	1	1	2.91e-17	GPR183	High in MPR
2.25e-28	0.672118	1	1	5.87e-24	RARA	High in MPR
2.33e-26	0.67553	1	1	6.06e-22	ARL4A	High in MPR
9.41e-20	0.680284	1	1	2.45e-15	GPR15	High in MPR
1.15e-25	0.682247	1	1	3e-21	LYAR	High in MPR
4.72e-27	0.70179	1	1	1.23e-22	AUTS2	High in MPR
5.92e-29	0.730278	1	1	1.54e-24	P2RY8	High in MPR
3.52e-18	0.740986	1	1	9.17e-14	NUDT11	High in MPR
4.97e-26	0.767792	1	1	1.3e-21	PIK3R1	High in MPR
1.21e-16	0.892002	1	1	3.15e-12	GZMK	High in MPR
1.36e-12	0.968811	1	1	3.55e-08	KLRC1	High in MPR

## Sheet: 1.5 non-MPR tumor vs metastasis
Supplementary Data 1.5. Complete list of differential genes comparing MANA-specific T cells from a non-MPR with distant metastasis to the brain
p_val	avg_logFC	pct.1	pct.2	p_val_adj	gene
4.25e-187	-0.0197999	0	1	1.11e-182	SPP1
2.8e-81	-0.0108418	0	0.448	7.3e-77	DPYS
4.14e-47	-0.011517	0.207	1	1.08e-42	BPIFB2
3.74e-42	0.0292889	1	0	9.74e-38	SLC4A1
3.74e-42	0.0268803	1	0	9.74e-38	IGKV2-24
3.74e-42	0.0206952	1	0	9.74e-38	PGC
3.74e-42	0.0163142	1	0	9.74e-38	HS6ST2
3.74e-42	0.0141536	1	0	9.74e-38	AP001363.2
3.74e-42	0.0106741	1	0	9.74e-38	LINC02324
3.74e-42	0.0106724	1	0	9.74e-38	KIF25
3.91e-42	0.0122591	1	0.687	1.02e-37	MACC1
3.91e-42	0.0189597	1	0.761	1.02e-37	AL356417.3
3.91e-42	0.0138982	1	0.761	1.02e-37	BMP8A
3.91e-42	0.0238389	1	0.776	1.02e-37	IGKV4-1
3.91e-42	0.0113484	1	0.776	1.02e-37	HOXB9
3.91e-42	0.814632	1	1	1.02e-37	CTNNAL1
3.91e-42	0.501292	1	1	1.02e-37	THBS1
3.91e-42	0.481582	1	1	1.02e-37	RBBP8
3.91e-42	0.438531	1	1	1.02e-37	NUDT4
3.91e-42	0.415221	1	1	1.02e-37	ABCG1
3.91e-42	0.407186	1	1	1.02e-37	ARG2
3.91e-42	0.371752	1	1	1.02e-37	HIST1H1C
3.91e-42	0.353712	1	1	1.02e-37	RBM15
3.91e-42	0.348183	1	1	1.02e-37	PFDN2
3.91e-42	0.335647	1	1	1.02e-37	GCH1
3.91e-42	0.321361	1	1	1.02e-37	RELT
3.91e-42	0.321291	1	1	1.02e-37	EIF1AX
3.91e-42	0.315152	1	1	1.02e-37	B4GALT1
3.91e-42	0.309481	1	1	1.02e-37	GPN1
3.91e-42	0.303953	1	1	1.02e-37	GTPBP1
3.91e-42	0.29173	1	1	1.02e-37	YWHAG
3.91e-42	0.276962	1	1	1.02e-37	HOXB2
3.91e-42	0.276499	1	1	1.02e-37	TRIM26
3.91e-42	0.27499	1	1	1.02e-37	CTH
3.91e-42	0.264915	1	1	1.02e-37	ARMCX3
3.91e-42	0.258421	1	1	1.02e-37	DR1
3.91e-42	0.25335	1	1	1.02e-37	NCAPH
3.91e-42	0.253062	1	1	1.02e-37	CYP51A1
3.91e-42	0.252429	1	1	1.02e-37	SLC25A19
3.91e-42	0.249736	1	1	1.02e-37	TARS
3.91e-42	0.24095	1	1	1.02e-37	HAUS3
3.91e-42	0.234088	1	1	1.02e-37	TSEN34
3.91e-42	0.231978	1	1	1.02e-37	EPAS1
3.91e-42	0.231368	1	1	1.02e-37	TOR1AIP2
3.91e-42	0.229371	1	1	1.02e-37	SLC6A6
3.91e-42	0.224202	1	1	1.02e-37	SUGT1
3.91e-42	0.222011	1	1	1.02e-37	CTR9
3.91e-42	0.218724	1	1	1.02e-37	ZBTB43
3.91e-42	0.218616	1	1	1.02e-37	ACAT2
3.91e-42	0.218522	1	1	1.02e-37	KLHL28
3.91e-42	0.217463	1	1	1.02e-37	CRIPT
3.91e-42	0.217347	1	1	1.02e-37	2021-03-05
3.91e-42	0.216983	1	1	1.02e-37	GOLT1B
3.91e-42	0.215705	1	1	1.02e-37	RAB30
3.91e-42	0.214799	1	1	1.02e-37	DDIT4L
3.91e-42	0.214154	1	1	1.02e-37	RIT1
3.91e-42	0.213618	1	1	1.02e-37	KLHL21
3.91e-42	0.213295	1	1	1.02e-37	BCL10
3.91e-42	0.211701	1	1	1.02e-37	BZW2
3.91e-42	0.206711	1	1	1.02e-37	EHD4
3.91e-42	0.203727	1	1	1.02e-37	PPP4R2
3.91e-42	0.202623	1	1	1.02e-37	NPC1
3.91e-42	0.202518	1	1	1.02e-37	CDK9
3.91e-42	0.201823	1	1	1.02e-37	BAG2
3.91e-42	0.200219	1	1	1.02e-37	DPH3
3.91e-42	0.199385	1	1	1.02e-37	VCPKMT
3.91e-42	0.198782	1	1	1.02e-37	FAM210A
3.91e-42	0.19803	1	1	1.02e-37	BAG1
3.91e-42	0.19715	1	1	1.02e-37	TMEM263
3.91e-42	0.195869	1	1	1.02e-37	UBAP1
3.91e-42	0.195764	1	1	1.02e-37	NDUFA6
3.91e-42	0.195671	1	1	1.02e-37	TMEM11
3.91e-42	0.19384	1	1	1.02e-37	DNAAF2
3.91e-42	0.192623	1	1	1.02e-37	LRRFIP2
3.91e-42	0.191836	1	1	1.02e-37	RBM18
3.91e-42	0.189213	1	1	1.02e-37	FGFR1OP2
3.91e-42	0.186436	1	1	1.02e-37	DCP2
3.91e-42	0.184575	1	1	1.02e-37	BUD31
3.91e-42	0.182681	1	1	1.02e-37	PANK2
3.91e-42	0.181926	1	1	1.02e-37	SESN2
3.91e-42	0.181493	1	1	1.02e-37	EXOSC4
3.91e-42	0.181075	1	1	1.02e-37	RRP12
3.91e-42	0.180872	1	1	1.02e-37	IP6K1
3.91e-42	0.180393	1	1	1.02e-37	MAPK6
3.91e-42	0.179929	1	1	1.02e-37	SRP19
3.91e-42	0.179054	1	1	1.02e-37	SEC24A
3.91e-42	0.178994	1	1	1.02e-37	ACSL3
3.91e-42	0.178447	1	1	1.02e-37	PHF23
3.91e-42	0.177866	1	1	1.02e-37	PTS
3.91e-42	0.177024	1	1	1.02e-37	ZNF410
3.91e-42	0.176818	1	1	1.02e-37	FGL2
3.91e-42	0.176441	1	1	1.02e-37	PHF13
3.91e-42	0.176074	1	1	1.02e-37	IMP3
3.91e-42	0.174917	1	1	1.02e-37	KLF11
3.91e-42	0.174798	1	1	1.02e-37	CEBPG
3.91e-42	0.174538	1	1	1.02e-37	TOR1AIP1
3.91e-42	0.174359	1	1	1.02e-37	CLK4
3.91e-42	0.174217	1	1	1.02e-37	IKBIP
3.91e-42	0.172725	1	1	1.02e-37	LPCAT3
3.91e-42	0.171594	1	1	1.02e-37	DDX39A
3.91e-42	0.171585	1	1	1.02e-37	TERF1
3.91e-42	0.17106	1	1	1.02e-37	SDE2
3.91e-42	0.170366	1	1	1.02e-37	PGRMC1
3.91e-42	0.170309	1	1	1.02e-37	MIR22HG
3.91e-42	0.170198	1	1	1.02e-37	ZMYM5
3.91e-42	0.168817	1	1	1.02e-37	CBR1
3.91e-42	0.167431	1	1	1.02e-37	SREBF1
3.91e-42	0.167015	1	1	1.02e-37	UBALD1
3.91e-42	0.166898	1	1	1.02e-37	MGAT1
3.91e-42	0.165957	1	1	1.02e-37	NRAS
3.91e-42	0.165851	1	1	1.02e-37	UTP11
3.91e-42	0.165736	1	1	1.02e-37	CDR2
3.91e-42	0.165598	1	1	1.02e-37	SLC2A1
3.91e-42	0.165415	1	1	1.02e-37	UHRF1BP1L
3.91e-42	0.165395	1	1	1.02e-37	ADNP2
3.91e-42	0.16449	1	1	1.02e-37	MAP1S
3.91e-42	0.163397	1	1	1.02e-37	ABCF1
3.91e-42	0.16245	1	1	1.02e-37	C5orf30
3.91e-42	0.162432	1	1	1.02e-37	MFSD5
3.91e-42	0.162294	1	1	1.02e-37	SSSCA1
3.91e-42	0.162137	1	1	1.02e-37	SLC30A1
3.91e-42	0.161805	1	1	1.02e-37	SDF2
3.91e-42	0.161726	1	1	1.02e-37	BLOC1S6
3.91e-42	0.161492	1	1	1.02e-37	ZNF593
3.91e-42	0.161206	1	1	1.02e-37	CCT5
3.91e-42	0.160029	1	1	1.02e-37	IST1
3.91e-42	0.159594	1	1	1.02e-37	TMED5
3.91e-42	0.158268	1	1	1.02e-37	TRAPPC4
3.91e-42	0.157121	1	1	1.02e-37	USP1
3.91e-42	0.156963	1	1	1.02e-37	CREB3
3.91e-42	0.156545	1	1	1.02e-37	CRNKL1
3.91e-42	0.156447	1	1	1.02e-37	USP38
3.91e-42	0.156189	1	1	1.02e-37	MAPK8IP3
3.91e-42	0.155277	1	1	1.02e-37	PPTC7
3.91e-42	0.154517	1	1	1.02e-37	IP6K2
3.91e-42	0.152465	1	1	1.02e-37	TXNRD1
3.91e-42	0.152331	1	1	1.02e-37	PHF5A
3.91e-42	0.152242	1	1	1.02e-37	SLC35E4
3.91e-42	0.150944	1	1	1.02e-37	TIMM22
3.91e-42	0.150017	1	1	1.02e-37	CCNL2
3.91e-42	0.149627	1	1	1.02e-37	RBM48
3.91e-42	0.149523	1	1	1.02e-37	ADRM1
3.91e-42	0.149377	1	1	1.02e-37	TIMM17A
3.91e-42	0.148956	1	1	1.02e-37	NGRN
3.91e-42	0.148694	1	1	1.02e-37	GARS
3.91e-42	0.148528	1	1	1.02e-37	PHAX
3.91e-42	0.148456	1	1	1.02e-37	AVPI1
3.91e-42	0.148072	1	1	1.02e-37	PPIL4
3.91e-42	0.14778	1	1	1.02e-37	SCD
3.91e-42	0.14768	1	1	1.02e-37	RNF103
3.91e-42	0.147625	1	1	1.02e-37	TMEM102
3.91e-42	0.147149	1	1	1.02e-37	NOP2
3.91e-42	0.146381	1	1	1.02e-37	SARNP
3.91e-42	0.145878	1	1	1.02e-37	KIF5B
3.91e-42	0.145192	1	1	1.02e-37	PPM1B
3.91e-42	0.145019	1	1	1.02e-37	NIPA2
3.91e-42	0.144711	1	1	1.02e-37	GNL2
3.91e-42	0.144349	1	1	1.02e-37	WIPF2
3.91e-42	0.144101	1	1	1.02e-37	N4BP2L1
3.91e-42	0.143491	1	1	1.02e-37	GXYLT1
3.91e-42	0.142524	1	1	1.02e-37	GTPBP4
3.91e-42	0.141947	1	1	1.02e-37	GRWD1
3.91e-42	0.141804	1	1	1.02e-37	SF3B4
3.91e-42	0.141388	1	1	1.02e-37	TWSG1
3.91e-42	0.141053	1	1	1.02e-37	CDADC1
3.91e-42	0.141025	1	1	1.02e-37	PNMA1
3.91e-42	0.140487	1	1	1.02e-37	CHCHD7
3.91e-42	0.14031	1	1	1.02e-37	SF3B6
3.91e-42	0.140159	1	1	1.02e-37	SNX3
3.91e-42	0.139752	1	1	1.02e-37	WHAMM
3.91e-42	0.138373	1	1	1.02e-37	MAPK8
3.91e-42	0.1383	1	1	1.02e-37	RAB1A
3.91e-42	0.137193	1	1	1.02e-37	EXOSC3
3.91e-42	0.137119	1	1	1.02e-37	MED21
3.91e-42	0.134585	1	1	1.02e-37	MPC2
3.91e-42	0.133947	1	1	1.02e-37	RBM22
3.91e-42	0.133744	1	1	1.02e-37	ATG12
3.91e-42	0.132661	1	1	1.02e-37	MYNN
3.91e-42	0.132524	1	1	1.02e-37	PSMC6
3.91e-42	0.131978	1	1	1.02e-37	MICA
3.91e-42	0.131937	1	1	1.02e-37	PPM1D
3.91e-42	0.13154	1	1	1.02e-37	MED8
3.91e-42	0.131435	1	1	1.02e-37	FRG1
3.91e-42	0.131286	1	1	1.02e-37	RAB10
3.91e-42	0.13128	1	1	1.02e-37	YWHAE
3.91e-42	0.130781	1	1	1.02e-37	RAB14
3.91e-42	0.130697	1	1	1.02e-37	NMD3
3.91e-42	0.130472	1	1	1.02e-37	CRKL
3.91e-42	0.13037	1	1	1.02e-37	IKZF5
3.91e-42	0.130006	1	1	1.02e-37	DBF4
3.91e-42	0.129353	1	1	1.02e-37	FAM126B
3.91e-42	0.12925	1	1	1.02e-37	SLC25A38
3.91e-42	0.129182	1	1	1.02e-37	C1orf35
3.91e-42	0.129007	1	1	1.02e-37	TMEM184C
3.91e-42	0.128411	1	1	1.02e-37	ACTRT3
3.91e-42	0.128276	1	1	1.02e-37	EIF1AD
3.91e-42	0.127343	1	1	1.02e-37	SLC25A44
3.91e-42	0.127029	1	1	1.02e-37	ELOA
3.91e-42	0.126817	1	1	1.02e-37	IGKV3-20
3.91e-42	0.126268	1	1	1.02e-37	BOD1
3.91e-42	0.126205	1	1	1.02e-37	OGFOD1
3.91e-42	0.125626	1	1	1.02e-37	ETFDH
3.91e-42	0.125189	1	1	1.02e-37	CDCA4
3.91e-42	0.125046	1	1	1.02e-37	TP53RK
3.91e-42	0.124992	1	1	1.02e-37	MCUR1
3.91e-42	0.124949	1	1	1.02e-37	GMDS
3.91e-42	0.124443	1	1	1.02e-37	DYNC1LI1
3.91e-42	0.123949	1	1	1.02e-37	NDC80
3.91e-42	0.123721	1	1	1.02e-37	RIOK3
3.91e-42	0.123646	1	1	1.02e-37	TOX4
3.91e-42	0.123051	1	1	1.02e-37	RCHY1
3.91e-42	0.122953	1	1	1.02e-37	OTUD1
3.91e-42	0.122766	1	1	1.02e-37	FAM126A
3.91e-42	0.122256	1	1	1.02e-37	KLHL24
3.91e-42	0.121798	1	1	1.02e-37	ZCCHC8
3.91e-42	0.121635	1	1	1.02e-37	IFFO2
3.91e-42	0.12161	1	1	1.02e-37	ADAT3
3.91e-42	0.121491	1	1	1.02e-37	TRIP6
3.91e-42	0.121126	1	1	1.02e-37	C2orf49
3.91e-42	0.121048	1	1	1.02e-37	C14orf119
3.91e-42	0.120839	1	1	1.02e-37	SH3GLB1
3.91e-42	0.120746	1	1	1.02e-37	SNAPC1
3.91e-42	0.120675	1	1	1.02e-37	SMNDC1
3.91e-42	0.120653	1	1	1.02e-37	HRAS
3.91e-42	0.120647	1	1	1.02e-37	NDUFB6
3.91e-42	0.119906	1	1	1.02e-37	COPS3
3.91e-42	0.119608	1	1	1.02e-37	SETD1B
3.91e-42	0.119414	1	1	1.02e-37	FDX1
3.91e-42	0.119362	1	1	1.02e-37	IGHV4-39
3.91e-42	0.118984	1	1	1.02e-37	PLEKHA3
3.91e-42	0.117925	1	1	1.02e-37	RP2
3.91e-42	0.116966	1	1	1.02e-37	RIOX1
3.91e-42	0.116929	1	1	1.02e-37	ZNF581
3.91e-42	0.11671	1	1	1.02e-37	MCMBP
3.91e-42	0.116412	1	1	1.02e-37	MAP3K11
3.91e-42	0.115828	1	1	1.02e-37	ZFYVE1
3.91e-42	0.115537	1	1	1.02e-37	PGD
3.91e-42	0.11548	1	1	1.02e-37	B4GALT3
3.91e-42	0.115462	1	1	1.02e-37	RNF5
3.91e-42	0.115269	1	1	1.02e-37	BFAR
3.91e-42	0.115246	1	1	1.02e-37	DRAM1
3.91e-42	0.115016	1	1	1.02e-37	BOLA2-SMG1P6
3.91e-42	0.114728	1	1	1.02e-37	YY1AP1
3.91e-42	0.114548	1	1	1.02e-37	PPP2R2D
3.91e-42	0.114145	1	1	1.02e-37	ZNF574
3.91e-42	0.113754	1	1	1.02e-37	POFUT2
3.91e-42	0.113186	1	1	1.02e-37	MGAT2
3.91e-42	0.112364	1	1	1.02e-37	KANSL2
3.91e-42	0.112152	1	1	1.02e-37	MPHOSPH10
3.91e-42	0.112047	1	1	1.02e-37	TMEM217
3.91e-42	0.11201	1	1	1.02e-37	PISD
3.91e-42	0.111991	1	1	1.02e-37	PIGT
3.91e-42	0.11189	1	1	1.02e-37	COPS2
3.91e-42	0.111478	1	1	1.02e-37	PSMD5
3.91e-42	0.111425	1	1	1.02e-37	PSMD12
3.91e-42	0.110859	1	1	1.02e-37	KDM2B
3.91e-42	0.110503	1	1	1.02e-37	SMIM13
3.91e-42	0.110406	1	1	1.02e-37	ZBTB2
3.91e-42	0.110362	1	1	1.02e-37	NIP7
3.91e-42	0.110159	1	1	1.02e-37	ITGAV
3.91e-42	0.109712	1	1	1.02e-37	BRIX1
3.91e-42	0.109623	1	1	1.02e-37	CDC5L
3.91e-42	0.109361	1	1	1.02e-37	STRIP1
3.91e-42	0.108385	1	1	1.02e-37	RAB2A
3.91e-42	0.108095	1	1	1.02e-37	ITPRIPL1
3.91e-42	0.107868	1	1	1.02e-37	TRMT10C
3.91e-42	0.107698	1	1	1.02e-37	TAF9
3.91e-42	0.107657	1	1	1.02e-37	DYRK1B
3.91e-42	0.107549	1	1	1.02e-37	SRP54
3.91e-42	0.107372	1	1	1.02e-37	RAB33B
3.91e-42	0.106984	1	1	1.02e-37	CCDC97
3.91e-42	0.106435	1	1	1.02e-37	RP9
3.91e-42	0.106348	1	1	1.02e-37	TSSC4
3.91e-42	0.106106	1	1	1.02e-37	CYTH2
3.91e-42	0.10535	1	1	1.02e-37	POLR2D
3.91e-42	0.105325	1	1	1.02e-37	ABCF3
3.91e-42	0.105029	1	1	1.02e-37	TOR1B
3.91e-42	0.10497	1	1	1.02e-37	SERPINB8
3.91e-42	0.104959	1	1	1.02e-37	VPS18
3.91e-42	0.104643	1	1	1.02e-37	PRR7
3.91e-42	0.104593	1	1	1.02e-37	POM121C
3.91e-42	0.10442	1	1	1.02e-37	PSPC1
3.91e-42	0.104188	1	1	1.02e-37	AMMECR1L
3.91e-42	0.104143	1	1	1.02e-37	AP002990.1
3.91e-42	0.103727	1	1	1.02e-37	RRP8
3.91e-42	0.103347	1	1	1.02e-37	ELOF1
3.91e-42	0.10312	1	1	1.02e-37	C17orf107
3.91e-42	0.103107	1	1	1.02e-37	EIF6
3.91e-42	0.103059	1	1	1.02e-37	ARMCX6
3.91e-42	0.103021	1	1	1.02e-37	BAG4
3.91e-42	0.102628	1	1	1.02e-37	CASC3
3.91e-42	0.102449	1	1	1.02e-37	DPM1
3.91e-42	0.102255	1	1	1.02e-37	UPRT
3.91e-42	0.102166	1	1	1.02e-37	LUC7L2
3.91e-42	0.102043	1	1	1.02e-37	FOXO4
3.91e-42	0.101856	1	1	1.02e-37	ZBTB21
3.91e-42	0.101672	1	1	1.02e-37	DEDD
3.91e-42	0.10164	1	1	1.02e-37	FEM1B
3.91e-42	0.101587	1	1	1.02e-37	CNIH4
3.91e-42	0.101579	1	1	1.02e-37	YES1
3.91e-42	0.101459	1	1	1.02e-37	EIF2B2
3.91e-42	0.101333	1	1	1.02e-37	ATP6V1D
3.91e-42	0.101195	1	1	1.02e-37	CSNK1G3
3.91e-42	0.101088	1	1	1.02e-37	CCNK
3.91e-42	0.100945	1	1	1.02e-37	NAPG
3.91e-42	0.100405	1	1	1.02e-37	USP42
3.91e-42	0.100269	1	1	1.02e-37	ACTR1A
3.91e-42	0.100212	1	1	1.02e-37	FAM122C
3.91e-42	0.0998572	1	1	1.02e-37	MANBA
3.91e-42	0.0994779	1	1	1.02e-37	NET1
3.91e-42	0.0993851	1	1	1.02e-37	CHUK
3.91e-42	0.0993022	1	1	1.02e-37	FBXO45
3.91e-42	0.0988654	1	1	1.02e-37	HAUS2
3.91e-42	0.0988492	1	1	1.02e-37	CLK3
3.91e-42	0.0988321	1	1	1.02e-37	ZBTB17
3.91e-42	0.0985151	1	1	1.02e-37	PRCC
3.91e-42	0.0983935	1	1	1.02e-37	PI4K2A
3.91e-42	0.0979394	1	1	1.02e-37	C15orf39
3.91e-42	0.0972356	1	1	1.02e-37	ASB6
3.91e-42	0.0966981	1	1	1.02e-37	ZNF326
3.91e-42	0.0965379	1	1	1.02e-37	B9D2
3.91e-42	0.0961359	1	1	1.02e-37	C5orf24
3.91e-42	0.0961188	1	1	1.02e-37	NEPRO
3.91e-42	0.0958053	1	1	1.02e-37	CALU
3.91e-42	0.0957742	1	1	1.02e-37	ZSWIM6
3.91e-42	0.0956663	1	1	1.02e-37	ESS2
3.91e-42	0.0955316	1	1	1.02e-37	RIOK1
3.91e-42	0.0951852	1	1	1.02e-37	TOGARAM1
3.91e-42	0.0947228	1	1	1.02e-37	LRRC57
3.91e-42	0.0943872	1	1	1.02e-37	KLHL7
3.91e-42	0.0943563	1	1	1.02e-37	PHF20L1
3.91e-42	0.0943239	1	1	1.02e-37	EAF1
3.91e-42	0.0943126	1	1	1.02e-37	NOB1
3.91e-42	0.0935907	1	1	1.02e-37	GFOD2
3.91e-42	0.0929297	1	1	1.02e-37	SLC39A6
3.91e-42	0.0928654	1	1	1.02e-37	SCAF4
3.91e-42	0.0926641	1	1	1.02e-37	PPAT
3.91e-42	0.0926294	1	1	1.02e-37	TMEM189
3.91e-42	0.0925583	1	1	1.02e-37	KAT5
3.91e-42	0.092269	1	1	1.02e-37	TMEM41A
3.91e-42	0.0920833	1	1	1.02e-37	SRPRB
3.91e-42	0.0919776	1	1	1.02e-37	PATL1
3.91e-42	0.0919623	1	1	1.02e-37	GLRX2
3.91e-42	0.0916931	1	1	1.02e-37	ZNHIT3
3.91e-42	0.0916072	1	1	1.02e-37	CCR9
3.91e-42	0.0914183	1	1	1.02e-37	USE1
3.91e-42	0.0911743	1	1	1.02e-37	SLC9A1
3.91e-42	0.090842	1	1	1.02e-37	INO80C
3.91e-42	0.0907079	1	1	1.02e-37	UTP4
3.91e-42	0.0905868	1	1	1.02e-37	KBTBD2
3.91e-42	0.0896257	1	1	1.02e-37	PRDM4
3.91e-42	0.0892279	1	1	1.02e-37	KIF18A
3.91e-42	0.089136	1	1	1.02e-37	AHCTF1
3.91e-42	0.0888229	1	1	1.02e-37	DNAJC2
3.91e-42	0.0880193	1	1	1.02e-37	CHP1
3.91e-42	0.0879494	1	1	1.02e-37	HIST1H2BD
3.91e-42	0.0877685	1	1	1.02e-37	RNF25
3.91e-42	0.0875202	1	1	1.02e-37	CHMP4B
3.91e-42	0.0874321	1	1	1.02e-37	TCP11L1
3.91e-42	0.0873279	1	1	1.02e-37	FUT11
3.91e-42	0.0863672	1	1	1.02e-37	UBE2O
3.91e-42	0.0861169	1	1	1.02e-37	LSM12
3.91e-42	0.0857545	1	1	1.02e-37	C21orf91
3.91e-42	0.0854317	1	1	1.02e-37	C1orf174
3.91e-42	0.085143	1	1	1.02e-37	GSTM2
3.91e-42	0.0851341	1	1	1.02e-37	TM2D2
3.91e-42	0.0845467	1	1	1.02e-37	PTRH2
3.91e-42	0.0845382	1	1	1.02e-37	CCDC186
3.91e-42	0.0842726	1	1	1.02e-37	ATF5
3.91e-42	0.0837639	1	1	1.02e-37	RNF114
3.91e-42	0.0837243	1	1	1.02e-37	EIF2B4
3.91e-42	0.0833073	1	1	1.02e-37	HSPA14
3.91e-42	0.0829448	1	1	1.02e-37	NUDT15
3.91e-42	0.0823673	1	1	1.02e-37	ATXN7L3
3.91e-42	0.082263	1	1	1.02e-37	HEY1
3.91e-42	0.0822468	1	1	1.02e-37	TXNDC9
3.91e-42	0.082147	1	1	1.02e-37	PAGR1
3.91e-42	0.0811996	1	1	1.02e-37	ARL13B
3.91e-42	0.0811381	1	1	1.02e-37	ATP6V1B2
3.91e-42	0.0797592	1	1	1.02e-37	KCTD5
3.91e-42	0.0797189	1	1	1.02e-37	B3GLCT
3.91e-42	0.0795772	1	1	1.02e-37	ABCA1
3.91e-42	0.0795621	1	1	1.02e-37	TIMM29
3.91e-42	0.0793949	1	1	1.02e-37	ASNSD1
3.91e-42	0.0792733	1	1	1.02e-37	DNAJB2
3.91e-42	0.0792628	1	1	1.02e-37	MAIP1
3.91e-42	0.078852	1	1	1.02e-37	PEX13
3.91e-42	0.0787996	1	1	1.02e-37	RUSC1
3.91e-42	0.0787553	1	1	1.02e-37	SLC35D1
3.91e-42	0.0781394	1	1	1.02e-37	DNAJC7
3.91e-42	0.0780219	1	0.985	1.02e-37	MAP3K20-AS1
3.91e-42	0.0778101	1	1	1.02e-37	MHENCR
3.91e-42	0.0776176	1	1	1.02e-37	TOMM34
3.91e-42	0.0774139	1	1	1.02e-37	DAGLB
3.91e-42	0.0772713	1	1	1.02e-37	TRIM35
3.91e-42	0.0771495	1	1	1.02e-37	FAM222A
3.91e-42	0.0771053	1	1	1.02e-37	RTL8A
3.91e-42	0.0768955	1	1	1.02e-37	DUSP12
3.91e-42	0.07682	1	1	1.02e-37	VAMP1
3.91e-42	0.076771	1	1	1.02e-37	CWC25
3.91e-42	0.0759883	1	1	1.02e-37	SMARCD2
3.91e-42	0.0755196	1	1	1.02e-37	HINFP
3.91e-42	0.0753567	1	1	1.02e-37	MMADHC
3.91e-42	0.0753482	1	1	1.02e-37	PDXK
3.91e-42	0.0751421	1	1	1.02e-37	TRIM59
3.91e-42	0.0750894	1	1	1.02e-37	HMGCR
3.91e-42	0.0739935	1	1	1.02e-37	SPHK1
3.91e-42	0.0738448	1	1	1.02e-37	DOK1
3.91e-42	0.0736222	1	1	1.02e-37	LSG1
3.91e-42	0.0735188	1	1	1.02e-37	PSMB5
3.91e-42	0.0731975	1	1	1.02e-37	MPV17L2
3.91e-42	0.0731694	1	1	1.02e-37	ALG2
3.91e-42	0.0731561	1	1	1.02e-37	GNB5
3.91e-42	0.0729017	1	1	1.02e-37	LACTB
3.91e-42	0.0728507	1	1	1.02e-37	CASP9
3.91e-42	0.0728465	1	1	1.02e-37	LENG1
3.91e-42	0.0728272	1	1	1.02e-37	PNRC2
3.91e-42	0.0728143	1	1	1.02e-37	RFK
3.91e-42	0.0726779	1	1	1.02e-37	TXNDC17
3.91e-42	0.0723719	1	1	1.02e-37	CCDC134
3.91e-42	0.0723216	1	1	1.02e-37	CENPL
3.91e-42	0.0723129	1	1	1.02e-37	NR1D1
3.91e-42	0.0723114	1	1	1.02e-37	DCAF12
3.91e-42	0.0719475	1	1	1.02e-37	IGHMBP2
3.91e-42	0.0718865	1	1	1.02e-37	WDR37
3.91e-42	0.0717964	1	1	1.02e-37	CNNM4
3.91e-42	0.0717354	1	1	1.02e-37	GCC1
3.91e-42	0.0717341	1	1	1.02e-37	YARS2
3.91e-42	0.0714207	1	1	1.02e-37	DBR1
3.91e-42	0.0713271	1	1	1.02e-37	ATXN1L
3.91e-42	0.0713128	1	1	1.02e-37	PJA1
3.91e-42	0.071118	1	1	1.02e-37	FOXO3
3.91e-42	0.0709126	1	1	1.02e-37	GFM2
3.91e-42	0.0703186	1	1	1.02e-37	POMZP3
3.91e-42	0.070283	1	1	1.02e-37	HUS1
3.91e-42	0.0701939	1	1	1.02e-37	C6orf136
3.91e-42	0.0696525	1	1	1.02e-37	APTR
3.91e-42	0.0695356	1	1	1.02e-37	TEX10
3.91e-42	0.0692698	1	1	1.02e-37	ANKRD40
3.91e-42	0.0691794	1	1	1.02e-37	MED19
3.91e-42	0.0691118	1	1	1.02e-37	RAF1
3.91e-42	0.0689829	1	1	1.02e-37	CCDC86
3.91e-42	0.0688186	1	1	1.02e-37	ZNF654
3.91e-42	0.0686636	1	1	1.02e-37	TMEM127
3.91e-42	0.0686345	1	1	1.02e-37	KLHL11
3.91e-42	0.0686247	1	1	1.02e-37	MFSD2A
3.91e-42	0.0684717	1	1	1.02e-37	PGBD2
3.91e-42	0.0683831	1	1	1.02e-37	EEF2K
3.91e-42	0.0682999	1	1	1.02e-37	MAFK
3.91e-42	0.068257	1	1	1.02e-37	TMEM140
3.91e-42	0.0676674	1	1	1.02e-37	ZBTB49
3.91e-42	0.067627	1	1	1.02e-37	GNS
3.91e-42	0.0671328	1	1	1.02e-37	EFNB1
3.91e-42	0.0669149	1	1	1.02e-37	PUSL1
3.91e-42	0.0665394	1	1	1.02e-37	RNF227
3.91e-42	0.0664789	1	1	1.02e-37	LRWD1
3.91e-42	0.0662926	1	1	1.02e-37	DAG1
3.91e-42	0.0662619	1	1	1.02e-37	E2F6
3.91e-42	0.0662077	1	1	1.02e-37	EGR4
3.91e-42	0.0657757	1	1	1.02e-37	CCDC32
3.91e-42	0.0651729	1	1	1.02e-37	FAM76B
3.91e-42	0.0651321	1	1	1.02e-37	RRP7A
3.91e-42	0.0647445	1	1	1.02e-37	SPATA5L1
3.91e-42	0.0647384	1	1	1.02e-37	TMEM135
3.91e-42	0.0645188	1	1	1.02e-37	AK6
3.91e-42	0.0644872	1	1	1.02e-37	MSH6
3.91e-42	0.0640913	1	1	1.02e-37	EIF5A2
3.91e-42	0.0633248	1	1	1.02e-37	GPR89A
3.91e-42	0.0629744	1	1	1.02e-37	ZNF330
3.91e-42	0.0629527	1	1	1.02e-37	HPS6
3.91e-42	0.0629414	1	1	1.02e-37	IGHV1-18
3.91e-42	0.0628745	1	1	1.02e-37	COA6
3.91e-42	0.0626128	1	1	1.02e-37	ZNF408
3.91e-42	0.0624073	1	1	1.02e-37	MON1A
3.91e-42	0.062236	1	1	1.02e-37	ULBP1
3.91e-42	0.0622066	1	1	1.02e-37	SNIP1
3.91e-42	0.0616877	1	1	1.02e-37	PDSS1
3.91e-42	0.0613057	1	1	1.02e-37	TIMM8A
3.91e-42	0.0610484	1	1	1.02e-37	TMEM165
3.91e-42	0.0609577	1	1	1.02e-37	MAML1
3.91e-42	0.0607647	1	1	1.02e-37	KCTD10
3.91e-42	0.0601272	1	1	1.02e-37	PEX26
3.91e-42	0.0600519	1	1	1.02e-37	MAD2L1BP
3.91e-42	0.0600023	1	1	1.02e-37	UBXN2A
3.91e-42	0.0598577	1	1	1.02e-37	SMG8
3.91e-42	0.0598092	1	1	1.02e-37	TTC9C
3.91e-42	0.0597827	1	1	1.02e-37	MTF1
3.91e-42	0.0596083	1	1	1.02e-37	MSMO1
3.91e-42	0.0592924	1	1	1.02e-37	KIAA1468
3.91e-42	0.0592454	1	1	1.02e-37	RPP40
3.91e-42	0.0591317	1	1	1.02e-37	AURKA
3.91e-42	0.0589253	1	1	1.02e-37	RRP1
3.91e-42	0.0589154	1	1	1.02e-37	SCPEP1
3.91e-42	0.0588946	1	1	1.02e-37	FRMD6
3.91e-42	0.0585111	1	1	1.02e-37	TRAPPC2B
3.91e-42	0.0583534	1	1	1.02e-37	ZNF136
3.91e-42	0.0583361	1	1	1.02e-37	TMEM208
3.91e-42	0.0582018	1	1	1.02e-37	DOPEY2
3.91e-42	0.0580291	1	1	1.02e-37	FKBPL
3.91e-42	0.0573457	1	1	1.02e-37	BATF3
3.91e-42	0.0572338	1	1	1.02e-37	KIF1BP
3.91e-42	0.0567115	1	1	1.02e-37	PPFIBP1
3.91e-42	0.0566292	1	1	1.02e-37	HIST1H2AE
3.91e-42	0.0566247	1	1	1.02e-37	SLC19A1
3.91e-42	0.0563196	1	1	1.02e-37	FADD
3.91e-42	0.0559567	1	1	1.02e-37	C2orf69
3.91e-42	0.0557283	1	1	1.02e-37	LONRF1
3.91e-42	0.0556132	1	1	1.02e-37	NDUFAF6
3.91e-42	0.0554048	1	1	1.02e-37	ZNF669
3.91e-42	0.0550875	1	1	1.02e-37	LARP4
3.91e-42	0.0546544	1	1	1.02e-37	NOM1
3.91e-42	0.0545772	1	1	1.02e-37	SLC31A1
3.91e-42	0.0544342	1	1	1.02e-37	UBTD1
3.91e-42	0.0542259	1	1	1.02e-37	ARMC7
3.91e-42	0.0538005	1	1	1.02e-37	SGCB
3.91e-42	0.0537453	1	1	1.02e-37	MRM3
3.91e-42	0.0533251	1	1	1.02e-37	C8orf58
3.91e-42	0.0532971	1	1	1.02e-37	SPRED2
3.91e-42	0.0530845	1	1	1.02e-37	NUP160
3.91e-42	0.0529468	1	1	1.02e-37	RAB3A
3.91e-42	0.0529178	1	1	1.02e-37	ZFP1
3.91e-42	0.0525624	1	1	1.02e-37	TAF5L
3.91e-42	0.0522695	1	1	1.02e-37	NUFIP1
3.91e-42	0.0521438	1	1	1.02e-37	DGCR8
3.91e-42	0.0520477	1	1	1.02e-37	ZNF823
3.91e-42	0.0517682	1	1	1.02e-37	TIMM23
3.91e-42	0.0517525	1	1	1.02e-37	TAF5
3.91e-42	0.0517508	1	1	1.02e-37	FBXO2
3.91e-42	0.0512601	1	1	1.02e-37	SLC35C1
3.91e-42	0.0512268	1	1	1.02e-37	BRF2
3.91e-42	0.0511404	1	1	1.02e-37	RTL8C
3.91e-42	0.0508859	1	1	1.02e-37	PCAT6
3.91e-42	0.050834	1	1	1.02e-37	NUBP1
3.91e-42	0.0499745	1	1	1.02e-37	CCSAP
3.91e-42	0.0499675	1	1	1.02e-37	PER3
3.91e-42	0.0495797	1	1	1.02e-37	STK40
3.91e-42	0.0490943	1	1	1.02e-37	PLXDC1
3.91e-42	0.0490596	1	1	1.02e-37	STIMATE
3.91e-42	0.0485759	1	1	1.02e-37	TMED1
3.91e-42	0.0484968	1	1	1.02e-37	CEP89
3.91e-42	0.0482433	1	1	1.02e-37	PPARD
3.91e-42	0.0474222	1	1	1.02e-37	GALNT3
3.91e-42	0.0474164	1	1	1.02e-37	PDCD2L
3.91e-42	0.0471766	1	1	1.02e-37	BFSP2
3.91e-42	0.0471601	1	1	1.02e-37	BCORL1
3.91e-42	0.0467669	1	1	1.02e-37	CENPS-CORT
3.91e-42	0.046049	1	1	1.02e-37	VAPB
3.91e-42	0.0455027	1	1	1.02e-37	ASL
3.91e-42	0.0452979	1	1	1.02e-37	COPRS
3.91e-42	0.0450545	1	1	1.02e-37	TNFRSF13C
3.91e-42	0.0449961	1	1	1.02e-37	ZXDB
3.91e-42	0.0449203	1	1	1.02e-37	WDR83
3.91e-42	0.0445784	1	1	1.02e-37	AL137003.1
3.91e-42	0.0433798	1	1	1.02e-37	HCFC2
3.91e-42	0.0430963	1	1	1.02e-37	BMF
3.91e-42	0.0427505	1	1	1.02e-37	PTBP2
3.91e-42	0.0427414	1	1	1.02e-37	KDM4A
3.91e-42	0.0422501	1	1	1.02e-37	FAM131A
3.91e-42	0.0419236	1	1	1.02e-37	ZNF134
3.91e-42	0.0418773	1	1	1.02e-37	CCDC28B
3.91e-42	0.0414512	1	1	1.02e-37	C1orf198
3.91e-42	0.0413867	1	1	1.02e-37	BCAR3
3.91e-42	0.0412496	1	1	1.02e-37	AP001816.1
3.91e-42	0.0411644	1	1	1.02e-37	ZNF420
3.91e-42	0.0409712	1	1	1.02e-37	AC002467.1
3.91e-42	0.0408953	1	1	1.02e-37	CCNE1
3.91e-42	0.040724	1	1	1.02e-37	SERPINE1
3.91e-42	0.0400914	1	1	1.02e-37	MCU
3.91e-42	0.0398226	1	1	1.02e-37	CDC20B
3.91e-42	0.03967	1	1	1.02e-37	CDC42EP2
3.91e-42	0.03943	1	1	1.02e-37	PLXND1
3.91e-42	0.0393051	1	1	1.02e-37	ZNF836
3.91e-42	0.0390252	1	1	1.02e-37	SRRD
3.91e-42	0.0375553	1	1	1.02e-37	ENPP2
3.91e-42	0.0373971	1	1	1.02e-37	FZD3
3.91e-42	0.037098	1	1	1.02e-37	DYRK3
3.91e-42	0.0365506	1	1	1.02e-37	LINC02076
3.91e-42	0.0363748	1	1	1.02e-37	CCDC138
3.91e-42	0.0362352	1	1	1.02e-37	AC018653.3
3.91e-42	0.0354449	1	1	1.02e-37	RSPH3
3.91e-42	0.0352383	1	1	1.02e-37	PDF
3.91e-42	0.0352325	1	0.985	1.02e-37	DEPDC7
3.91e-42	0.0352295	1	1	1.02e-37	QTRT2
3.91e-42	0.0350558	1	1	1.02e-37	CHAC2
3.91e-42	0.0349876	1	1	1.02e-37	TIMM23B
3.91e-42	0.0349537	1	1	1.02e-37	ZNF707
3.91e-42	0.0348345	1	1	1.02e-37	AC008915.2
3.91e-42	0.0340988	1	1	1.02e-37	MCTP1
3.91e-42	0.0336537	1	1	1.02e-37	HES6
3.91e-42	0.0335719	1	1	1.02e-37	IGLC3
3.91e-42	0.0330434	1	1	1.02e-37	MTPAP
3.91e-42	0.0330383	1	1	1.02e-37	ZNF436
3.91e-42	0.0330379	1	1	1.02e-37	FAM167A
3.91e-42	0.0329486	1	1	1.02e-37	DDX43
3.91e-42	0.0326132	1	1	1.02e-37	MIEF1
3.91e-42	0.0321869	1	1	1.02e-37	TADA1
3.91e-42	0.0320447	1	1	1.02e-37	ACHE
3.91e-42	0.0320025	1	1	1.02e-37	DUSP18
3.91e-42	0.0319271	1	1	1.02e-37	ADAM22
3.91e-42	0.0318918	1	1	1.02e-37	PHLDB1
3.91e-42	0.0318125	1	1	1.02e-37	DDN-AS1
3.91e-42	0.0317491	1	1	1.02e-37	GTF2H4
3.91e-42	0.0314643	1	1	1.02e-37	VASN
3.91e-42	0.0307916	1	1	1.02e-37	EMILIN2
3.91e-42	0.0304759	1	1	1.02e-37	MNT
3.91e-42	0.0301534	1	1	1.02e-37	KCNC4
3.91e-42	0.0299027	1	1	1.02e-37	NACAD
3.91e-42	0.0290062	1	1	1.02e-37	FKBP14
3.91e-42	0.0290031	1	1	1.02e-37	ZACN
3.91e-42	0.0288844	1	1	1.02e-37	TEDC1
3.91e-42	0.0287044	1	0.985	1.02e-37	STBD1
3.91e-42	0.028134	1	1	1.02e-37	USP30
3.91e-42	0.0280219	1	1	1.02e-37	MORN2
3.91e-42	0.0271538	1	1	1.02e-37	CLCF1
3.91e-42	0.0271352	1	1	1.02e-37	FGF22
3.91e-42	0.0259334	1	1	1.02e-37	AL024507.2
3.91e-42	0.0259324	1	1	1.02e-37	UQCRHL
3.91e-42	0.0248536	1	1	1.02e-37	ZSCAN22
3.91e-42	0.0247215	1	1	1.02e-37	AL139260.1
3.91e-42	0.0243245	1	1	1.02e-37	AL139393.2
3.91e-42	0.0241541	1	1	1.02e-37	NANOS1
3.91e-42	0.0240357	1	1	1.02e-37	AC100861.2
3.91e-42	0.0240288	1	1	1.02e-37	TRIP10
3.91e-42	0.0240138	1	1	1.02e-37	C2CD4D
3.91e-42	0.0237112	1	1	1.02e-37	NKIRAS1
3.91e-42	0.0236803	1	1	1.02e-37	AL445471.1
3.91e-42	0.0236428	1	1	1.02e-37	KDELC1
3.91e-42	0.0234057	1	1	1.02e-37	ARL14EPL
3.91e-42	0.0230142	1	1	1.02e-37	ULBP3
3.91e-42	0.0223683	1	1	1.02e-37	AL359736.1
3.91e-42	0.0219181	1	1	1.02e-37	RGS6
3.91e-42	0.0214622	1	1	1.02e-37	AL355488.1
3.91e-42	0.0213867	1	1	1.02e-37	DNAJB5
3.91e-42	0.0199947	1	1	1.02e-37	FNDC4
3.91e-42	0.019785	1	0.985	1.02e-37	HIST1H2BO
3.91e-42	0.0197648	1	1	1.02e-37	AC098484.3
3.91e-42	0.0196745	1	1	1.02e-37	ZNF20
3.91e-42	0.0186904	1	1	1.02e-37	ZNF771
3.91e-42	0.0184977	1	1	1.02e-37	ISL2
3.91e-42	0.0173473	1	1	1.02e-37	PDGFRB
3.91e-42	0.0169256	1	1	1.02e-37	IGLV3-25
3.91e-42	0.0168409	1	1	1.02e-37	AL096677.1
3.91e-42	0.01666	1	1	1.02e-37	C3orf52
3.91e-42	0.016304	1	1	1.02e-37	RHPN2
3.91e-42	0.0162686	1	1	1.02e-37	SGMS2
3.91e-42	0.0162579	1	1	1.02e-37	DIABLO
3.91e-42	0.0161374	1	1	1.02e-37	AC099850.1
3.91e-42	0.0157548	1	1	1.02e-37	LINC01670
3.91e-42	0.0155589	1	1	1.02e-37	DTX1
3.91e-42	0.01496	1	0.985	1.02e-37	C21orf91-OT1
3.91e-42	0.0136541	1	1	1.02e-37	NT5DC3
3.91e-42	0.0134118	1	1	1.02e-37	YPEL4
3.91e-42	0.0133926	1	1	1.02e-37	CDS1
3.91e-42	0.0126204	1	1	1.02e-37	DHDH
3.91e-42	0.0120206	1	1	1.02e-37	AC097460.1
3.91e-42	0.0115227	1	1	1.02e-37	ADGRV1
3.91e-42	0.0113484	1	1	1.02e-37	GPR176
3.91e-42	-0.0107658	1	1	1.02e-37	ABCG2
3.91e-42	-0.0118937	1	1	1.02e-37	SYCE1
3.91e-42	-0.0132702	1	1	1.02e-37	NR1H3
3.91e-42	-0.0135295	1	1	1.02e-37	AC016957.2
3.91e-42	-0.0156711	1	1	1.02e-37	BCL7A
3.91e-42	-0.0172922	1	1	1.02e-37	FAM66C
3.91e-42	-0.0189864	1	1	1.02e-37	GPR19
3.91e-42	-0.0205315	1	1	1.02e-37	FAM171A1
3.91e-42	-0.0210255	1	1	1.02e-37	SERPINB9P1
3.91e-42	-0.0211232	1	1	1.02e-37	PRKN
3.91e-42	-0.02179	1	1	1.02e-37	SFT2D3
3.91e-42	-0.0233267	1	1	1.02e-37	POC1B-AS1
3.91e-42	-0.0249451	1	1	1.02e-37	ALG14
3.91e-42	-0.0251802	1	1	1.02e-37	NOS3
3.91e-42	-0.025828	1	1	1.02e-37	MIPEP
3.91e-42	-0.0271124	1	1	1.02e-37	PLEKHG4
3.91e-42	-0.0272058	1	1	1.02e-37	ZC4H2
3.91e-42	-0.0277899	1	1	1.02e-37	PYGM
3.91e-42	-0.0280753	1	1	1.02e-37	GPR150
3.91e-42	-0.028578	1	1	1.02e-37	ASH2L
3.91e-42	-0.0298832	1	1	1.02e-37	SLC25A23
3.91e-42	-0.0299992	1	1	1.02e-37	PYROXD2
3.91e-42	-0.0309627	1	1	1.02e-37	STOML1
3.91e-42	-0.0315444	1	1	1.02e-37	A1BG-AS1
3.91e-42	-0.0320024	1	1	1.02e-37	PRRT3
3.91e-42	-0.0326652	1	1	1.02e-37	SIPA1L3
3.91e-42	-0.0333627	1	1	1.02e-37	MKL2
3.91e-42	-0.0337047	1	1	1.02e-37	PPP1R13L
3.91e-42	-0.033914	1	1	1.02e-37	SCMH1
3.91e-42	-0.034258	1	1	1.02e-37	AKR1C3
3.91e-42	-0.0342768	1	1	1.02e-37	TRIT1
3.91e-42	-0.0353612	1	1	1.02e-37	PLEKHM3
3.91e-42	-0.0354036	1	1	1.02e-37	GSTZ1
3.91e-42	-0.0373168	1	1	1.02e-37	SELENON
3.91e-42	-0.0378201	1	1	1.02e-37	AP3S2
3.91e-42	-0.0380094	1	1	1.02e-37	ATP11C
3.91e-42	-0.0389154	1	1	1.02e-37	RENBP
3.91e-42	-0.0393588	1	1	1.02e-37	DHRS4L2
3.91e-42	-0.0394051	1	1	1.02e-37	NDRG2
3.91e-42	-0.0395674	1	1	1.02e-37	ARRDC1-AS1
3.91e-42	-0.0395896	1	1	1.02e-37	IGHV3-30
3.91e-42	-0.0396093	1	1	1.02e-37	MAP3K12
3.91e-42	-0.039669	1	1	1.02e-37	ELAC1
3.91e-42	-0.039838	1	1	1.02e-37	TCAIM
3.91e-42	-0.0398643	1	1	1.02e-37	CASTOR1
3.91e-42	-0.0405746	1	1	1.02e-37	RNASE6
3.91e-42	-0.0405895	1	1	1.02e-37	C3orf18
3.91e-42	-0.041015	1	1	1.02e-37	LINC02361
3.91e-42	-0.0413136	1	1	1.02e-37	PPM1F
3.91e-42	-0.041497	1	1	1.02e-37	PRKAG2-AS1
3.91e-42	-0.0417476	1	1	1.02e-37	CCDC191
3.91e-42	-0.0418756	1	1	1.02e-37	ZNF236-DT
3.91e-42	-0.0418977	1	1	1.02e-37	TMTC2
3.91e-42	-0.0420666	1	1	1.02e-37	FAM227B
3.91e-42	-0.0426551	1	1	1.02e-37	PTPRM
3.91e-42	-0.0427534	1	1	1.02e-37	ZNF717
3.91e-42	-0.042999	1	1	1.02e-37	HAR1A
3.91e-42	-0.043474	1	1	1.02e-37	AMN1
3.91e-42	-0.0437682	1	1	1.02e-37	CCDC122
3.91e-42	-0.0439896	1	1	1.02e-37	CYHR1
3.91e-42	-0.0444431	1	1	1.02e-37	TCEANC2
3.91e-42	-0.0447684	1	1	1.02e-37	DNAJC11
3.91e-42	-0.0451585	1	1	1.02e-37	DROSHA
3.91e-42	-0.0452957	1	1	1.02e-37	TSPAN18
3.91e-42	-0.0453855	1	1	1.02e-37	AL356599.1
3.91e-42	-0.0461968	1	1	1.02e-37	RFT1
3.91e-42	-0.0463907	1	1	1.02e-37	PEMT
3.91e-42	-0.046447	1	1	1.02e-37	WIPI1
3.91e-42	-0.0466766	1	1	1.02e-37	TTC31
3.91e-42	-0.0468415	1	1	1.02e-37	AC093157.1
3.91e-42	-0.0473218	1	1	1.02e-37	LINC00476
3.91e-42	-0.047408	1	1	1.02e-37	FUBP3
3.91e-42	-0.0476709	1	1	1.02e-37	PLEKHN1
3.91e-42	-0.0476845	1	1	1.02e-37	ALG11
3.91e-42	-0.0478115	1	1	1.02e-37	PRKAG2
3.91e-42	-0.04796	1	1	1.02e-37	MORN3
3.91e-42	-0.0480511	1	1	1.02e-37	CARD17
3.91e-42	-0.0481185	1	1	1.02e-37	DNAJC5
3.91e-42	-0.0483079	1	1	1.02e-37	LRCH3
3.91e-42	-0.0494294	1	1	1.02e-37	MLYCD
3.91e-42	-0.0498778	1	1	1.02e-37	USP21
3.91e-42	-0.0498782	1	1	1.02e-37	ZNF365
3.91e-42	-0.0500908	1	1	1.02e-37	RFX7
3.91e-42	-0.0502191	1	1	1.02e-37	QRSL1
3.91e-42	-0.0505864	1	1	1.02e-37	HS1BP3
3.91e-42	-0.0506043	1	1	1.02e-37	APPBP2
3.91e-42	-0.051165	1	1	1.02e-37	HSPBAP1
3.91e-42	-0.0514561	1	1	1.02e-37	ALAD
3.91e-42	-0.0515577	1	1	1.02e-37	HDAC4
3.91e-42	-0.0517768	1	1	1.02e-37	CCDC152
3.91e-42	-0.0518419	1	1	1.02e-37	SMIM8
3.91e-42	-0.0518534	1	1	1.02e-37	MKS1
3.91e-42	-0.0521837	1	1	1.02e-37	LINC02210-CRHR1
3.91e-42	-0.0523178	1	1	1.02e-37	APOOL
3.91e-42	-0.0526425	1	1	1.02e-37	NACC2
3.91e-42	-0.0527257	1	1	1.02e-37	ZCCHC4
3.91e-42	-0.0533205	1	1	1.02e-37	SLX4IP
3.91e-42	-0.0539297	1	1	1.02e-37	BLOC1S5
3.91e-42	-0.0543354	1	1	1.02e-37	TMEM80
3.91e-42	-0.0544423	1	1	1.02e-37	ZNF7
3.91e-42	-0.0544737	1	1	1.02e-37	ZNF439
3.91e-42	-0.0546927	1	1	1.02e-37	SLC39A13
3.91e-42	-0.0549	1	1	1.02e-37	ZFP62
3.91e-42	-0.0549176	1	1	1.02e-37	SLC25A43
3.91e-42	-0.0549923	1	1	1.02e-37	CYB561D2.1
3.91e-42	-0.0553344	1	1	1.02e-37	RIDA
3.91e-42	-0.0554094	1	1	1.02e-37	TK2
3.91e-42	-0.0554838	1	1	1.02e-37	TMEM175
3.91e-42	-0.0555122	1	1	1.02e-37	EXOC6B
3.91e-42	-0.0556326	1	1	1.02e-37	TMEM99
3.91e-42	-0.0556869	1	1	1.02e-37	MVB12A
3.91e-42	-0.0559806	1	1	1.02e-37	MLH3
3.91e-42	-0.0562857	1	1	1.02e-37	NRM
3.91e-42	-0.056389	1	1	1.02e-37	UVSSA
3.91e-42	-0.0564418	1	1	1.02e-37	XRCC4
3.91e-42	-0.0565496	1	1	1.02e-37	PRAG1
3.91e-42	-0.0569163	1	1	1.02e-37	TRMT13
3.91e-42	-0.0570825	1	1	1.02e-37	WDR5
3.91e-42	-0.0574934	1	1	1.02e-37	AC147067.1
3.91e-42	-0.057536	1	1	1.02e-37	RNF14
3.91e-42	-0.0575789	1	1	1.02e-37	WDR60
3.91e-42	-0.0576729	1	1	1.02e-37	TMEM69
3.91e-42	-0.0577135	1	1	1.02e-37	GSAP
3.91e-42	-0.0577561	1	1	1.02e-37	NIT2
3.91e-42	-0.0578945	1	1	1.02e-37	ADPRM
3.91e-42	-0.0581402	1	1	1.02e-37	PDSS2
3.91e-42	-0.058511	1	1	1.02e-37	AGO4
3.91e-42	-0.0585636	1	1	1.02e-37	MFN1
3.91e-42	-0.0587304	1	1	1.02e-37	RNASEH1
3.91e-42	-0.0587723	1	1	1.02e-37	F8
3.91e-42	-0.0587936	1	1	1.02e-37	FAM234A
3.91e-42	-0.0589698	1	1	1.02e-37	ALG1
3.91e-42	-0.0590741	1	1	1.02e-37	APPL2
3.91e-42	-0.0592017	1	1	1.02e-37	ELP6
3.91e-42	-0.0592136	1	1	1.02e-37	MDM1
3.91e-42	-0.0592657	1	1	1.02e-37	ARHGAP19
3.91e-42	-0.0594494	1	1	1.02e-37	PSMD10
3.91e-42	-0.0603813	1	1	1.02e-37	DNAL4
3.91e-42	-0.0603866	1	1	1.02e-37	AVL9
3.91e-42	-0.0603978	1	1	1.02e-37	ABCD3
3.91e-42	-0.0608763	1	1	1.02e-37	CDK10
3.91e-42	-0.0609011	1	1	1.02e-37	MAP3K14-AS1
3.91e-42	-0.0611055	1	1	1.02e-37	RCBTB1
3.91e-42	-0.0611153	1	1	1.02e-37	PUDP
3.91e-42	-0.0611333	1	1	1.02e-37	FBXL8
3.91e-42	-0.0612295	1	1	1.02e-37	STRADB
3.91e-42	-0.0613311	1	1	1.02e-37	NCSTN
3.91e-42	-0.0614842	1	1	1.02e-37	TBP
3.91e-42	-0.0617385	1	1	1.02e-37	TOR2A
3.91e-42	-0.0619752	1	1	1.02e-37	CTNNBL1
3.91e-42	-0.0623286	1	1	1.02e-37	COP1
3.91e-42	-0.0627775	1	1	1.02e-37	TMEM128
3.91e-42	-0.0628512	1	1	1.02e-37	PDE6B
3.91e-42	-0.0629917	1	1	1.02e-37	PGS1
3.91e-42	-0.0630009	1	1	1.02e-37	CLYBL
3.91e-42	-0.0635474	1	1	1.02e-37	DHRS12
3.91e-42	-0.0636319	1	1	1.02e-37	ARHGAP27
3.91e-42	-0.0638151	1	1	1.02e-37	NDUFS4
3.91e-42	-0.0638254	1	1	1.02e-37	PPARA
3.91e-42	-0.0638682	1	1	1.02e-37	FAM173B
3.91e-42	-0.0638879	1	1	1.02e-37	TSPOAP1-AS1
3.91e-42	-0.0642155	1	1	1.02e-37	ACVR1
3.91e-42	-0.0650387	1	1	1.02e-37	PIGK
3.91e-42	-0.0650966	1	1	1.02e-37	GNPTG
3.91e-42	-0.0651321	1	1	1.02e-37	ZNF397
3.91e-42	-0.0652696	1	1	1.02e-37	GTPBP3
3.91e-42	-0.0653079	1	1	1.02e-37	AC008555.5
3.91e-42	-0.0653435	1	1	1.02e-37	CTBP1-DT
3.91e-42	-0.0654479	1	1	1.02e-37	SLC25A42
3.91e-42	-0.0655598	1	1	1.02e-37	MEI1
3.91e-42	-0.0656348	1	1	1.02e-37	SFSWAP
3.91e-42	-0.0656366	1	1	1.02e-37	GART
3.91e-42	-0.065661	1	1	1.02e-37	QDPR
3.91e-42	-0.0657304	1	1	1.02e-37	RREB1
3.91e-42	-0.0658094	1	1	1.02e-37	DHRS4-AS1
3.91e-42	-0.0664438	1	1	1.02e-37	SCAMP1
3.91e-42	-0.0664631	1	1	1.02e-37	TUBE1
3.91e-42	-0.0665903	1	1	1.02e-37	ZDHHC4
3.91e-42	-0.0666641	1	1	1.02e-37	KIDINS220
3.91e-42	-0.0669731	1	1	1.02e-37	SPECC1
3.91e-42	-0.0673003	1	1	1.02e-37	TTLL1
3.91e-42	-0.0674166	1	1	1.02e-37	PEX2
3.91e-42	-0.0674253	1	1	1.02e-37	GNB1L
3.91e-42	-0.0678713	1	1	1.02e-37	ALKBH3
3.91e-42	-0.0678784	1	1	1.02e-37	GABPA
3.91e-42	-0.0680563	1	1	1.02e-37	UMAD1
3.91e-42	-0.0685146	1	1	1.02e-37	TTC32
3.91e-42	-0.0692588	1	1	1.02e-37	C19orf12
3.91e-42	-0.0692661	1	1	1.02e-37	2021-03-02
3.91e-42	-0.069284	1	1	1.02e-37	ZNF677
3.91e-42	-0.069414	1	1	1.02e-37	CEP164
3.91e-42	-0.0698345	1	1	1.02e-37	TBC1D19
3.91e-42	-0.0700353	1	1	1.02e-37	HDHD2
3.91e-42	-0.0703349	1	1	1.02e-37	AKTIP
3.91e-42	-0.0705173	1	1	1.02e-37	TNFAIP8L1
3.91e-42	-0.0705202	1	1	1.02e-37	ATP6V1C1
3.91e-42	-0.070569	1	1	1.02e-37	LSM14A
3.91e-42	-0.0708027	1	1	1.02e-37	TMEM9B
3.91e-42	-0.070806	1	1	1.02e-37	FN3KRP
3.91e-42	-0.0710033	1	1	1.02e-37	TATDN1
3.91e-42	-0.0714822	1	1	1.02e-37	ZNF160
3.91e-42	-0.071807	1	1	1.02e-37	HSD17B8
3.91e-42	-0.0718667	1	1	1.02e-37	ANO6
3.91e-42	-0.0718941	1	1	1.02e-37	STX18
3.91e-42	-0.0721871	1	1	1.02e-37	PDCD11
3.91e-42	-0.0722443	1	1	1.02e-37	STRADA
3.91e-42	-0.0727124	1	1	1.02e-37	SIRT5
3.91e-42	-0.0731369	1	1	1.02e-37	COQ8B
3.91e-42	-0.0733886	1	1	1.02e-37	FAM213B
3.91e-42	-0.0734508	1	1	1.02e-37	DERA
3.91e-42	-0.073533	1	1	1.02e-37	PEX19
3.91e-42	-0.073629	1	1	1.02e-37	BRD3OS
3.91e-42	-0.0740057	1	1	1.02e-37	ZNF506
3.91e-42	-0.0741089	1	1	1.02e-37	RUVBL1
3.91e-42	-0.0741228	1	1	1.02e-37	ANAPC13
3.91e-42	-0.0741732	1	1	1.02e-37	MAU2
3.91e-42	-0.0742695	1	1	1.02e-37	EHMT1
3.91e-42	-0.0747743	1	1	1.02e-37	HPS4
3.91e-42	-0.0748862	1	1	1.02e-37	COQ4
3.91e-42	-0.0754537	1	1	1.02e-37	WDFY1
3.91e-42	-0.0758851	1	1	1.02e-37	TMX2
3.91e-42	-0.0765504	1	1	1.02e-37	ATG4C
3.91e-42	-0.0766058	1	1	1.02e-37	HMG20A
3.91e-42	-0.0767346	1	1	1.02e-37	ACADS
3.91e-42	-0.0768915	1	1	1.02e-37	AC012615.1
3.91e-42	-0.0769043	1	1	1.02e-37	SSBP3
3.91e-42	-0.077052	1	1	1.02e-37	METAP1
3.91e-42	-0.0772116	1	1	1.02e-37	LTB4R2
3.91e-42	-0.0772452	1	1	1.02e-37	COPS7A
3.91e-42	-0.0777549	1	1	1.02e-37	SLC35A1
3.91e-42	-0.0777772	1	1	1.02e-37	TAF3
3.91e-42	-0.0779161	1	1	1.02e-37	SLC25A13
3.91e-42	-0.0779171	1	1	1.02e-37	POLDIP2
3.91e-42	-0.0784752	1	1	1.02e-37	ATAD1
3.91e-42	-0.0787022	1	1	1.02e-37	TCTEX1D2
3.91e-42	-0.0792466	1	1	1.02e-37	AIDA
3.91e-42	-0.0793867	1	1	1.02e-37	RMDN3
3.91e-42	-0.0797954	1	1	1.02e-37	ALG8
3.91e-42	-0.0798825	1	1	1.02e-37	AC018816.1
3.91e-42	-0.0799932	1	1	1.02e-37	ATG10
3.91e-42	-0.0801551	1	1	1.02e-37	STAU2
3.91e-42	-0.0802495	1	1	1.02e-37	ZNF688
3.91e-42	-0.08045	1	1	1.02e-37	ACOT8
3.91e-42	-0.0805821	1	1	1.02e-37	C16orf58
3.91e-42	-0.0808033	1	1	1.02e-37	TFDP2
3.91e-42	-0.0808382	1	1	1.02e-37	PTPMT1
3.91e-42	-0.0809844	1	1	1.02e-37	TASP1
3.91e-42	-0.0814488	1	1	1.02e-37	HAUS6
3.91e-42	-0.0814637	1	1	1.02e-37	C11orf49
3.91e-42	-0.0818261	1	1	1.02e-37	UNC50
3.91e-42	-0.0820824	1	1	1.02e-37	LYRM1
3.91e-42	-0.0821301	1	1	1.02e-37	RARS2
3.91e-42	-0.0823887	1	1	1.02e-37	DDB2
3.91e-42	-0.082425	1	1	1.02e-37	PIGU
3.91e-42	-0.08273	1	1	1.02e-37	PIGP
3.91e-42	-0.0831047	1	1	1.02e-37	FAM98C
3.91e-42	-0.0831115	1	1	1.02e-37	ALG3
3.91e-42	-0.0836353	1	1	1.02e-37	PIKFYVE
3.91e-42	-0.0837138	1	1	1.02e-37	PHKB
3.91e-42	-0.0839195	1	1	1.02e-37	IMPACT
3.91e-42	-0.0840562	1	1	1.02e-37	TAF1
3.91e-42	-0.0841405	1	1	1.02e-37	SNAPC5
3.91e-42	-0.0841863	1	1	1.02e-37	ZBED5-AS1
3.91e-42	-0.0842675	1	1	1.02e-37	TP53I13
3.91e-42	-0.0846592	1	1	1.02e-37	PIP4K2B
3.91e-42	-0.0846969	1	1	1.02e-37	DGLUCY
3.91e-42	-0.0848066	1	1	1.02e-37	MMAB
3.91e-42	-0.0848831	1	1	1.02e-37	PARP3
3.91e-42	-0.0848922	1	1	1.02e-37	DENND4C
3.91e-42	-0.0850546	1	1	1.02e-37	HAUS1
3.91e-42	-0.0854439	1	1	1.02e-37	XPA
3.91e-42	-0.0854661	1	1	1.02e-37	TCEAL8
3.91e-42	-0.0855362	1	1	1.02e-37	PCYT2
3.91e-42	-0.0855749	1	1	1.02e-37	DLGAP4
3.91e-42	-0.0856288	1	1	1.02e-37	ITFG2
3.91e-42	-0.0858561	1	1	1.02e-37	BBS2
3.91e-42	-0.0858623	1	1	1.02e-37	OSGEP
3.91e-42	-0.0859187	1	1	1.02e-37	CYB561A3
3.91e-42	-0.0860125	1	1	1.02e-37	AIFM1
3.91e-42	-0.0860817	1	1	1.02e-37	COA4
3.91e-42	-0.0865802	1	1	1.02e-37	CEPT1
3.91e-42	-0.0866468	1	1	1.02e-37	ZCCHC17
3.91e-42	-0.0867059	1	1	1.02e-37	RASA1
3.91e-42	-0.0870603	1	1	1.02e-37	QTRT1
3.91e-42	-0.087384	1	1	1.02e-37	CEP170
3.91e-42	-0.0874332	1	1	1.02e-37	PMM1
3.91e-42	-0.087491	1	1	1.02e-37	DAP3
3.91e-42	-0.0877436	1	1	1.02e-37	BRCC3
3.91e-42	-0.0880353	1	1	1.02e-37	ITFG1
3.91e-42	-0.0881064	1	1	1.02e-37	XPO7
3.91e-42	-0.0882742	1	1	1.02e-37	TMEM254
3.91e-42	-0.0884289	1	1	1.02e-37	EFCAB14
3.91e-42	-0.0886643	1	1	1.02e-37	RSRC1
3.91e-42	-0.0889464	1	1	1.02e-37	ETFRF1
3.91e-42	-0.0890857	1	1	1.02e-37	MKKS
3.91e-42	-0.0891851	1	1	1.02e-37	TAF6
3.91e-42	-0.0893709	1	1	1.02e-37	FAM3A
3.91e-42	-0.089702	1	1	1.02e-37	PCAT1
3.91e-42	-0.0897966	1	1	1.02e-37	MPI
3.91e-42	-0.0898344	1	1	1.02e-37	ZMAT3
3.91e-42	-0.0899218	1	1	1.02e-37	VAMP4
3.91e-42	-0.0900078	1	1	1.02e-37	TANGO2
3.91e-42	-0.0900799	1	1	1.02e-37	HDDC2
3.91e-42	-0.090217	1	1	1.02e-37	IQSEC1
3.91e-42	-0.090332	1	1	1.02e-37	SLC35E2B
3.91e-42	-0.0905446	1	1	1.02e-37	AGPAT3
3.91e-42	-0.0907554	1	1	1.02e-37	TFAP4
3.91e-42	-0.0907578	1	1	1.02e-37	CHMP6
3.91e-42	-0.0909567	1	1	1.02e-37	PLEKHJ1
3.91e-42	-0.0910463	1	1	1.02e-37	STIM1
3.91e-42	-0.0911361	1	1	1.02e-37	FAR2
3.91e-42	-0.091443	1	1	1.02e-37	RASSF2
3.91e-42	-0.0915372	1	1	1.02e-37	CMTR1
3.91e-42	-0.0917018	1	1	1.02e-37	THRA
3.91e-42	-0.0917658	1	1	1.02e-37	TMEM9
3.91e-42	-0.0918298	1	1	1.02e-37	ELP3
3.91e-42	-0.0919704	1	1	1.02e-37	KAT8
3.91e-42	-0.0924966	1	1	1.02e-37	PEX11B
3.91e-42	-0.0925613	1	1	1.02e-37	WAC-AS1
3.91e-42	-0.0926538	1	1	1.02e-37	REPIN1
3.91e-42	-0.0927604	1	1	1.02e-37	ARL5A
3.91e-42	-0.0929083	1	1	1.02e-37	PDCD2
3.91e-42	-0.0929239	1	1	1.02e-37	TRAPPC3
3.91e-42	-0.0930022	1	1	1.02e-37	RALGAPA2
3.91e-42	-0.0930143	1	1	1.02e-37	BTF3L4
3.91e-42	-0.0932282	1	1	1.02e-37	DRG2
3.91e-42	-0.0932298	1	1	1.02e-37	CHMP3
3.91e-42	-0.093525	1	1	1.02e-37	ZMYND11
3.91e-42	-0.0938804	1	1	1.02e-37	NEK9
3.91e-42	-0.0942571	1	1	1.02e-37	SLC30A7
3.91e-42	-0.0942959	1	1	1.02e-37	EXOC2
3.91e-42	-0.0945981	1	1	1.02e-37	SPG11
3.91e-42	-0.0948518	1	1	1.02e-37	RIOX2
3.91e-42	-0.095017	1	1	1.02e-37	PNPLA6
3.91e-42	-0.0950918	1	1	1.02e-37	DNAJC17
3.91e-42	-0.0952368	1	1	1.02e-37	NBAS
3.91e-42	-0.0953432	1	1	1.02e-37	PPP3CA
3.91e-42	-0.0957701	1	1	1.02e-37	SRBD1
3.91e-42	-0.095787	1	1	1.02e-37	C20orf27
3.91e-42	-0.0957929	1	1	1.02e-37	UBE2J2
3.91e-42	-0.0958274	1	1	1.02e-37	GPX7
3.91e-42	-0.0961626	1	1	1.02e-37	ASB16-AS1
3.91e-42	-0.0964044	1	1	1.02e-37	C2CD5
3.91e-42	-0.0965397	1	1	1.02e-37	STK25
3.91e-42	-0.0967003	1	1	1.02e-37	TSR2
3.91e-42	-0.0967154	1	1	1.02e-37	NIPAL3
3.91e-42	-0.0967283	1	1	1.02e-37	NIPSNAP2
3.91e-42	-0.0967684	1	1	1.02e-37	HMGN4
3.91e-42	-0.0967871	1	1	1.02e-37	MTFR1L
3.91e-42	-0.0967875	1	1	1.02e-37	SNX19
3.91e-42	-0.0969673	1	1	1.02e-37	SMIM30
3.91e-42	-0.0972606	1	1	1.02e-37	AC091959.3
3.91e-42	-0.0975199	1	1	1.02e-37	MED27
3.91e-42	-0.0977933	1	1	1.02e-37	ARL2BP
3.91e-42	-0.0979255	1	1	1.02e-37	TMEM42
3.91e-42	-0.0980803	1	1	1.02e-37	CBX1
3.91e-42	-0.0981569	1	1	1.02e-37	DPH1
3.91e-42	-0.0987601	1	1	1.02e-37	ZNF524
3.91e-42	-0.0989331	1	1	1.02e-37	OMA1
3.91e-42	-0.0990462	1	1	1.02e-37	WDR61
3.91e-42	-0.0991546	1	1	1.02e-37	PIK3CB
3.91e-42	-0.0993369	1	1	1.02e-37	HIBADH
3.91e-42	-0.0993419	1	1	1.02e-37	JAK2
3.91e-42	-0.0998267	1	1	1.02e-37	PPIH
3.91e-42	-0.100166	1	1	1.02e-37	COMMD10
3.91e-42	-0.100313	1	1	1.02e-37	TMEM218
3.91e-42	-0.100391	1	1	1.02e-37	TMEM101
3.91e-42	-0.100469	1	1	1.02e-37	CD46
3.91e-42	-0.100497	1	1	1.02e-37	GOLGA1
3.91e-42	-0.100597	1	1	1.02e-37	PEX6
3.91e-42	-0.100832	1	1	1.02e-37	PARG
3.91e-42	-0.101501	1	1	1.02e-37	LRCH4
3.91e-42	-0.101503	1	1	1.02e-37	CHPF2
3.91e-42	-0.101525	1	1	1.02e-37	SH2B1
3.91e-42	-0.101701	1	1	1.02e-37	GTF3C2
3.91e-42	-0.101735	1	1	1.02e-37	MCRIP2
3.91e-42	-0.101737	1	1	1.02e-37	RWDD3
3.91e-42	-0.102163	1	1	1.02e-37	LINC01184
3.91e-42	-0.102244	1	1	1.02e-37	VPS36
3.91e-42	-0.102504	1	1	1.02e-37	FLYWCH1
3.91e-42	-0.102909	1	1	1.02e-37	CERS4
3.91e-42	-0.10347	1	1	1.02e-37	RAP1GDS1
3.91e-42	-0.103926	1	1	1.02e-37	DPH5
3.91e-42	-0.103931	1	1	1.02e-37	ANAPC4
3.91e-42	-0.104261	1	1	1.02e-37	XPC
3.91e-42	-0.104271	1	1	1.02e-37	SPAG16
3.91e-42	-0.104339	1	1	1.02e-37	PNKD
3.91e-42	-0.104819	1	1	1.02e-37	GOLGA5
3.91e-42	-0.105098	1	1	1.02e-37	SUCLG1
3.91e-42	-0.105209	1	1	1.02e-37	WBP1L
3.91e-42	-0.105359	1	1	1.02e-37	MFSD1
3.91e-42	-0.10541	1	1	1.02e-37	YBEY
3.91e-42	-0.10575	1	1	1.02e-37	SIGMAR1
3.91e-42	-0.10604	1	1	1.02e-37	NOTCH2
3.91e-42	-0.106151	1	1	1.02e-37	CSNK1G1
3.91e-42	-0.106699	1	1	1.02e-37	CTSO
3.91e-42	-0.10681	1	1	1.02e-37	ZFAND1
3.91e-42	-0.107073	1	1	1.02e-37	KRI1
3.91e-42	-0.107249	1	1	1.02e-37	MGMT
3.91e-42	-0.107349	1	1	1.02e-37	GRAP
3.91e-42	-0.10739	1	1	1.02e-37	ABTB1
3.91e-42	-0.107554	1	1	1.02e-37	EXOSC7
3.91e-42	-0.107615	1	1	1.02e-37	FBXL5
3.91e-42	-0.107816	1	1	1.02e-37	TCF12
3.91e-42	-0.108025	1	1	1.02e-37	ZBED1
3.91e-42	-0.108298	1	1	1.02e-37	ME2
3.91e-42	-0.108528	1	1	1.02e-37	ALG5
3.91e-42	-0.108776	1	1	1.02e-37	ENG
3.91e-42	-0.10906	1	1	1.02e-37	TDRD3
3.91e-42	-0.109094	1	1	1.02e-37	ISCA2
3.91e-42	-0.109522	1	1	1.02e-37	TRAF7
3.91e-42	-0.110014	1	1	1.02e-37	FAAP20
3.91e-42	-0.110151	1	1	1.02e-37	SS18
3.91e-42	-0.110386	1	1	1.02e-37	DNAJC19
3.91e-42	-0.11039	1	1	1.02e-37	USP5
3.91e-42	-0.110524	1	1	1.02e-37	PRPF31
3.91e-42	-0.111102	1	1	1.02e-37	OARD1
3.91e-42	-0.111124	1	1	1.02e-37	STK16
3.91e-42	-0.111327	1	1	1.02e-37	ERI3
3.91e-42	-0.111336	1	1	1.02e-37	ANAPC5
3.91e-42	-0.111513	1	1	1.02e-37	APH1A
3.91e-42	-0.11171	1	1	1.02e-37	TMEM129
3.91e-42	-0.111763	1	1	1.02e-37	ANKZF1
3.91e-42	-0.112428	1	1	1.02e-37	ARMC1
3.91e-42	-0.112457	1	1	1.02e-37	EIPR1
3.91e-42	-0.112468	1	1	1.02e-37	MBTPS1
3.91e-42	-0.112735	1	1	1.02e-37	OCIAD1
3.91e-42	-0.113068	1	1	1.02e-37	VPS26B
3.91e-42	-0.11379	1	1	1.02e-37	WDR11
3.91e-42	-0.114285	1	1	1.02e-37	NUDCD2
3.91e-42	-0.114419	1	1	1.02e-37	SECISBP2
3.91e-42	-0.114867	1	1	1.02e-37	RFFL
3.91e-42	-0.114874	1	1	1.02e-37	CCDC25
3.91e-42	-0.115221	1	1	1.02e-37	UQCC3
3.91e-42	-0.115313	1	1	1.02e-37	APBB1
3.91e-42	-0.115389	1	1	1.02e-37	FAM172A
3.91e-42	-0.115477	1	1	1.02e-37	ZNF480
3.91e-42	-0.115749	1	1	1.02e-37	CIAPIN1
3.91e-42	-0.115858	1	1	1.02e-37	CASK
3.91e-42	-0.11591	1	1	1.02e-37	SSU72
3.91e-42	-0.116124	1	1	1.02e-37	MAN1A2
3.91e-42	-0.116325	1	1	1.02e-37	RCN2
3.91e-42	-0.116516	1	1	1.02e-37	DNAJC10
3.91e-42	-0.117007	1	1	1.02e-37	IFNAR2
3.91e-42	-0.117167	1	1	1.02e-37	DNAJA3
3.91e-42	-0.117413	1	1	1.02e-37	ADA2
3.91e-42	-0.117657	1	1	1.02e-37	SETD3
3.91e-42	-0.117816	1	1	1.02e-37	ACAP2
3.91e-42	-0.117986	1	1	1.02e-37	SNX14
3.91e-42	-0.118112	1	1	1.02e-37	STX16
3.91e-42	-0.118624	1	1	1.02e-37	ERGIC2
3.91e-42	-0.118749	1	1	1.02e-37	ARL2
3.91e-42	-0.118851	1	1	1.02e-37	INTS10
3.91e-42	-0.118981	1	1	1.02e-37	DHRS4
3.91e-42	-0.119196	1	1	1.02e-37	MAP2K6
3.91e-42	-0.119642	1	1	1.02e-37	NUP210
3.91e-42	-0.119821	1	1	1.02e-37	ACBD6
3.91e-42	-0.120503	1	1	1.02e-37	CNPY4
3.91e-42	-0.121694	1	1	1.02e-37	STUB1
3.91e-42	-0.121892	1	1	1.02e-37	DPH6
3.91e-42	-0.12211	1	1	1.02e-37	ZBTB25
3.91e-42	-0.122231	1	1	1.02e-37	MAPKAP1
3.91e-42	-0.122419	1	1	1.02e-37	TCEA1
3.91e-42	-0.122425	1	1	1.02e-37	CCDC91
3.91e-42	-0.123226	1	1	1.02e-37	SNX10
3.91e-42	-0.123375	1	1	1.02e-37	OXR1
3.91e-42	-0.123598	1	1	1.02e-37	FGD3
3.91e-42	-0.124024	1	1	1.02e-37	APIP
3.91e-42	-0.126291	1	1	1.02e-37	CHTF8
3.91e-42	-0.126443	1	1	1.02e-37	CCDC115
3.91e-42	-0.126564	1	1	1.02e-37	NTPCR
3.91e-42	-0.126971	1	1	1.02e-37	CNDP2
3.91e-42	-0.127101	1	1	1.02e-37	KIAA0586
3.91e-42	-0.127315	1	1	1.02e-37	TBCK
3.91e-42	-0.128304	1	1	1.02e-37	WDR54
3.91e-42	-0.129682	1	1	1.02e-37	TMEM209
3.91e-42	-0.129743	1	1	1.02e-37	ZGPAT
3.91e-42	-0.129802	1	1	1.02e-37	TMEM134
3.91e-42	-0.130925	1	1	1.02e-37	DENND6A
3.91e-42	-0.130978	1	1	1.02e-37	ITGB3BP
3.91e-42	-0.131217	1	1	1.02e-37	KATNBL1
3.91e-42	-0.132194	1	1	1.02e-37	CREB1
3.91e-42	-0.13265	1	1	1.02e-37	TMEM179B
3.91e-42	-0.132934	1	1	1.02e-37	LYPLA1
3.91e-42	-0.134306	1	1	1.02e-37	DTNBP1
3.91e-42	-0.135769	1	1	1.02e-37	EBLN3P
3.91e-42	-0.135838	1	1	1.02e-37	BCAT2
3.91e-42	-0.136285	1	1	1.02e-37	PCMTD2
3.91e-42	-0.136499	1	1	1.02e-37	RSAD1
3.91e-42	-0.136643	1	1	1.02e-37	ZKSCAN1
3.91e-42	-0.137019	1	1	1.02e-37	C1GALT1
3.91e-42	-0.137351	1	1	1.02e-37	RHOT1
3.91e-42	-0.137523	1	1	1.02e-37	IBTK
3.91e-42	-0.137829	1	1	1.02e-37	YIF1A
3.91e-42	-0.137961	1	1	1.02e-37	EIF2B1
3.91e-42	-0.137973	1	1	1.02e-37	TCHP
3.91e-42	-0.138368	1	1	1.02e-37	VGLL4
3.91e-42	-0.138698	1	1	1.02e-37	DTD1
3.91e-42	-0.138932	1	1	1.02e-37	CYB561D2
3.91e-42	-0.139354	1	1	1.02e-37	VPS4A
3.91e-42	-0.139458	1	1	1.02e-37	NSMCE4A
3.91e-42	-0.139778	1	1	1.02e-37	TNFSF12
3.91e-42	-0.140713	1	1	1.02e-37	CEP85L
3.91e-42	-0.140799	1	1	1.02e-37	RFLNB
3.91e-42	-0.141301	1	1	1.02e-37	SLC35C2
3.91e-42	-0.142082	1	1	1.02e-37	PPA2
3.91e-42	-0.142722	1	1	1.02e-37	MLLT10
3.91e-42	-0.142866	1	1	1.02e-37	UBAC2
3.91e-42	-0.142913	1	1	1.02e-37	TMEM87B
3.91e-42	-0.143803	1	1	1.02e-37	HACD4
3.91e-42	-0.144207	1	1	1.02e-37	RAB5B
3.91e-42	-0.144224	1	1	1.02e-37	ATF6B
3.91e-42	-0.144333	1	1	1.02e-37	CALCOCO1
3.91e-42	-0.1446	1	1	1.02e-37	SUCLG2
3.91e-42	-0.145121	1	1	1.02e-37	YPEL3
3.91e-42	-0.145534	1	1	1.02e-37	RABL2B
3.91e-42	-0.146532	1	1	1.02e-37	RRP1B
3.91e-42	-0.147014	1	1	1.02e-37	NUDCD3
3.91e-42	-0.14724	1	1	1.02e-37	UBE2G2
3.91e-42	-0.148841	1	1	1.02e-37	ORMDL1
3.91e-42	-0.149099	1	1	1.02e-37	PDAP1
3.91e-42	-0.149535	1	1	1.02e-37	NDUFS2
3.91e-42	-0.149721	1	1	1.02e-37	SDAD1
3.91e-42	-0.149948	1	1	1.02e-37	NSRP1
3.91e-42	-0.150118	1	1	1.02e-37	CUTC
3.91e-42	-0.152768	1	1	1.02e-37	TM2D1
3.91e-42	-0.153009	1	1	1.02e-37	UCHL5
3.91e-42	-0.153622	1	1	1.02e-37	LPP
3.91e-42	-0.154002	1	1	1.02e-37	ANXA4
3.91e-42	-0.154353	1	1	1.02e-37	JKAMP
3.91e-42	-0.155851	1	1	1.02e-37	RPA2
3.91e-42	-0.156922	1	1	1.02e-37	AAGAB
3.91e-42	-0.157398	1	1	1.02e-37	MAP4
3.91e-42	-0.158332	1	1	1.02e-37	IQCN
3.91e-42	-0.158643	1	1	1.02e-37	MARF1
3.91e-42	-0.158762	1	1	1.02e-37	ZNF652
3.91e-42	-0.159469	1	1	1.02e-37	PARP4
3.91e-42	-0.161698	1	1	1.02e-37	C15orf40
3.91e-42	-0.162525	1	1	1.02e-37	NFIC
3.91e-42	-0.163124	1	1	1.02e-37	UROS
3.91e-42	-0.163781	1	1	1.02e-37	NAE1
3.91e-42	-0.164416	1	1	1.02e-37	ESD
3.91e-42	-0.164495	1	1	1.02e-37	PLGRKT
3.91e-42	-0.167778	1	1	1.02e-37	DMAC1
3.91e-42	-0.170554	1	1	1.02e-37	STX17
3.91e-42	-0.170824	1	1	1.02e-37	NT5DC1
3.91e-42	-0.171684	1	1	1.02e-37	ESYT1
3.91e-42	-0.171766	1	1	1.02e-37	DCAF5
3.91e-42	-0.174981	1	1	1.02e-37	BTN3A3
3.91e-42	-0.175057	1	1	1.02e-37	C6orf89
3.91e-42	-0.175842	1	1	1.02e-37	LINC00667
3.91e-42	-0.176912	1	1	1.02e-37	PSMG4
3.91e-42	-0.178181	1	1	1.02e-37	AKAP11
3.91e-42	-0.179809	1	1	1.02e-37	ACTR1B
3.91e-42	-0.179842	1	1	1.02e-37	C7orf50
3.91e-42	-0.183877	1	1	1.02e-37	RNF13
3.91e-42	-0.184824	1	1	1.02e-37	EML3
3.91e-42	-0.185723	1	1	1.02e-37	IMPDH1
3.91e-42	-0.194451	1	1	1.02e-37	UFL1
3.91e-42	-0.195496	1	1	1.02e-37	PRKDC
3.91e-42	-0.198788	1	1	1.02e-37	RNF214
3.91e-42	-0.205046	1	1	1.02e-37	TEX264
3.91e-42	-0.206317	1	1	1.02e-37	STARD3
3.91e-42	-0.213163	1	1	1.02e-37	ST6GAL1
3.91e-42	-0.215924	1	1	1.02e-37	ZNF148
3.91e-42	-0.217765	1	1	1.02e-37	POLR3GL
3.91e-42	-0.218492	1	1	1.02e-37	GLOD4
3.91e-42	-0.219023	1	1	1.02e-37	FLOT2
3.91e-42	-0.22734	1	1	1.02e-37	RPA1
3.91e-42	-0.230974	1	1	1.02e-37	DOCK8
3.91e-42	-0.233828	1	1	1.02e-37	SLAMF6
3.91e-42	-0.248762	1	1	1.02e-37	MFNG
3.91e-42	-0.262514	1	1	1.02e-37	SLC16A7
3.94e-42	0.426513	1	1	1.03e-37	YWHAH
3.94e-42	0.265227	1	1	1.03e-37	ULBP2
3.94e-42	0.0658055	1	1	1.03e-37	TRAF6
3.94e-42	0.0627127	1	1	1.03e-37	TM9SF1
3.94e-42	0.0511979	1	1	1.03e-37	PRKCD
3.94e-42	0.0510193	1	1	1.03e-37	ZNF142
3.94e-42	0.0489369	1	1	1.03e-37	KATNA1
3.94e-42	0.0394234	1	1	1.03e-37	CCDC127
3.94e-42	-0.036578	1	1	1.03e-37	EEF2KMT
3.94e-42	-0.0372656	1	1	1.03e-37	ALKBH8
3.94e-42	-0.0418954	1	1	1.03e-37	AC009779.3
3.94e-42	-0.0448621	1	1	1.03e-37	EXT2
3.94e-42	-0.0462891	1	1	1.03e-37	CHCHD6
3.94e-42	-0.0466082	1	1	1.03e-37	AL022157.1
3.94e-42	-0.0534116	1	1	1.03e-37	TCP11L2
3.94e-42	-0.057686	1	1	1.03e-37	BCAS3
3.94e-42	-0.0597173	1	1	1.03e-37	SMG9
3.94e-42	-0.0622415	1	1	1.03e-37	THEM6
3.94e-42	-0.0653974	1	1	1.03e-37	GFM1
3.94e-42	-0.066428	1	1	1.03e-37	UROD
3.94e-42	-0.0698103	1	1	1.03e-37	FIS1
3.94e-42	-0.0719445	1	1	1.03e-37	ZNF720
3.94e-42	-0.0731363	1	1	1.03e-37	LRRC47
3.94e-42	-0.0747561	1	1	1.03e-37	NNT
3.94e-42	-0.0748294	1	1	1.03e-37	FAM114A2
3.94e-42	-0.0847293	1	1	1.03e-37	SLC30A9
3.94e-42	-0.0850622	1	1	1.03e-37	VRK3
3.94e-42	-0.0864817	1	1	1.03e-37	DPAGT1
3.94e-42	-0.0911955	1	1	1.03e-37	ZNF880
3.94e-42	-0.100402	1	1	1.03e-37	NFX1
3.94e-42	-0.109535	1	1	1.03e-37	AGK
3.94e-42	-0.124507	1	1	1.03e-37	ATAD2B
3.94e-42	-0.159237	1	1	1.03e-37	PARN
3.94e-42	-0.164547	1	1	1.03e-37	GIGYF2
3.94e-42	-0.165928	1	1	1.03e-37	MIA2
3.94e-42	-0.172394	1	1	1.03e-37	TRIP11
3.97e-42	0.450688	1	1	1.03e-37	GLUD1
3.97e-42	0.245429	1	1	1.03e-37	RHEB
3.97e-42	0.153366	1	1	1.03e-37	MUC12
3.97e-42	0.0990457	1	1	1.03e-37	SIRT1
3.97e-42	0.093065	1	1	1.03e-37	NOL7
3.97e-42	0.0865301	1	1	1.03e-37	ACTR8
3.97e-42	0.0826439	1	1	1.03e-37	ZNF529
3.97e-42	0.0813162	1	1	1.03e-37	ZNF800
3.97e-42	0.0638094	1	1	1.03e-37	IMP4
3.97e-42	0.0559853	1	1	1.03e-37	RMC1
3.97e-42	0.0521435	1	1	1.03e-37	C12orf49
3.97e-42	0.0513784	1	1	1.03e-37	MKRN2
3.97e-42	0.0480207	1	1	1.03e-37	TTPAL
3.97e-42	0.0383035	1	1	1.03e-37	ABHD4
3.97e-42	0.0226428	1	1	1.03e-37	HCRT
3.97e-42	0.0193209	1	1	1.03e-37	HIST1H3E
3.97e-42	0.0108364	1	1	1.03e-37	AP000919.3
3.97e-42	-0.0332315	1	1	1.03e-37	FAHD1
3.97e-42	-0.0467149	1	1	1.03e-37	ICK
3.97e-42	-0.0482818	1	1	1.03e-37	RAB28
3.97e-42	-0.0483742	1	1	1.03e-37	CCDC125
3.97e-42	-0.057631	1	1	1.03e-37	TMEM229B
3.97e-42	-0.0622357	1	1	1.03e-37	GOLGA2
3.97e-42	-0.0629675	1	1	1.03e-37	GALT
3.97e-42	-0.0761938	1	1	1.03e-37	NBPF19
3.97e-42	-0.0769308	1	1	1.03e-37	SIN3A
3.97e-42	-0.0789578	1	1	1.03e-37	VRK1
3.97e-42	-0.0834465	1	1	1.03e-37	ORC5
3.97e-42	-0.104285	1	1	1.03e-37	KIAA0825
3.97e-42	-0.110018	1	1	1.03e-37	SKAP2
3.97e-42	-0.114551	1	1	1.03e-37	N4BP2
3.99e-42	0.217692	1	1	1.04e-37	RFX1
3.99e-42	0.134882	1	1	1.04e-37	RBM14
3.99e-42	0.127577	1	1	1.04e-37	KPNA4
3.99e-42	0.10362	1	1	1.04e-37	ZNF207
3.99e-42	0.0988404	1	1	1.04e-37	DDX56
3.99e-42	0.0972353	1	1	1.04e-37	B3GALT6
3.99e-42	0.0892548	1	1	1.04e-37	FRMD8
3.99e-42	0.0777131	1	1	1.04e-37	SAMD4B
3.99e-42	0.0755906	1	1	1.04e-37	NEK1
3.99e-42	0.0596282	1	1	1.04e-37	BLZF1
3.99e-42	0.0586865	1	1	1.04e-37	CSPP1
3.99e-42	0.0531568	1	1	1.04e-37	EOGT
3.99e-42	0.0504332	1	1	1.04e-37	PRPF4
3.99e-42	0.0426744	1	1	1.04e-37	ZNF576
3.99e-42	0.0407603	1	1	1.04e-37	THG1L
3.99e-42	0.0363358	1	1	1.04e-37	PRMT5
3.99e-42	0.0297703	1	1	1.04e-37	MAP3K21
3.99e-42	0.0242303	1	1	1.04e-37	ADO
3.99e-42	0.0234064	1	1	1.04e-37	AL353719.1
3.99e-42	-0.0330333	1	1	1.04e-37	SLC18B1
3.99e-42	-0.0382408	1	1	1.04e-37	ERGIC1
3.99e-42	-0.0397226	1	1	1.04e-37	DHX58
3.99e-42	-0.0419703	1	1	1.04e-37	SERGEF
3.99e-42	-0.0435416	1	1	1.04e-37	WDR25
3.99e-42	-0.0501992	1	1	1.04e-37	GON7
3.99e-42	-0.0528691	1	1	1.04e-37	COMMD1
3.99e-42	-0.0647669	1	1	1.04e-37	AASDH
3.99e-42	-0.0704281	1	1	1.04e-37	C2orf68
3.99e-42	-0.0909641	1	1	1.04e-37	DENR
3.99e-42	-0.096226	1	1	1.04e-37	NDUFAF2
3.99e-42	-0.101891	1	1	1.04e-37	BLVRA
3.99e-42	-0.113988	1	1	1.04e-37	C11orf54
3.99e-42	-0.119144	1	1	1.04e-37	KDM7A
4.02e-42	0.104102	1	1	1.05e-37	SYF2
4.02e-42	0.0713893	1	1	1.05e-37	NDUFAF7
4.02e-42	0.0541452	1	1	1.05e-37	MAGT1
4.02e-42	0.0526991	1	1	1.05e-37	RORB
4.02e-42	0.0489375	1	1	1.05e-37	TMEM41B
4.02e-42	0.0372309	1	1	1.05e-37	DDHD2
4.02e-42	0.0247565	1	1	1.05e-37	LRFN4
4.02e-42	-0.0500803	1	1	1.05e-37	TMEM138
4.02e-42	-0.0507423	1	1	1.05e-37	IVD
4.02e-42	-0.0554859	1	1	1.05e-37	PAM16
4.02e-42	-0.0634003	1	1	1.05e-37	ELP4
4.02e-42	-0.0635277	1	1	1.05e-37	SP4
4.02e-42	-0.0688907	1	1	1.05e-37	KRBOX4
4.02e-42	-0.0808274	1	1	1.05e-37	PLIN3
4.05e-42	0.104545	1	1	1.06e-37	TXNDC16
4.05e-42	0.0750455	1	1	1.06e-37	SIKE1
4.05e-42	0.0700711	1	1	1.06e-37	CPTP
4.05e-42	0.0689219	1	1	1.06e-37	TGS1
4.05e-42	0.0640585	1	1	1.06e-37	NUS1
4.05e-42	0.0487701	1	1	1.06e-37	TUBB3
4.05e-42	0.0423024	1	1	1.06e-37	CDKN2B
4.05e-42	0.0392755	1	1	1.06e-37	AIMP2
4.05e-42	0.0310409	1	1	1.06e-37	SLC25A30-AS1
4.05e-42	0.0250867	1	1	1.06e-37	IL12A
4.05e-42	0.0249744	1	1	1.06e-37	OXCT2
4.05e-42	-0.0409685	1	1	1.06e-37	CEP57L1
4.05e-42	-0.0419195	1	1	1.06e-37	PSKH1
4.05e-42	-0.0583084	1	1	1.06e-37	EEF1AKMT2
4.05e-42	-0.0729208	1	1	1.06e-37	VRK2
4.05e-42	-0.104717	1	1	1.06e-37	NUBP2
4.05e-42	-0.127886	1	1	1.06e-37	TTC1
4.05e-42	-0.172111	1	1	1.06e-37	ZNF32
4.08e-42	0.0918044	1	1	1.06e-37	RPF1
4.08e-42	0.0683698	1	1	1.06e-37	GSKIP
4.08e-42	0.064261	1	1	1.06e-37	ZNF639
4.08e-42	-0.0693878	1	1	1.06e-37	SURF1
4.08e-42	-0.0770055	1	1	1.06e-37	KIAA1143
4.08e-42	-0.077239	1	1	1.06e-37	EZH1
4.08e-42	-0.128828	1	1	1.06e-37	CD2AP
4.08e-42	-0.137584	1	1	1.06e-37	ZNF106
4.11e-42	0.648864	1	1	1.07e-37	HIST2H2AA4
4.11e-42	0.101799	1	1	1.07e-37	ZNF451
4.11e-42	0.0640649	1	1	1.07e-37	PDHB
4.11e-42	0.052426	1	1	1.07e-37	WDR44
4.11e-42	0.0348635	1	1	1.07e-37	ZNF584
4.11e-42	0.0275274	1	1	1.07e-37	ZNF230
4.11e-42	0.023998	1	1	1.07e-37	ZDHHC9
4.11e-42	0.0224458	1	1	1.07e-37	AC010132.3
4.11e-42	-0.0429008	1	1	1.07e-37	STX2
4.11e-42	-0.0478212	1	1	1.07e-37	WWP2
4.11e-42	-0.0570145	1	1	1.07e-37	TTC5
4.11e-42	-0.0667398	1	1	1.07e-37	CORO2A
4.11e-42	-0.0695456	1	1	1.07e-37	RNF20
4.11e-42	-0.0710655	1	1	1.07e-37	TRIM27
4.11e-42	-0.0852917	1	1	1.07e-37	FOPNL
4.14e-42	0.251679	1	1	1.08e-37	MKL1
4.14e-42	0.166369	1	1	1.08e-37	YIPF5
4.14e-42	0.0824014	1	1	1.08e-37	NDUFAF4
4.14e-42	0.0455163	1	1	1.08e-37	HMGXB3
4.14e-42	0.0355613	1	1	1.08e-37	SLC45A4
4.14e-42	0.0320764	1	1	1.08e-37	KCTD21
4.14e-42	0.0229938	1	1	1.08e-37	BRPF3
4.14e-42	0.0202222	1	1	1.08e-37	DENND2C
4.14e-42	-0.0552549	1	1	1.08e-37	RPAIN
4.14e-42	-0.0692977	1	1	1.08e-37	C11orf58
4.14e-42	-0.0918601	1	1	1.08e-37	ELAC2
4.14e-42	-0.102916	1	1	1.08e-37	FDFT1
4.14e-42	-0.114904	1	1	1.08e-37	PJA2
4.16e-42	0.0124787	1	0.015	1.09e-37	AC068580.4
4.17e-42	0.23981	1	1	1.09e-37	H2AFJ
4.17e-42	0.20933	1	1	1.09e-37	GNL1
4.17e-42	0.0801653	1	1	1.09e-37	MBD4
4.17e-42	0.0564653	1	1	1.09e-37	NOP14-AS1
4.17e-42	0.0522366	1	1	1.09e-37	TNFAIP1
4.17e-42	0.017249	1	1	1.09e-37	TMEM52
4.17e-42	-0.0484173	1	1	1.09e-37	EXOSC5
4.17e-42	-0.0488068	1	1	1.09e-37	DHRSX
4.17e-42	-0.0508799	1	1	1.09e-37	HMBOX1
4.17e-42	-0.057611	1	1	1.09e-37	RINL
4.17e-42	-0.0596363	1	1	1.09e-37	ZMYM4
4.17e-42	-0.0685701	1	1	1.09e-37	CREB3L2
4.17e-42	-0.0760402	1	1	1.09e-37	IFT88
4.17e-42	-0.132612	1	1	1.09e-37	CD164
4.2e-42	0.140209	1	1	1.09e-37	ACSL1
4.2e-42	0.0546665	1	1	1.09e-37	DHX8
4.2e-42	0.034039	1	1	1.09e-37	GAB2
4.2e-42	-0.0571707	1	1	1.09e-37	TRMT2B
4.2e-42	-0.0576206	1	1	1.09e-37	CNOT11
4.2e-42	-0.057683	1	1	1.09e-37	PLXNC1
4.2e-42	-0.0677936	1	1	1.09e-37	NDUFAF8
4.2e-42	-0.0835519	1	1	1.09e-37	COPS6
4.2e-42	-0.0993951	1	1	1.09e-37	ORC3
4.2e-42	-0.114614	1	1	1.09e-37	AKAP7
4.2e-42	-0.137271	1	1	1.09e-37	QARS
4.2e-42	-0.234299	1	1	1.09e-37	ERAP2
4.23e-42	0.0836141	1	1	1.1e-37	CLTB
4.23e-42	0.0502572	1	1	1.1e-37	RAE1
4.23e-42	0.0435866	1	1	1.1e-37	TEX30
4.23e-42	-0.0411299	1	1	1.1e-37	BBIP1
4.23e-42	-0.0475514	1	1	1.1e-37	NOL12
4.23e-42	-0.0532617	1	1	1.1e-37	HCFC1R1
4.23e-42	-0.122328	1	1	1.1e-37	HERC6
4.26e-42	0.0534627	1	1	1.11e-37	NRARP
4.26e-42	0.0180184	1	1	1.11e-37	ANKRD53
4.26e-42	-0.0503046	1	1	1.11e-37	IL15
4.26e-42	-0.0524536	1	1	1.11e-37	DUSP22
4.26e-42	-0.0671928	1	1	1.11e-37	KDM3B
4.26e-42	-0.0764687	1	1	1.11e-37	LSM8
4.26e-42	-0.0780557	1	1	1.11e-37	EIF2D
4.26e-42	-0.0834172	1	1	1.11e-37	E2F4
4.29e-42	0.186353	1	1	1.12e-37	STARD3NL
4.29e-42	0.0545346	1	1	1.12e-37	COMMD5
4.29e-42	0.0493873	1	1	1.12e-37	FASTKD2
4.29e-42	-0.0237649	1	1	1.12e-37	TSNAX
4.29e-42	-0.0393679	1	1	1.12e-37	PINX1.1
4.29e-42	-0.0469641	1	1	1.12e-37	ZFAND3
4.29e-42	-0.0662026	1	1	1.12e-37	TMEM203
4.29e-42	-0.0780921	1	1	1.12e-37	FO393401.1
4.29e-42	-0.138492	1	1	1.12e-37	EEA1
4.32e-42	0.101557	1	1	1.12e-37	ARHGEF2
4.32e-42	0.0629944	1	1	1.12e-37	LTV1
4.32e-42	0.0547332	1	1	1.12e-37	TCEAL9
4.32e-42	0.0422956	1	1	1.12e-37	POLR3D
4.32e-42	-0.0616594	1	1	1.12e-37	SUMF1
4.32e-42	-0.0632141	1	1	1.12e-37	SNAPIN
4.35e-42	0.0341872	1	1	1.13e-37	HIST1H4I
4.35e-42	0.0312167	1	1	1.13e-37	SH3D21
4.35e-42	0.0232225	1	1	1.13e-37	ZKSCAN5
4.35e-42	0.0153247	1	1	1.13e-37	STARD13
4.35e-42	0.0114573	1	1	1.13e-37	FAM27C
4.35e-42	-0.0265557	1	1	1.13e-37	TRAM2
4.35e-42	-0.0810801	1	1	1.13e-37	PRR14L
4.35e-42	-0.100639	1	1	1.13e-37	ACTL6A
4.38e-42	-0.0261267	1	1	1.14e-37	NUP188
4.38e-42	-0.0590423	1	1	1.14e-37	ASB3
4.38e-42	-0.0663798	1	1	1.14e-37	ACAA1
4.38e-42	-0.0746724	1	1	1.14e-37	NUP214
4.38e-42	-0.119441	1	1	1.14e-37	TTC17
4.41e-42	0.0967356	1	1	1.15e-37	RBM12
4.41e-42	0.0856459	1	1	1.15e-37	SP3
4.41e-42	-0.0421852	1	1	1.15e-37	ZNF181
4.41e-42	-0.0535966	1	1	1.15e-37	LRRC45
4.41e-42	-0.0618333	1	1	1.15e-37	PAXIP1-AS2
4.41e-42	-0.0620486	1	1	1.15e-37	DRAM2
4.41e-42	-0.11067	1	1	1.15e-37	KTN1
4.44e-42	-0.0398868	1	1	1.16e-37	ASAH2B
4.44e-42	-0.133316	1	1	1.16e-37	NIPSNAP1
4.44e-42	-0.166695	1	1	1.16e-37	CYFIP2
4.47e-42	0.149553	1	1	1.17e-37	SNRNP35
4.47e-42	-0.0779623	1	1	1.17e-37	C1GALT1C1
4.47e-42	-0.099367	1	1	1.17e-37	C1orf123
4.47e-42	-0.140243	1	1	1.17e-37	CKAP5
4.5e-42	-0.0345216	1	1	1.17e-37	ZNF606
4.5e-42	-0.0374437	1	1	1.17e-37	USP40
4.5e-42	-0.110085	1	1	1.17e-37	RNF44
4.54e-42	-0.046649	1	1	1.18e-37	R3HCC1
4.54e-42	-0.0575275	1	1	1.18e-37	ENTPD6
4.54e-42	-0.0797605	1	1	1.18e-37	SLC2A4RG
4.57e-42	0.0525205	1	1	1.19e-37	OSBP
4.57e-42	-0.0507686	1	1	1.19e-37	HAUS5
4.57e-42	-0.0511148	1	1	1.19e-37	CBX6
4.57e-42	-0.0705271	1	1	1.19e-37	PPIL2
4.6e-42	0.156205	1	1	1.2e-37	UPF3B
4.6e-42	-0.0265078	1	1	1.2e-37	AP000977.1
4.6e-42	-0.043308	1	1	1.2e-37	TRIM34
4.6e-42	-0.0547938	1	1	1.2e-37	CCDC57
4.6e-42	-0.0565586	1	1	1.2e-37	LCMT1
4.6e-42	-0.0755372	1	1	1.2e-37	EIF2B3
4.63e-42	0.0564064	1	1	1.21e-37	ZMAT2
4.63e-42	-0.056452	1	1	1.21e-37	CARD8
4.63e-42	-0.0741834	1	1	1.21e-37	ATG16L2
4.63e-42	-0.170146	1	1	1.21e-37	CFAP97
4.63e-42	-0.224717	1	1	1.21e-37	M6PR
4.66e-42	-0.0331289	1	1	1.22e-37	SUCLG2-AS1
4.66e-42	-0.0668304	1	1	1.22e-37	PPIP5K2
4.66e-42	-0.0734192	1	1	1.22e-37	LSM7
4.66e-42	-0.0926296	1	1	1.22e-37	POLK
4.7e-42	0.0771155	1	1	1.22e-37	NDUFS3
4.7e-42	0.0288149	1	1	1.22e-37	PLA2G15
4.7e-42	-0.0362564	1	1	1.22e-37	ANGEL1
4.7e-42	-0.0362792	1	1	1.22e-37	C12orf42
4.7e-42	-0.0395518	1	1	1.22e-37	DPY19L4
4.7e-42	-0.0413498	1	1	1.22e-37	KCTD13
4.73e-42	0.109251	1	1	1.23e-37	ENY2
4.73e-42	0.0673196	1	1	1.23e-37	CAND1
4.73e-42	-0.0662315	1	1	1.23e-37	CEP68
4.73e-42	-0.0736735	1	1	1.23e-37	TIA1
4.73e-42	-0.0766059	1	1	1.23e-37	TMEM161B-AS1
4.76e-42	0.258093	1	1	1.24e-37	GRPEL1
4.76e-42	0.184939	1	1	1.24e-37	PRPF40A
4.76e-42	0.0778974	1	1	1.24e-37	SLC2A13
4.76e-42	-0.0264929	1	1	1.24e-37	ZNF599
4.76e-42	-0.0542373	1	1	1.24e-37	LYRM7
4.76e-42	-0.0634045	1	1	1.24e-37	AMMECR1
4.8e-42	0.16718	1	1	1.25e-37	FEM1C
4.8e-42	-0.0230027	1	1	1.25e-37	TTC9
4.8e-42	-0.0403592	1	1	1.25e-37	HERC3
4.8e-42	-0.0687903	1	1	1.25e-37	PXK
4.83e-42	0.151644	1	1	1.26e-37	MTRF1L
4.83e-42	0.0504252	1	1	1.26e-37	NPPC
4.83e-42	-0.0169331	1	1	1.26e-37	SNX24
4.83e-42	-0.0328099	1	1	1.26e-37	CDYL
4.87e-42	0.0733231	1	1	1.27e-37	ZNF430
4.87e-42	-0.0241894	1	1	1.27e-37	NEFL
4.87e-42	-0.0311292	1	1	1.27e-37	SDHAF4
4.87e-42	-0.0555139	1	1	1.27e-37	DNAJC13
4.87e-42	-0.0669901	1	1	1.27e-37	PTCD3
4.87e-42	-0.0896223	1	1	1.27e-37	TP53
4.9e-42	0.022941	1	1	1.28e-37	DOK4
4.9e-42	-0.0199249	1	1	1.28e-37	ENTPD5
4.9e-42	-0.0247435	1	1	1.28e-37	DNASE1L1
4.9e-42	-0.0687216	1	1	1.28e-37	TMOD2
4.9e-42	-0.0792309	1	1	1.28e-37	ZNF83
4.94e-42	-0.0267342	1	1	1.29e-37	ZNF337-AS1
4.94e-42	-0.0377057	1	1	1.29e-37	FASTKD3
4.94e-42	-0.124047	1	1	1.29e-37	ANKRD26
4.97e-42	-0.0153068	1	1	1.3e-37	AC138150.1
4.97e-42	-0.0320174	1	1	1.3e-37	NUDT7
4.97e-42	-0.0512367	1	1	1.3e-37	ING4
4.97e-42	-0.0918158	1	1	1.3e-37	NUTF2
5.01e-42	0.389224	1	1	1.3e-37	UBE2A
5.01e-42	0.146212	1	1	1.3e-37	RAMMET
5.01e-42	0.0526113	1	1	1.3e-37	BAG5
5.01e-42	0.0388231	1	1	1.3e-37	TTC21B
5.01e-42	0.0160056	1	1	1.3e-37	AC003102.1
5.01e-42	-0.0346627	1	1	1.3e-37	HNRNPUL2-BSCL2
5.01e-42	-0.0548271	1	1	1.3e-37	TCTA
5.04e-42	0.138263	1	1	1.31e-37	RRAGA
5.04e-42	-0.0323537	1	1	1.31e-37	VANGL1
5.08e-42	-0.0327815	1	1	1.32e-37	TSEN2
5.08e-42	-0.041895	1	1	1.32e-37	ZNF438
5.08e-42	-0.0697332	1	1	1.32e-37	LMBRD2
5.08e-42	-0.0699887	1	1	1.32e-37	TRMT61B
5.11e-42	-0.0394099	1	1	1.33e-37	PURA
5.11e-42	-0.0822209	1	1	1.33e-37	MSH3
5.15e-42	0.0650898	1	1	1.34e-37	ACOT2
5.15e-42	-0.0256151	1	1	1.34e-37	SLC27A5
5.15e-42	-0.0790276	1	1	1.34e-37	PLEKHA5
5.15e-42	-0.0962777	1	1	1.34e-37	ECE1
5.18e-42	0.0224609	1	1	1.35e-37	CSRP2
5.18e-42	-0.0379924	1	1	1.35e-37	SULT1A1
5.18e-42	-0.0472004	1	1	1.35e-37	AL365205.1
5.18e-42	-0.0545156	1	1	1.35e-37	BMPR2
5.18e-42	-0.0823051	1	1	1.35e-37	ST7L
5.22e-42	0.0744767	1	1	1.36e-37	DCLRE1B
5.22e-42	0.0670232	1	1	1.36e-37	ZC3H15
5.22e-42	0.0489552	1	1	1.36e-37	C12orf65
5.22e-42	-0.0510423	1	1	1.36e-37	C10orf143
5.22e-42	-0.0618924	1	1	1.36e-37	ACP1
5.22e-42	-0.0798586	1	1	1.36e-37	NUDT2
5.26e-42	0.207499	1	1	1.37e-37	GRAMD1B
5.26e-42	0.0640216	1	1	1.37e-37	NELFA
5.26e-42	-0.0476237	1	1	1.37e-37	ZC3H4
5.26e-42	-0.0724254	1	1	1.37e-37	YIF1B
5.26e-42	-0.155645	1	1	1.37e-37	NBR1
5.3e-42	0.0461074	1	1	1.38e-37	OLMALINC
5.3e-42	0.0256157	1	1	1.38e-37	TRIM36
5.3e-42	-0.0163659	1	1	1.38e-37	AP003472.2
5.3e-42	-0.0402783	1	1	1.38e-37	VIM-AS1
5.3e-42	-0.0404628	1	1	1.38e-37	SLC9A3
5.3e-42	-0.0460765	1	1	1.38e-37	BCKDHB
5.3e-42	-0.0824007	1	1	1.38e-37	TMEM273
5.3e-42	-0.186357	1	1	1.38e-37	SLC38A10
5.33e-42	0.0776381	1	1	1.39e-37	LSM1
5.33e-42	-0.0175097	1	1	1.39e-37	TSPAN4
5.33e-42	-0.0386623	1	1	1.39e-37	KLHL12
5.33e-42	-0.0479599	1	1	1.39e-37	RBM45
5.33e-42	-0.0484274	1	1	1.39e-37	SIRT3
5.33e-42	-0.0973486	1	1	1.39e-37	CLIP4
5.37e-42	-0.0167373	1	1	1.4e-37	RNASE4
5.41e-42	0.0657073	1	1	1.41e-37	PRPF39
5.41e-42	-0.158031	1	1	1.41e-37	AP1M1
5.45e-42	-0.0462359	1	1	1.42e-37	MICALL1
5.49e-42	0.105167	1	1	1.43e-37	SOWAHD
5.49e-42	-0.0130971	1	1	1.43e-37	AP003486.1
5.49e-42	-0.0316971	1	1	1.43e-37	AXIN2
5.49e-42	-0.0645584	1	1	1.43e-37	TMEM50B
5.52e-42	-0.0615099	1	1	1.44e-37	LAS1L
5.52e-42	-0.0630264	1	1	1.44e-37	WDR89
5.52e-42	-0.0790778	1	1	1.44e-37	VPS50
5.56e-42	0.228027	1	1	1.45e-37	NXT1
5.56e-42	-0.0140441	1	1	1.45e-37	C21orf62-AS1
5.56e-42	-0.0454591	1	1	1.45e-37	ALKBH6
5.56e-42	-0.0649416	1	1	1.45e-37	UHMK1
5.6e-42	0.295055	1	1	1.46e-37	DNTTIP2
5.6e-42	0.0770346	1	1	1.46e-37	MED1
5.6e-42	-0.0662483	1	1	1.46e-37	TBC1D22A
5.64e-42	0.102804	1	1	1.47e-37	MEX3B
5.64e-42	0.0472732	1	1	1.47e-37	BET1L
5.68e-42	0.22977	1	1	1.48e-37	PHYH
5.68e-42	0.153321	1	1	1.48e-37	IDH1
5.68e-42	-0.0657209	1	1	1.48e-37	BICRA
5.72e-42	-0.0615074	1	1	1.49e-37	PIGX
5.72e-42	-0.207959	1	1	1.49e-37	FLI1
5.76e-42	0.147866	1	1	1.5e-37	RAB11A
5.76e-42	-0.0857281	1	1	1.5e-37	KAT2B
5.8e-42	0.0143319	1	1	1.51e-37	AC022021.1
5.8e-42	-0.0259837	1	1	1.51e-37	C2orf76
5.8e-42	-0.0356783	1	1	1.51e-37	ALG10
5.84e-42	0.0545242	1	1	1.52e-37	RAB38
5.84e-42	-0.0460576	1	1	1.52e-37	XYLT1
5.84e-42	-0.0507315	1	1	1.52e-37	DCUN1D1
5.89e-42	0.144188	1	1	1.53e-37	TIGAR
5.89e-42	-0.0191545	1	1	1.53e-37	RNF32
5.89e-42	-0.0306284	1	1	1.53e-37	CLCC1
5.93e-42	0.0616283	1	1	1.54e-37	SART3
5.93e-42	0.0557308	1	1	1.54e-37	RNF40
5.93e-42	0.0537249	1	1	1.54e-37	C9orf78
5.93e-42	0.0396756	1	1	1.54e-37	SLC7A11
5.93e-42	-0.0370983	1	1	1.54e-37	PCBP4
5.93e-42	-0.0462987	1	1	1.54e-37	SDCBP2-AS1
5.93e-42	-0.0773116	1	1	1.54e-37	PTER
6.01e-42	0.0731728	1	1	1.57e-37	CEBPA
6.01e-42	0.0255479	1	1	1.57e-37	CLDND2
6.05e-42	0.0688886	1	1	1.58e-37	SSFA2
6.1e-42	-0.0386487	1	1	1.59e-37	SLC35A5
6.1e-42	-0.0949476	1	1	1.59e-37	GATD3A
6.14e-42	0.0157849	1	0.985	1.6e-37	KIR2DL1
6.14e-42	-0.0359218	1	1	1.6e-37	SLC10A7
6.14e-42	-0.0564434	1	1	1.6e-37	AGTPBP1
6.18e-42	0.0579279	1	1	1.61e-37	VPS26A
6.18e-42	-0.0113582	1	1	1.61e-37	CPLANE2
6.18e-42	-0.024982	1	1	1.61e-37	SCAMP1-AS1
6.18e-42	-0.0255116	1	1	1.61e-37	ERCC8
6.23e-42	0.239515	1	1	1.62e-37	RABIF
6.23e-42	-0.017276	1	1	1.62e-37	LINC02520
6.23e-42	-0.0381142	1	1	1.62e-37	LINC02328
6.23e-42	-0.0878107	1	1	1.62e-37	FBH1
6.27e-42	0.0413255	1	1	1.63e-37	CSTF1
6.27e-42	-0.0110105	1	1	1.63e-37	INSL3
6.27e-42	-0.0136026	1	1	1.63e-37	MMRN1
6.27e-42	-0.0169653	1	1	1.63e-37	NOXA1
6.27e-42	-0.0258963	1	1	1.63e-37	ELOA-AS1
6.27e-42	-0.0295274	1	1	1.63e-37	HHAT
6.27e-42	-0.0777413	1	1	1.63e-37	LOXL1-AS1
6.31e-42	-0.0361139	1	1	1.65e-37	MAFIP
6.31e-42	-0.10001	1	1	1.65e-37	TTC39B
6.36e-42	-0.0214681	1	1	1.66e-37	LIN9
6.36e-42	-0.134151	1	1	1.66e-37	ADSL
6.4e-42	0.0332531	1	1	1.67e-37	FAM98A
6.45e-42	0.0744326	1	1	1.68e-37	CIR1
6.49e-42	0.0718854	1	1	1.69e-37	IRGQ
6.49e-42	0.0399639	1	1	1.69e-37	GMCL1
6.49e-42	-0.0677847	1	1	1.69e-37	RBM17
6.49e-42	-0.13355	1	1	1.69e-37	ORAI2
6.54e-42	-0.0415693	1	1	1.7e-37	CDK8
6.54e-42	-0.0870456	1	1	1.7e-37	PHACTR4
6.59e-42	-0.0193524	1	1	1.72e-37	TREX1
6.59e-42	-0.0492134	1	1	1.72e-37	CAD
6.59e-42	-0.0530985	1	1	1.72e-37	STXBP5
6.59e-42	-0.0693287	1	1	1.72e-37	PPP3CB
6.63e-42	-0.0362259	1	1	1.73e-37	FECH
6.63e-42	-0.0505711	1	1	1.73e-37	TRMU
6.68e-42	-0.0243673	1	1	1.74e-37	N6AMT1
6.68e-42	-0.0277544	1	1	1.74e-37	ZNF611
6.73e-42	-0.0392968	1	1	1.75e-37	MBTPS2
6.77e-42	0.042245	1	1	1.77e-37	SNRPA1
6.77e-42	-0.0583966	1	1	1.77e-37	CROT
6.82e-42	-0.033189	1	1	1.78e-37	RFESD
6.87e-42	0.223006	1	1	1.79e-37	C17orf67
6.87e-42	-0.0345621	1	1	1.79e-37	FAM120C
6.87e-42	-0.0720261	1	1	1.79e-37	PRKCI
6.92e-42	-0.0301164	1	1	1.8e-37	TMEM251
6.92e-42	-0.0521207	1	1	1.8e-37	MEAF6
6.97e-42	0.0790652	1	1	1.82e-37	C12orf29
6.97e-42	-0.0366404	1	1	1.82e-37	CHST15
6.97e-42	-0.048464	1	1	1.82e-37	TMEM191C
6.97e-42	-0.059746	1	1	1.82e-37	ZMPSTE24
7.02e-42	-0.026545	1	1	1.83e-37	GID4
7.02e-42	-0.0353254	1	1	1.83e-37	VILL
7.02e-42	-0.0416622	1	1	1.83e-37	FOXK1
7.02e-42	-0.104951	1	1	1.83e-37	RAB29
7.07e-42	-0.0516717	1	1	1.84e-37	PHF10
7.17e-42	0.0871998	1	1	1.87e-37	PAQR3
7.17e-42	0.0441296	1	1	1.87e-37	PAK1IP1
7.17e-42	0.0330893	1	1	1.87e-37	ZNF786
7.17e-42	-0.0505237	1	1	1.87e-37	NARS
7.22e-42	0.149574	1	1	1.88e-37	MEX3C
7.22e-42	0.0315474	1	1	1.88e-37	HOXC4
7.27e-42	0.22008	1	1	1.89e-37	C1orf52
7.27e-42	-0.0238915	1	1	1.89e-37	SNPH
7.32e-42	0.100746	1	1	1.91e-37	IMPA1
7.32e-42	-0.0847862	1	1	1.91e-37	SUMF2
7.37e-42	0.0889866	1	1	1.92e-37	UBE2Z
7.37e-42	-0.047938	1	1	1.92e-37	TSC2
7.42e-42	0.144644	1	1	1.93e-37	AP005482.1
7.42e-42	0.0734716	1	1	1.93e-37	TMEM33
7.42e-42	0.0603999	1	1	1.93e-37	NTMT1
7.42e-42	0.0552371	1	1	1.93e-37	TMEM185B
7.42e-42	0.0301117	1	1	1.93e-37	RPGR
7.48e-42	0.097646	1	1	1.95e-37	TUFT1
7.48e-42	-0.049382	1	1	1.95e-37	PEX5
7.48e-42	-0.0970204	1	1	1.95e-37	TMEM30A
7.58e-42	0.159294	1	1	1.98e-37	C15orf48
7.58e-42	-0.0270173	1	1	1.98e-37	PLEKHA8
7.64e-42	0.185606	1	1	1.99e-37	PLEKHF2
7.64e-42	0.184861	1	1	1.99e-37	C3orf58
7.64e-42	0.0589934	1	1	1.99e-37	CBL
7.64e-42	-0.0443285	1	1	1.99e-37	TARDBP
7.64e-42	-0.095849	1	1	1.99e-37	CRYZL1
7.74e-42	0.0440739	1	1	2.02e-37	CYSLTR2
7.8e-42	0.0659787	1	1	2.03e-37	CHPT1
7.8e-42	-0.0645872	1	1	2.03e-37	MGA
7.8e-42	-0.0762021	1	1	2.03e-37	HSD17B12
7.8e-42	-0.142152	1	1	2.03e-37	SPRYD3
7.85e-42	0.0763939	1	1	2.05e-37	ACSS1
7.85e-42	-0.0728578	1	1	2.05e-37	EBPL
7.85e-42	-0.07636	1	1	2.05e-37	SNRNP40
7.91e-42	0.163969	1	1	2.06e-37	TMEM163
7.91e-42	0.0473785	1	1	2.06e-37	ZNF317
7.91e-42	-0.0289083	1	1	2.06e-37	PHF7
7.96e-42	0.0138387	1	1	2.08e-37	PRDM11
7.96e-42	-0.0662344	1	1	2.08e-37	GALK2
8.02e-42	-0.0613372	1	1	2.09e-37	NDUFV1
8.08e-42	-0.0474451	1	1	2.1e-37	AC114490.2
8.08e-42	-0.0815708	1	1	2.1e-37	KIAA1147
8.19e-42	0.0167062	1	1	2.13e-37	H1FX-AS1
8.19e-42	-0.045834	1	1	2.13e-37	TRIM41
8.19e-42	-0.0676577	1	1	2.13e-37	MAP7D3
8.19e-42	-0.0955963	1	1	2.13e-37	SLC25A39
8.25e-42	0.382934	1	1	2.15e-37	EIF3J
8.25e-42	0.174588	1	1	2.15e-37	E2F7
8.25e-42	0.0842392	1	1	2.15e-37	NUDT16L1
8.31e-42	0.142425	1	1	2.16e-37	ELL
8.31e-42	0.0600154	1	1	2.16e-37	RAP2C
8.31e-42	0.0561662	1	1	2.16e-37	MAP1A
8.31e-42	-0.0511507	1	1	2.16e-37	PTPN11
8.37e-42	0.0636941	1	1	2.18e-37	ZNHIT2
8.37e-42	-0.182096	1	1	2.18e-37	IARS2
8.42e-42	0.09498	1	1	2.2e-37	NECTIN3
8.42e-42	0.0450568	1	1	2.2e-37	ZBTB4
8.48e-42	-0.0578397	1	1	2.21e-37	PDK2
8.48e-42	-0.0671998	1	1	2.21e-37	UBXN11
8.54e-42	0.215276	1	1	2.23e-37	PROK2
8.54e-42	0.149955	1	1	2.23e-37	WWTR1
8.54e-42	-0.0599385	1	1	2.23e-37	PEX1
8.54e-42	-0.0633975	1	1	2.23e-37	EIF2AK4
8.6e-42	0.327913	1	1	2.24e-37	MID1IP1
8.66e-42	0.0615282	1	1	2.26e-37	DLX2
8.66e-42	-0.0187276	1	1	2.26e-37	CEP41
8.66e-42	-0.0294254	1	1	2.26e-37	KANK3
8.73e-42	0.101144	1	1	2.27e-37	DUSP3
8.73e-42	-0.0524409	1	1	2.27e-37	VASH1
8.79e-42	-0.0265225	1	1	2.29e-37	AL162377.1
8.85e-42	-0.0455447	1	1	2.31e-37	MEMO1
8.91e-42	-0.0189507	1	1	2.32e-37	ZRANB3
8.91e-42	-0.0919858	1	1	2.32e-37	RMDN1
8.97e-42	0.142769	1	1	2.34e-37	YTHDF3
9.04e-42	0.330737	1	1	2.36e-37	SIAH2
9.04e-42	-0.0756248	1	1	2.36e-37	HPS1
9.04e-42	-0.0835023	1	1	2.36e-37	ATR
9.04e-42	-0.0965343	1	1	2.36e-37	UBL7
9.17e-42	0.0980175	1	1	2.39e-37	KLHL25
9.17e-42	-0.0170825	1	1	2.39e-37	AC090061.1
9.17e-42	-0.047405	1	1	2.39e-37	RNF123
9.23e-42	-0.0139431	1	1	2.41e-37	SUSD2
9.23e-42	-0.165077	1	1	2.41e-37	WASF2
9.36e-42	-0.0372288	1	1	2.44e-37	CTNNBIP1
9.36e-42	-0.125213	1	1	2.44e-37	ASAH1
9.43e-42	-0.0393391	1	1	2.46e-37	TMEM19
9.49e-42	0.0661361	1	1	2.47e-37	AREL1
9.56e-42	-0.0309389	1	1	2.49e-37	CEP19
9.56e-42	-0.0454586	1	1	2.49e-37	AP2A2
9.63e-42	0.0662159	1	1	2.51e-37	DHRS13
9.7e-42	0.0812548	1	1	2.53e-37	ATG3
9.7e-42	0.0650935	1	1	2.53e-37	TAF13
9.7e-42	-0.0662833	1	1	2.53e-37	CLCN3
9.76e-42	-0.0329517	1	1	2.54e-37	AGER
9.83e-42	0.124615	1	1	2.56e-37	PCNX4
9.83e-42	0.097825	1	1	2.56e-37	SAT2
9.83e-42	0.0622396	1	1	2.56e-37	ANKRD54
9.83e-42	-0.0231424	1	1	2.56e-37	DHODH
9.83e-42	-0.0792623	1	1	2.56e-37	SSR1
9.9e-42	0.244887	1	1	2.58e-37	CKAP2
9.9e-42	-0.109373	1	1	2.58e-37	ATXN7.1
1e-41	-0.100749	1	1	2.62e-37	VPS41
1.01e-41	0.193359	1	1	2.64e-37	RCOR1
1.01e-41	0.0267018	1	1	2.64e-37	ZNF620
1.02e-41	0.0527495	1	1	2.65e-37	CCDC47
1.02e-41	-0.0346323	1	1	2.65e-37	NCK1-DT
1.03e-41	0.264197	1	1	2.67e-37	ZNF131
1.03e-41	0.0728843	1	1	2.67e-37	SMIM15
1.03e-41	-0.210066	1	1	2.69e-37	SSBP1
1.04e-41	0.0554233	1	1	2.71e-37	IGKV1-5
1.04e-41	0.024783	1	1	2.71e-37	FP565260.1
1.04e-41	0.0181831	1	1	2.71e-37	PLCD3
1.05e-41	-0.0169665	1	1	2.73e-37	AC009961.1
1.05e-41	-0.032962	1	1	2.73e-37	ZER1
1.05e-41	-0.0632666	1	1	2.73e-37	DCAF10
1.06e-41	0.088404	1	1	2.77e-37	DDX20
1.06e-41	-0.0900954	1	1	2.77e-37	TAZ
1.06e-41	-0.130716	1	1	2.77e-37	TBL1XR1
1.07e-41	0.0265137	1	1	2.79e-37	EPB41L5
1.07e-41	0.020065	1	1	2.79e-37	KIAA0895
1.07e-41	-0.0468185	1	1	2.79e-37	ATG7
1.08e-41	0.0460161	1	1	2.81e-37	RFWD3
1.08e-41	-0.0433644	1	1	2.81e-37	PGAP2
1.08e-41	-0.0643399	1	1	2.83e-37	CDK5RAP1
1.09e-41	0.147613	1	1	2.85e-37	C4orf46
1.09e-41	-0.0478247	1	1	2.85e-37	DENND4B
1.1e-41	-0.137718	1	1	2.87e-37	ZNF362
1.11e-41	-0.0513348	1	1	2.89e-37	PRKCZ
1.12e-41	0.0414113	1	1	2.91e-37	TBC1D23
1.12e-41	-0.0382783	1	1	2.91e-37	B4GALT7
1.12e-41	0.873983	1	1	2.93e-37	GNA15
1.12e-41	-0.0355701	1	1	2.93e-37	B3GNT9
1.13e-41	0.0204501	1	1	2.95e-37	EFNA3
1.13e-41	-0.0337809	1	1	2.95e-37	JMJD4
1.13e-41	-0.073449	1	1	2.95e-37	TRMT1L
1.14e-41	-0.0608863	1	1	2.97e-37	KLHDC3
1.15e-41	0.036528	1	1	2.99e-37	TEN1
1.16e-41	-0.011591	1	1	3.03e-37	SLC48A1
1.17e-41	0.136282	1	1	3.05e-37	GPR35
1.17e-41	0.0619192	1	1	3.05e-37	TPRG1L
1.17e-41	0.0552325	1	1	3.05e-37	ZNF778
1.17e-41	-0.0254578	1	1	3.05e-37	ALOX5
1.17e-41	-0.189525	1	1	3.05e-37	HDAC7
1.18e-41	0.066055	1	1	3.07e-37	DUSP8
1.19e-41	0.0642516	1	1	3.1e-37	PHF6
1.19e-41	-0.0799492	1	1	3.1e-37	NDUFA10
1.19e-41	-0.0809721	1	1	3.1e-37	FAM200B
1.2e-41	0.094247	1	1	3.12e-37	SLC41A1
1.2e-41	-0.0566622	1	1	3.12e-37	CMAS
1.21e-41	0.20604	1	1	3.14e-37	PARD6G-AS1
1.21e-41	0.0942444	1	1	3.14e-37	ATL2
1.21e-41	-0.023445	1	1	3.14e-37	AC009041.1
1.21e-41	-0.0491749	1	1	3.14e-37	FARS2
1.21e-41	-0.0635752	1	1	3.16e-37	NEK3
1.21e-41	-0.0668335	1	1	3.16e-37	PHC1
1.21e-41	-0.0705259	1	1	3.16e-37	EBAG9
1.21e-41	-0.0939292	1	1	3.16e-37	PPP2R5D
1.22e-41	0.0986197	1	1	3.18e-37	MLLT11
1.22e-41	0.0286507	1	1	3.18e-37	THAP3
1.22e-41	0.0209754	1	1	3.18e-37	RASSF1-AS1
1.22e-41	-0.0224376	1	1	3.18e-37	MIR762HG
1.22e-41	-0.0335267	1	1	3.18e-37	CCDC163
1.23e-41	0.078921	1	1	3.21e-37	POLR1C
1.23e-41	0.0419502	1	1	3.21e-37	LIN37
1.23e-41	0.0339028	1	1	3.21e-37	SETD4
1.23e-41	-0.0220971	1	1	3.21e-37	LY6G5C
1.23e-41	-0.0753486	1	1	3.21e-37	NOMO2
1.23e-41	-0.185231	1	1	3.21e-37	CTDSP1
1.24e-41	0.022313	1	1	3.23e-37	DDX28
1.24e-41	-0.0150292	1	1	3.23e-37	IGSF22
1.24e-41	-0.0337455	1	1	3.23e-37	DUS4L
1.24e-41	-0.0407567	1	1	3.23e-37	CYB561D1
1.24e-41	-0.0462655	1	1	3.23e-37	ALDH5A1
1.24e-41	-0.100704	1	1	3.23e-37	GMIP
1.24e-41	-0.159252	1	1	3.23e-37	ARHGAP45
1.25e-41	0.212764	1	1	3.25e-37	HMCES
1.25e-41	0.0804546	1	1	3.25e-37	ERLIN1
1.25e-41	0.0546007	1	1	3.25e-37	HSPBP1
1.26e-41	-0.0300722	1	1	3.28e-37	WDSUB1
1.26e-41	-0.0359444	1	1	3.28e-37	ZCCHC14
1.26e-41	-0.0799222	1	1	3.28e-37	COX15
1.27e-41	0.0615882	1	1	3.32e-37	HACE1
1.27e-41	-0.0722483	1	1	3.32e-37	TXNDC12
1.27e-41	-0.109568	1	1	3.32e-37	GLO1
1.28e-41	0.0539906	1	1	3.34e-37	IPMK
1.28e-41	0.0222394	1	1	3.34e-37	TIGD6
1.28e-41	-0.0566002	1	1	3.34e-37	SLC39A3
1.29e-41	0.150974	1	1	3.37e-37	AIM2
1.31e-41	-0.0835274	1	1	3.42e-37	FTO
1.31e-41	-0.0849044	1	1	3.42e-37	TECPR1
1.33e-41	0.0247484	1	1	3.46e-37	PTHLH
1.33e-41	-0.0286896	1	1	3.46e-37	NBPF9
1.34e-41	0.136664	1	1	3.49e-37	CRK
1.35e-41	0.0999967	1	1	3.51e-37	NDUFA5
1.36e-41	-0.0713708	1	1	3.54e-37	NCLN
1.37e-41	-0.0982754	1	1	3.56e-37	GMPR2
1.38e-41	0.0921571	1	1	3.59e-37	AL031777.3
1.38e-41	-0.0867251	1	1	3.59e-37	XPNPEP1
1.39e-41	0.0406083	1	1	3.61e-37	RBBP5
1.41e-41	0.0894832	1	1	3.66e-37	CPEB2
1.41e-41	-0.0301363	1	1	3.66e-37	NEMP2
1.41e-41	-0.0327553	1	1	3.66e-37	CES4A
1.42e-41	0.0670721	1	1	3.69e-37	PPIG
1.43e-41	0.0302031	1	1	3.72e-37	AC087164.1
1.43e-41	-0.0259658	1	1	3.72e-37	ROBO3
1.44e-41	0.0534502	1	1	3.74e-37	SETD9
1.45e-41	0.0530792	1	1	3.77e-37	SCFD1
1.45e-41	0.0391694	1	1	3.77e-37	RTL6
1.45e-41	-0.0465621	1	1	3.77e-37	RFC1
1.46e-41	-0.0527595	1	1	3.79e-37	TMEM248
1.47e-41	-0.0250383	1	1	3.82e-37	AC139530.1
1.47e-41	-0.0275169	1	1	3.82e-37	ZNF280B
1.48e-41	-0.0229993	1	1	3.85e-37	THAP8
1.48e-41	-0.0347712	1	1	3.85e-37	DTD2
1.48e-41	-0.0675747	1	1	3.85e-37	SMARCAL1
1.49e-41	-0.0896128	1	1	3.88e-37	TPD52L2
1.5e-41	0.244985	1	1	3.9e-37	AZIN1
1.5e-41	0.120997	1	1	3.9e-37	RAB21
1.5e-41	0.0477806	1	1	3.9e-37	DNAJC3
1.51e-41	0.0953496	1	1	3.93e-37	STK38L
1.51e-41	0.066374	1	1	3.93e-37	AMIGO2
1.51e-41	-0.0327245	1	1	3.93e-37	TADA2A
1.52e-41	0.0152341	1	1	3.96e-37	MIR503HG
1.52e-41	-0.0179402	1	1	3.96e-37	GTF2E1
1.52e-41	-0.0327705	1	1	3.96e-37	ZNF575
1.52e-41	-0.0511673	1	1	3.96e-37	GORASP1
1.52e-41	-0.0555248	1	1	3.96e-37	EDEM2
1.53e-41	0.0483868	1	1	3.99e-37	MFAP1
1.53e-41	0.0448486	1	1	3.99e-37	GAPLINC
1.53e-41	-0.0295855	1	1	3.99e-37	TSPAN3
1.55e-41	-0.0870516	1	1	4.04e-37	SLMAP
1.55e-41	-0.107342	1	1	4.04e-37	CLUAP1
1.56e-41	0.0725326	1	1	4.07e-37	GID8
1.56e-41	-0.0107662	1	1	4.07e-37	LEKR1
1.56e-41	-0.029479	1	1	4.07e-37	ZNF678
1.56e-41	-0.0404023	1	1	4.07e-37	MARK2
1.57e-41	0.0377951	1	1	4.1e-37	AC093484.3
1.57e-41	-0.0276665	1	1	4.1e-37	ZNF354C
1.57e-41	-0.0912064	1	1	4.1e-37	LMAN1
1.57e-41	-0.199484	1	1	4.1e-37	PRPF6
1.58e-41	0.0485817	1	1	4.13e-37	MED28
1.61e-41	-0.0204101	1	1	4.19e-37	SNTA1
1.62e-41	-0.0160383	1	1	4.21e-37	DNAI2
1.62e-41	-0.0349739	1	1	4.21e-37	MSRB1
1.62e-41	-0.0371266	1	1	4.21e-37	SPRYD7
1.62e-41	-0.0546316	1	1	4.21e-37	AC093512.2
1.63e-41	0.0494178	1	1	4.24e-37	VEZF1
1.65e-41	-0.079803	1	1	4.3e-37	NDUFA8
1.66e-41	0.0792993	1	1	4.33e-37	ATG4D
1.66e-41	0.0381342	1	1	4.33e-37	C6orf106
1.66e-41	-0.0412717	1	1	4.33e-37	PIGH
1.66e-41	-0.205045	1	1	4.33e-37	PRKCQ
1.68e-41	-0.0468187	1	1	4.36e-37	RBM43
1.68e-41	-0.0680295	1	1	4.36e-37	CYB5R1
1.68e-41	-0.0722522	1	1	4.36e-37	GTF2H3
1.68e-41	-0.105147	1	1	4.36e-37	RMND5B
1.69e-41	0.0640791	1	1	4.4e-37	HIST2H2BE
1.69e-41	-0.0371949	1	1	4.4e-37	BPIFA1
1.69e-41	-0.0830676	1	1	4.4e-37	ELMOD3
1.7e-41	-0.0517126	1	1	4.43e-37	AC136475.1
1.71e-41	0.0164045	1	0.985	4.46e-37	ZFHX2
1.71e-41	-0.0317764	1	1	4.46e-37	PPP1R3F
1.72e-41	0.0363936	1	1	4.49e-37	AC097376.2
1.73e-41	-0.0754197	1	1	4.52e-37	WBP1
1.73e-41	-0.075595	1	1	4.52e-37	METTL2B
1.75e-41	-0.0605563	1	1	4.55e-37	THAP5
1.75e-41	-0.119285	1	1	4.55e-37	GPR155
1.77e-41	-0.0385461	1	1	4.62e-37	ZNF445
1.77e-41	-0.0545549	1	1	4.62e-37	TMEM187
1.8e-41	0.260514	1	1	4.68e-37	CAMLG
1.81e-41	-0.0895124	1	1	4.71e-37	CPSF4
1.86e-41	0.0434165	1	1	4.85e-37	SSX2IP
1.86e-41	0.0214558	1	1	4.85e-37	ZEB2-AS1
1.87e-41	0.212854	1	1	4.88e-37	GOT1
1.87e-41	0.0813715	1	1	4.88e-37	DPF2
1.89e-41	0.0331083	1	1	4.92e-37	RFX2
1.89e-41	-0.0362773	1	1	4.92e-37	MCEE
1.9e-41	-0.149476	1	1	4.95e-37	IKBKE
1.91e-41	0.146209	1	1	4.99e-37	DSE
1.93e-41	-0.0787832	1	1	5.02e-37	UTP20
1.94e-41	-0.0895675	1	1	5.06e-37	ZNF770
1.94e-41	-0.101738	1	1	5.06e-37	SLC12A9
1.95e-41	-0.0327493	1	1	5.09e-37	LINC01678
1.95e-41	-0.0439547	1	1	5.09e-37	TPGS2
1.97e-41	0.123727	1	1	5.13e-37	SAMD8
1.97e-41	0.0226037	1	1	5.13e-37	TPST1
1.97e-41	-0.0154551	1	1	5.13e-37	MYO16
1.98e-41	0.0658487	1	1	5.16e-37	CBX8
1.98e-41	-0.0265946	1	1	5.16e-37	ZFPL1
1.98e-41	-0.0426793	1	1	5.16e-37	NIPAL2
1.98e-41	-0.0645743	1	1	5.16e-37	HEMK1
1.98e-41	-0.081759	1	1	5.16e-37	TRIM5
2e-41	0.179907	1	1	5.2e-37	ISOC1
2.01e-41	0.442292	1	1	5.24e-37	MBNL2
[truncated: 6,321 more rows]
