# Supplementary material for: Transcriptional programs of neoantigen-specific TIL in anti-PD-1-treated lung cancers
Source: Nature. 2021 Jul 21;596(7870):126–32. doi: 10.1038/s41586-021-03752-4 (PMC8338555; doi:10.1038/s41586-021-03752-4)
Supplement: Supplementary file 4 — This file contains gene sets used to study transcriptional programs. See Supplementary Information PDF for full file description. [file 41586_2021_3752_MOESM4_ESM.xlsx]

## Sheet: 2.1 Core TRM gene set
Supplementary Data 2.1. Core TRM gene set from Clarke. et al
ITGAE
GSG2
MYO7A
GPR25
KRT86
SPRY1
CLNK
SRGAP3
ATP8B4
AFAP1L2
KLRC1
ETV1
GOLIM4
DOCK5
ZNF683
CTLA4
DAPK2
CHN1
PHLDA1
SARDH
ARHGAP11A
KIF5C
TMIGD2
DFNB31
KIAA0101
UAP1L1
RBPJ
C15orf53
PDCD1
MIR155HG
INPP5F
PTMS
TMEM200A
PGLYRP2
MKI67
ATP10D
AHI1
XCL1
XYLT1
SLC27A2
IVNS1ABP
CXCR6
ATL2
CD226
AMICA1
ITGA1
PDE4A
CAPG
ACSL4
ADAM19

## Sheet:  2.2 Exhausted T cell gene set
Supplementary Data 2.2. Exhausted T cell gene set from Zemin Zhang et al
Gene Symbol
HAVCR2
CXCL13
CCL3
SIRPG
IFNG
TIGIT
GZMB
PDCD1
PARK7
TNFRSF9
ACP5
CTLA4
RBPJ
MIR155
CXCR6
CD27
FKBP1A
BST2
TPI1
MIR155HG
PTTG1
CD63
SAMSN1
RGS1
CD27-AS1
ITGAE
MIR4632
HLA-DRA
IGFLR1
KRT86
ENTPD1
DUSP4
SIT1
TOX
PHLDA1
CCND2
GPR25
LAYN
PRDX5
SARDH
FASLG
MIR3917
ANXA5
CTSD
PDIA6
RANBP1
FKBP1A-SDCBP2
COTL1
TNFRSF1B
IDH2
CD38
CD82
LAG3
MIR497HG
APOBEC3C
ITM2A
COX5A
IFI35
NDFIP2
TNFRSF18
KRT81
DNPH1
RGS2
HMGN1
DYNLL1
SNRPB
STRA13
SYNGR2
RAB27A
PSMC3
GALM
FABP5
UBE2L6
MYO7A
PRDX3
DDIT4
STMN1
CDK2AP2
VCAM1
SNAP47
PSMB3
ISG15
HLA-DRB5
CKS2
TNIP3
CD7
PSMD4
ATP6V1C2
PSMD8
HLA-DRB6

## Sheet: 2.3 IL7 induced genes
Supplementary Data 2.3. IL7 induced genes from Belarif L. et al
Genes
IKZF4
SYNE3
CCR5
ETS1
BHLHE40
UGCG
FAM101B
ST3GAL5
SLC37A3
IRF4
AFAP1
SLC4A10
IGFBP3
FKBP5
PITRM1
CYLD
KLF7
ADAM19
TXK
MB21D2
AHR
TAF4B
FAM13A
PTGER2
BCL2
CISH
AP3M2
PDE4B
DPP4
CD8B
CMTM6
GNPDA1
CMAHP
ITGA4
SOCS2
TLR1
CCR2
LTA
RGS1
SOS1
CDK6
IL2RA
FRMD4B
MEOX1
HSPA1L
IFNG
