# Supplementary material for: Transcriptional programs of neoantigen-specific TIL in anti-PD-1-treated lung cancers
Source: Nature. 2021 Jul 21;596(7870):126–32. doi: 10.1038/s41586-021-03752-4 (PMC8338555; doi:10.1038/s41586-021-03752-4)
Supplement: Supplementary file 5 — This file contains differential gene expression analysis comparing MPR (n=6) vs. non-MPR (n=9) by cell cluster and total CD4/CD8 TIL. See Supplementary Information PDF for full file description. [file 41586_2021_3752_MOESM5_ESM.xlsx]

## Sheet: Key
	Title:	Differential gene expression analysis comparing MPR (n=6) vs non-MPR (n=9) by cell cluster and total CD4/CD8 TIL

## Sheet: CD8-tumor
	MPR	Non-MPR	Foldchange	stat	pvalue	FDR
DUSP4	1.88314	1.28623	0.596904	4.70266	2.57e-06	0.0135357
ARHGAP15	0.308563	0.426608	-0.118045	-4.24559	2.18e-05	0.0574601
TIMP1	0.0751085	0.153034	-0.0779258	-3.5199	0.000431715	0.758524
SRSF2	1.62163	1.16126	0.46037	3.19182	0.00141379	0.999929
NUP98	0.485371	0.363913	0.121458	3.14018	0.00168846	0.999929
CEMIP2	0.942298	0.760107	0.182192	3.13199	0.00173623	0.999929
UBL5	0.903151	1.02152	-0.118367	-3.06419	0.00218264	0.999929
SRRT	0.74706	0.516113	0.230947	3.01945	0.00253234	0.999929
ELP5	0.181089	0.118831	0.0622579	3.01644	0.00255764	0.999929
NAB1	0.3462	0.197622	0.148578	3.00331	0.00267062	0.999929
MINOS1	0.304743	0.412573	-0.107831	-2.94892	0.00318889	0.999929
HLA-DQA1	0.922774	0.522242	0.400532	2.86589	0.00415837	0.999929
FLOT1	0.0723608	0.130497	-0.0581359	-2.83854	0.00453201	0.999929
SUB1	1.3841	1.24278	0.141324	2.76934	0.00561698	0.999929
XAF1	0.0768527	0.136758	-0.0599048	-2.73753	0.00619022	0.999929
ATG2A	0.215028	0.157526	0.0575019	2.71672	0.00659332	0.999929
VPS37B	0.852651	0.6043	0.24835	2.70227	0.00688685	0.999929
FLT3LG	0.111609	0.206761	-0.0951516	-2.68641	0.00722235	0.999929
SERINC1	0.617347	0.496344	0.121003	2.67629	0.00744432	0.999929
PTGER2	0.0474258	0.111837	-0.0644111	-2.66658	0.00766271	0.999929
LTB	0.348367	0.595859	-0.247492	-2.66044	0.00780395	0.999929
GIMAP6	0.0509788	0.105135	-0.054156	-2.6548	0.00793556	0.999929
VCAM1	0.368152	0.159846	0.208306	2.64248	0.00823024	0.999929
SESN1	0.0614429	0.127048	-0.0656049	-2.62583	0.00864392	0.999929
TNFAIP8	0.220658	0.377059	-0.156401	-2.62166	0.00875024	0.999929
USP3	0.188879	0.257906	-0.0690266	-2.62127	0.00876018	0.999929
GIMAP7	0.25605	0.457623	-0.201572	-2.61746	0.00885858	0.999929
FRMD4B	0.0896897	0.143011	-0.0533213	-2.59754	0.00938955	0.999929
NUTM2B-AS1	0.17549	0.230781	-0.0552909	-2.58825	0.00964651	0.999929
TNFRSF25	0.0946043	0.151535	-0.0569303	-2.57683	0.00997098	0.999929
GTF3C1	0.180982	0.127987	0.0529948	2.56676	0.0102655	0.999929
LSM5	0.168977	0.221937	-0.0529603	-2.54627	0.0108881	0.999929
CD83	0.102205	0.208611	-0.106406	-2.53699	0.0111812	0.999929
NECAP2	0.162728	0.214112	-0.0513837	-2.51811	0.0117985	0.999929
ETF1	0.495155	0.36869	0.126465	2.51318	0.0119647	0.999929
PPP1R18	0.25957	0.406439	-0.14687	-2.50661	0.0121896	0.999929
LITAF	1.45864	1.189	0.269643	2.50393	0.0122823	0.999929
CKLF	0.325344	0.517545	-0.192201	-2.49911	0.0124507	0.999929
CREM	2.24998	1.7776	0.472388	2.48989	0.0127783	0.999929
DDX27	0.325661	0.257785	0.0678757	2.47572	0.013297	0.999929
METRNL	0.283346	0.1701	0.113246	2.47442	0.0133453	0.999929
TNFRSF1B	0.958456	0.728897	0.229558	2.47435	0.0133477	0.999929
FKBP2	0.17195	0.225953	-0.0540022	-2.45434	0.0141145	0.999929
HLA-DPB1	1.16465	0.918505	0.246143	2.4523	0.0141946	0.999929
DBF4	0.299634	0.237949	0.0616849	2.44272	0.014577	0.999929
CD40LG	0.0326825	0.0868005	-0.054118	-2.40875	0.0160074	0.999929
DNPH1	0.135437	0.239052	-0.103616	-2.38534	0.0170635	0.999929
YPEL5	1.73636	1.4141	0.322256	2.38284	0.0171797	0.999929
SARAF	2.9228	2.62517	0.297629	2.37214	0.0176855	0.999929
GIMAP5	0.0605222	0.109067	-0.0485448	-2.37206	0.0176892	0.999929
NOP10	0.378317	0.481934	-0.103617	-2.37177	0.0177031	0.999929
ARIH2	0.427453	0.370843	0.0566104	2.35594	0.0184757	0.999929
CD247	0.559257	0.641467	-0.0822103	-2.33827	0.0193735	0.999929
SRGN	3.62382	3.28282	0.341007	2.33268	0.0196652	0.999929
GIMAP4	0.219654	0.383626	-0.163972	-2.32204	0.0202306	0.999929
TERF1	0.271129	0.173172	0.0979574	2.31057	0.0208567	0.999929
NDUFA3	0.494003	0.591446	-0.0974424	-2.30741	0.021032	0.999929
THEM4	0.0783759	0.13068	-0.0523037	-2.30684	0.0210637	0.999929
CNBD2	0.143197	0.094829	0.0483681	2.30626	0.0210958	0.999929
GLIPR2	0.115916	0.201101	-0.0851847	-2.30504	0.0211644	0.999929
OCIAD2	0.37298	0.457085	-0.0841048	-2.29976	0.021462	0.999929
ZNF683	0.127067	0.278653	-0.151586	-2.29624	0.0216622	0.999929
ACTR3	0.544671	0.637773	-0.0931022	-2.27595	0.0228491	0.999929
ERN1	0.222874	0.335391	-0.112517	-2.27582	0.0228567	0.999929
TXNIP	0.628454	0.971604	-0.34315	-2.27148	0.0231182	0.999929
AAED1	0.277348	0.209808	0.0675408	2.27044	0.0231809	0.999929
HLA-DRB1	1.59358	1.25355	0.340033	2.26538	0.0234893	0.999929
HERPUD2	0.634462	0.514798	0.119664	2.25997	0.0238233	0.999929
KMT5C	0.128289	0.0804214	0.0478677	2.25822	0.0239322	0.999929
CALM2	1.63051	1.35476	0.275751	2.25786	0.0239546	0.999929
C4orf48	0.243266	0.321709	-0.0784437	-2.25669	0.0240271	0.999929
GPR25	0.0723719	0.162392	-0.0900205	-2.24114	0.0250168	0.999929
LAPTM4A	0.542905	0.422535	0.120369	2.23198	0.0256162	0.999929
ADK	0.170279	0.220218	-0.0499392	-2.22563	0.0260392	0.999929
MYL12A	0.982199	1.24998	-0.26778	-2.22549	0.0260484	0.999929
TIFA	0.114186	0.197397	-0.0832111	-2.21909	0.0264804	0.999929
ATP5MD	0.648311	0.733732	-0.085421	-2.21751	0.026588	0.999929
MYO1F	0.122244	0.179274	-0.0570305	-2.21625	0.0266742	0.999929
SIRT2	0.257796	0.19813	0.059666	2.21109	0.0270299	0.999929
CHMP5	0.124907	0.171909	-0.0470027	-2.2066	0.0273421	0.999929
MORF4L1	0.999934	0.895696	0.104237	2.2042	0.0275105	0.999929
HSPA13	0.175314	0.128823	0.0464915	2.20412	0.0275159	0.999929
LEPROTL1	1.5687	1.33968	0.229018	2.20075	0.0277534	0.999929
S100A11	0.637906	0.868308	-0.230402	-2.19858	0.0279076	0.999929
TGFBR2	0.310857	0.367955	-0.0570982	-2.19106	0.0284475	0.999929
ODC1	0.872539	0.735579	0.13696	2.19052	0.0284867	0.999929
GIMAP1	0.119959	0.222131	-0.102173	-2.18882	0.0286101	0.999929
NDUFB1	0.297502	0.400406	-0.102904	-2.18687	0.0287518	0.999929
TMX4	0.541875	0.413775	0.128099	2.18685	0.0287534	0.999929
ERGIC2	0.139584	0.184652	-0.0450684	-2.18491	0.0288954	0.999929
TRG-AS1	0.0716061	0.117036	-0.0454296	-2.17925	0.0293132	0.999929
SLC25A3	1.30706	1.14927	0.157787	2.1732	0.0297654	0.999929
DENR	0.166921	0.211512	-0.0445907	-2.17057	0.0299633	0.999929
DCTN6	0.236059	0.189543	0.0465159	2.16063	0.0307238	0.999929
NHP2	0.192664	0.2398	-0.0471364	-2.15565	0.0311108	0.999929
FDX1	0.311858	0.257722	0.0541366	2.14655	0.031829	0.999929
TMOD3	0.228769	0.273495	-0.0447262	-2.14554	0.0319095	0.999929
ARPC5	0.341654	0.434961	-0.0933069	-2.14028	0.0323318	0.999929
KANSL1-AS1	0.0755538	0.177061	-0.101507	-2.13756	0.0325528	0.999929
GSTO1	0.178879	0.224455	-0.0455767	-2.13567	0.0327065	0.999929
RAB5IF	0.687768	0.559879	0.127889	2.13188	0.0330166	0.999929
POLR2A	0.605721	0.448579	0.157142	2.13158	0.0330415	0.999929
TNFRSF9	0.448753	0.29334	0.155413	2.12839	0.0333047	0.999929
STMN1	0.533799	0.400157	0.133642	2.12352	0.0337107	0.999929
MED4	0.322476	0.269113	0.0533624	2.1232	0.0337372	0.999929
SAMHD1	0.204485	0.283467	-0.0789813	-2.1104	0.0348242	0.999929
PDCD1	0.537872	0.366914	0.170958	2.11027	0.0348351	0.999929
GNG5	0.531331	0.633691	-0.10236	-2.10723	0.0350976	0.999929
DDX24	1.17531	1.01882	0.156491	2.10337	0.0354333	0.999929
SASH3	0.123587	0.198108	-0.0745204	-2.09975	0.0357513	0.999929
TMEM123	0.287209	0.369131	-0.0819222	-2.09908	0.0358095	0.999929
NDUFB3	0.129726	0.204148	-0.0744225	-2.09819	0.0358883	0.999929
CXCL13	0.935956	0.462029	0.473926	2.09734	0.0359637	0.999929
LCP2	0.275909	0.410307	-0.134399	-2.09366	0.0362901	0.999929
NAA38	0.195509	0.261303	-0.0657943	-2.09266	0.0363797	0.999929
ELK3	0.0868817	0.130315	-0.0434331	-2.09083	0.0365435	0.999929
ENSA	0.593322	0.534419	0.0589029	2.08191	0.0373508	0.999929
NPC2	0.137548	0.180695	-0.0431467	-2.08143	0.037395	0.999929
PPP1R16B	0.451433	0.345852	0.105581	2.07749	0.0377566	0.999929
ALG13	0.392579	0.315236	0.0773431	2.07659	0.0378396	0.999929
ISCA1	0.671514	0.522566	0.148947	2.07642	0.0378552	0.999929
PSMB9	0.522393	0.718831	-0.196438	-2.06888	0.0385577	0.999929
SMIM37	0.110569	0.156173	-0.0456045	-2.06523	0.0389008	0.999929
CAST	0.426096	0.513543	-0.0874477	-2.06404	0.039014	0.999929
PDCL3	0.795862	0.603712	0.19215	2.06345	0.0390702	0.999929
DDX58	0.0654077	0.108175	-0.042767	-2.05764	0.0396249	0.999929
NDEL1	0.291727	0.244425	0.0473015	2.05672	0.0397129	0.999929
RNMT	0.388062	0.328861	0.0592017	2.05637	0.0397471	0.999929
STAU1	0.414324	0.342228	0.0720961	2.05608	0.0397744	0.999929
ATP6V0C	1.3122	1.0964	0.215799	2.0552	0.0398599	0.999929
NDUFS6	0.277033	0.323186	-0.0461533	-2.055	0.0398791	0.999929
ZEB2	0.669905	0.53478	0.135124	2.05378	0.039997	0.999929
CCM2	0.101154	0.143797	-0.0426429	-2.04475	0.0408796	0.999929
WDR47	0.164806	0.120901	0.0439049	2.03735	0.0416149	0.999929
ABT1	0.258933	0.215395	0.0435376	2.03593	0.0417577	0.999929
ADD3	0.16687	0.213007	-0.0461372	-2.03129	0.0422257	0.999929
ZBTB20	0.186967	0.234769	-0.0478025	-2.02827	0.0425329	0.999929
LSM7	0.420967	0.472853	-0.0518858	-2.02716	0.0426463	0.999929
GALNT11	0.21263	0.149195	0.0634348	2.02072	0.043309	0.999929
CDC14A	0.15335	0.228766	-0.075416	-2.01566	0.0438356	0.999929
JPT1	0.842908	0.678629	0.16428	2.01356	0.0440556	0.999929
SH3BP5	0.0528677	0.0939483	-0.0410806	-2.01199	0.0442205	0.999929
FBXO7	0.349141	0.307544	0.0415977	2.0062	0.0448349	0.999929
SENP7	0.108034	0.152486	-0.0444519	-2.00427	0.0450412	0.999929
ATP5F1E	1.96782	2.12049	-0.15267	-2.00147	0.0453413	0.999929
ADGRE5	1.17675	0.99394	0.182813	1.99764	0.0457555	0.999929
CDK16	0.257068	0.195054	0.0620149	1.99751	0.0457698	0.999929
RANBP2	0.789863	0.609233	0.180631	1.99662	0.0458663	0.999929
NDUFB2	0.527758	0.617995	-0.0902371	-1.99552	0.0459865	0.999929
PTPN4	0.139329	0.181285	-0.0419562	-1.99502	0.0460405	0.999929
RNF114	0.391821	0.342265	0.0495559	1.99144	0.0464323	0.999929
SAMD9L	0.0507761	0.0931045	-0.0423284	-1.98836	0.0467717	0.999929
DOCK10	0.237029	0.285149	-0.0481195	-1.98829	0.0467798	0.999929
OST4	1.05138	1.20496	-0.15358	-1.98811	0.0467991	0.999929
PDE4D	0.735975	0.536924	0.199051	1.98228	0.0474482	0.999929
NCL	1.41839	1.22836	0.190025	1.96873	0.0489845	0.999929
TXLNG	0.219329	0.163796	0.0555335	1.96832	0.0490317	0.999929
LYST	0.641352	0.474443	0.166909	1.96578	0.0493235	0.999929
RBM38	0.374862	0.255757	0.119105	1.96291	0.049657	0.999929
S1PR1	0.0763097	0.128828	-0.0525184	-1.96245	0.0497104	0.999929
AKAP13	0.997114	0.811889	0.185225	1.96083	0.0498991	0.999929
IL7R	0.955072	1.33226	-0.377187	-1.95913	0.050098	0.999929
MSL2	0.212664	0.170754	0.0419098	1.95576	0.0504938	0.999929
HLA-DRA	0.913138	0.666789	0.246348	1.94889	0.0513088	0.999929
SLA2	0.564541	0.440913	0.123629	1.93368	0.0531522	0.999929
TFIP11	0.200436	0.159646	0.0407902	1.92885	0.0537495	0.999929
CCNI	1.55021	1.41804	0.13217	1.92663	0.0540253	0.999929
GFPT1	0.232665	0.186643	0.0460211	1.92404	0.0543496	0.999929
GOLPH3	0.417884	0.341001	0.0768831	1.92333	0.0544381	0.999929
PRELID1	0.395884	0.472688	-0.0768039	-1.9228	0.0545053	0.999929
DDX3X	0.967303	0.827461	0.139841	1.92096	0.0547366	0.999929
TCF7	0.101524	0.172126	-0.0706025	-1.91018	0.0561095	0.999929
SYTL3	1.07731	0.831232	0.246075	1.90849	0.0563284	0.999929
TTN	0.158915	0.112443	0.0464717	1.90842	0.0563371	0.999929
ARHGEF1	0.750366	0.644867	0.1055	1.90791	0.0564028	0.999929
THOC7	0.116759	0.15675	-0.0399904	-1.90644	0.0565928	0.999929
TMSB4X	4.28498	4.54202	-0.257035	-1.90244	0.0571143	0.999929
POLR2J	0.240594	0.284613	-0.0440187	-1.90063	0.0573507	0.999929
PNPLA8	0.338512	0.288161	0.0503511	1.89944	0.0575067	0.999929
MTIF3	0.0780984	0.118988	-0.0408891	-1.89893	0.0575732	0.999929
SRSF5	1.27235	1.06323	0.209127	1.89874	0.0575991	0.999929
ARHGDIA	0.74629	0.677338	0.0689522	1.8953	0.0580526	0.999929
SERF2	1.81859	1.95896	-0.140369	-1.89316	0.0583363	0.999929
MAML2	0.129027	0.170752	-0.0417252	-1.89218	0.0584665	0.999929
OAT	0.484722	0.353791	0.130931	1.88952	0.0588218	0.999929
RORA	0.368308	0.491544	-0.123236	-1.88825	0.0589919	0.999929
PNPLA2	0.53723	0.428221	0.109009	1.88752	0.05909	0.999929
TMA7	1.38122	1.52549	-0.144276	-1.88697	0.0591646	0.999929
EIF1	3.30276	3.11954	0.183221	1.88677	0.0591911	0.999929
DENND2D	0.142167	0.242259	-0.100092	-1.8794	0.0601895	0.999929
CSK	0.184657	0.265532	-0.0808748	-1.87695	0.0605256	0.999929
TMCO1	0.303955	0.346788	-0.0428328	-1.87508	0.060782	0.999929
PPP6C	0.348681	0.305277	0.0434048	1.87419	0.0609044	0.999929
ADAM19	0.0905334	0.135553	-0.0450195	-1.87056	0.0614068	0.999929
PFN1	2.13333	2.39108	-0.257752	-1.87042	0.0614249	0.999929
YIPF4	0.113335	0.152482	-0.0391466	-1.87025	0.0614492	0.999929
STN1	0.0509497	0.0914901	-0.0405404	-1.85944	0.062965	0.999929
TMEM39A	0.18449	0.13196	0.0525304	1.85718	0.0632859	0.999929
DNAJB14	0.244642	0.282619	-0.0379772	-1.85472	0.0636365	0.999929
HLA-DPA1	1.25238	1.04647	0.205915	1.85378	0.063771	0.999929
CTSC	0.490348	0.614882	-0.124534	-1.85328	0.0638421	0.999929
SP110	0.172837	0.234344	-0.0615075	-1.85192	0.0640372	0.999929
NCF4	0.0624985	0.10106	-0.0385617	-1.85066	0.0642188	0.999929
FAAH2	0.0659918	0.106246	-0.0402545	-1.84906	0.0644494	0.999929
NDUFB7	0.212406	0.281267	-0.0688611	-1.84411	0.0651668	0.999929
NSD3	0.694364	0.609293	0.0850709	1.83784	0.0660865	0.999929
GABARAPL1	0.913945	0.717436	0.196509	1.83713	0.0661909	0.999929
GGA2	0.387702	0.296408	0.0912933	1.83635	0.0663057	0.999929
CRTAP	0.125849	0.16471	-0.0388607	-1.83565	0.066409	0.999929
NDUFV2	0.431023	0.527455	-0.0964313	-1.83099	0.0671017	0.999929
CORO1B	0.233422	0.328048	-0.0946257	-1.82821	0.0675181	0.999929
ALOX5AP	1.23959	1.00193	0.237653	1.82536	0.0679468	0.999929
EIF2S2	0.287454	0.333567	-0.0461122	-1.82343	0.0682377	0.999929
CSNK1D	0.532229	0.39914	0.133089	1.82336	0.0682493	0.999929
MCM6	0.193261	0.144133	0.0491286	1.82164	0.0685096	0.999929
MGST3	0.251416	0.304215	-0.0527986	-1.81923	0.0688757	0.999929
EMP3	0.614006	0.769927	-0.155921	-1.81369	0.0697261	0.999929
SLC7A5	1.06071	0.805142	0.255565	1.81323	0.0697957	0.999929
AKAP5	0.156989	0.0768825	0.0801069	1.80361	0.0712927	0.999929
EMC3	0.280556	0.241372	0.0391843	1.79788	0.0721959	0.999929
ARL6IP1	0.980462	0.809044	0.171418	1.79755	0.0722485	0.999929
NABP1	0.104996	0.163349	-0.0583522	-1.79564	0.0725522	0.999929
PRDX3	0.112261	0.164872	-0.0526112	-1.79239	0.073071	0.999929
MAPRE1	0.407122	0.346288	0.0608338	1.79178	0.0731681	0.999929
MUC20-OT1	0.215413	0.164084	0.0513297	1.7916	0.073197	0.999929
SNU13	0.861133	0.755796	0.105337	1.79083	0.0733207	0.999929
NAA10	0.198197	0.236122	-0.0379248	-1.78459	0.0743272	0.999929
EBP	0.193807	0.153593	0.040214	1.78396	0.0744307	0.999929
MEA1	0.180364	0.217763	-0.0373991	-1.7833	0.0745371	0.999929
TAOK3	0.218473	0.256702	-0.0382287	-1.77727	0.0755237	0.999929
DSTN	0.258571	0.296731	-0.0381603	-1.77537	0.0758368	0.999929
PIK3AP1	0.116796	0.0776955	0.0391009	1.77533	0.0758435	0.999929
PSME2	0.578807	0.74017	-0.161364	-1.77461	0.0759617	0.999929
CTSA	0.215214	0.311955	-0.0967403	-1.77386	0.0760862	0.999929
APMAP	0.576467	0.473401	0.103066	1.77197	0.0763991	0.999929
NRBP1	0.460958	0.396688	0.0642699	1.76648	0.0773148	0.999929
CHPT1	0.0957059	0.058274	0.0374319	1.76385	0.0777574	0.999929
SNX6	0.294807	0.33497	-0.040163	-1.76046	0.0783301	0.999929
TRAF3IP3	0.162166	0.255652	-0.0934859	-1.75324	0.0795616	0.999929
MITD1	0.0771309	0.113053	-0.0359218	-1.74802	0.0804607	0.999929
LMNB1	0.274803	0.21462	0.0601831	1.74503	0.0809801	0.999929
AKR1A1	0.113878	0.151114	-0.0372354	-1.74429	0.0811078	0.999929
TENT5C	0.67824	0.529035	0.149205	1.73994	0.0818694	0.999929
YTHDF2	0.361844	0.30828	0.0535641	1.73676	0.0824292	0.999929
RBM8A	1.01984	0.938309	0.0815301	1.73401	0.0829172	0.999929
MZT2A	0.346088	0.409499	-0.0634107	-1.732	0.0832728	0.999929
ZBTB1	0.493228	0.412987	0.0802411	1.73193	0.0832866	0.999929
GBP1	0.111968	0.175272	-0.063304	-1.73012	0.0836088	0.999929
SLC38A1	0.802076	0.686906	0.11517	1.72516	0.0844995	0.999929
FOXP1	0.401354	0.473251	-0.071897	-1.72417	0.0846771	0.999929
IFI35	0.0934284	0.13164	-0.038212	-1.72388	0.0847302	0.999929
MIEN1	0.191918	0.232802	-0.0408842	-1.72237	0.0850017	0.999929
STAT1	0.231237	0.316656	-0.0854193	-1.72208	0.0850553	0.999929
DSE	0.0611674	0.120702	-0.0595344	-1.72069	0.0853067	0.999929
ITM2A	1.23818	1.04488	0.193295	1.71777	0.0858381	0.999929
KLRB1	0.361748	0.490577	-0.128829	-1.71713	0.0859553	0.999929
TRAF1	0.189208	0.257578	-0.0683699	-1.715	0.0863454	0.999929
HSPA9	0.669595	0.562769	0.106826	1.70736	0.0877542	0.999929
TNFSF13B	0.0269016	0.0622065	-0.035305	-1.70262	0.0886399	0.999929
PLAC8	0.0364319	0.0713565	-0.0349246	-1.70171	0.0888105	0.999929
THEMIS	0.242662	0.323868	-0.081206	-1.7013	0.0888863	0.999929
RARRES3	0.902334	1.07627	-0.173932	-1.70106	0.0889311	0.999929
SIK2	0.139726	0.103371	0.0363555	1.69965	0.0891973	0.999929
CHURC1	0.277844	0.377387	-0.0995425	-1.69925	0.0892722	0.999929
STK38	0.136474	0.174819	-0.0383456	-1.69915	0.0892919	0.999929
RNASEH2C	0.17001	0.205058	-0.035049	-1.69787	0.0895319	0.999929
IL23A	0.0207279	0.055837	-0.0351091	-1.69296	0.0904639	0.999929
ZNF331	1.15433	0.965694	0.188639	1.69153	0.0907364	0.999929
PPID	0.117743	0.155149	-0.0374054	-1.69149	0.0907432	0.999929
SORL1	0.125007	0.166291	-0.0412843	-1.68986	0.0910545	0.999929
UBE2G1	0.26645	0.226515	0.0399346	1.68467	0.0920516	0.999929
SF3A1	0.48171	0.388657	0.0930524	1.68424	0.0921357	0.999929
BST2	0.342449	0.45878	-0.116331	-1.68294	0.0923874	0.999929
DDX6	0.486414	0.433971	0.0524435	1.6808	0.0928016	0.999929
PSMB10	0.277291	0.39753	-0.120238	-1.67957	0.0930414	0.999929
CCR7	0.162689	0.261211	-0.0985221	-1.6781	0.093327	0.999929
FAM118A	0.267568	0.195196	0.0723717	1.67308	0.0943108	0.999929
LSM6	0.105853	0.155068	-0.0492145	-1.66973	0.094972	0.999929
MT2A	1.25182	1.01723	0.234593	1.66934	0.0950497	0.999929
TBCB	0.270567	0.334223	-0.0636555	-1.66922	0.0950733	0.999929
MYBL1	0.0410039	0.0754755	-0.0344716	-1.6669	0.0955352	0.999929
COMMD8	0.0924211	0.1307	-0.0382785	-1.66584	0.0957444	0.999929
CMC2	0.43452	0.366165	0.0683551	1.66406	0.0961013	0.999929
ATP1B3	1.15415	0.854007	0.300146	1.66346	0.0962203	0.999929
TSSC4	0.199118	0.164025	0.0350935	1.66346	0.0962207	0.999929
BANF1	0.213705	0.284543	-0.0708377	-1.66167	0.0965796	0.999929
STRAP	0.622011	0.537203	0.0848087	1.66124	0.0966645	0.999929
CDK11A	0.197696	0.16041	0.0372853	1.66056	0.0968021	0.999929
EMD	0.816706	0.696565	0.120141	1.66031	0.0968523	0.999929
PHIP	0.356533	0.321841	0.0346917	1.6603	0.0968537	0.999929
AIM2	0.0523265	0.0872628	-0.0349363	-1.65854	0.0972089	0.999929
HLA-A	4.00519	3.84294	0.162254	1.65744	0.0974307	0.999929
ESD	0.100859	0.134761	-0.0339019	-1.65726	0.0974662	0.999929
TBCC	0.401691	0.322009	0.0796822	1.65608	0.0977065	0.999929
PTDSS1	0.30146	0.265361	0.0360987	1.65499	0.0979259	0.999929
TUBB	0.383519	0.496853	-0.113334	-1.65467	0.0979923	0.999929
RCSD1	0.179694	0.26484	-0.0851459	-1.65328	0.0982733	0.999929
NIPA2	0.239085	0.201658	0.0374274	1.65096	0.0987474	0.999929
ANTXR2	0.05618	0.0937954	-0.0376154	-1.65034	0.098873	0.999929
GPR137B	0.249913	0.213661	0.036252	1.64866	0.0992183	0.999929
SELENOH	0.275526	0.372086	-0.0965603	-1.64578	0.0998098	0.999929
SEC14L2	0.0919151	0.0569384	0.0349766	1.6441	0.100156	0.999929
SRP9	0.299592	0.351633	-0.0520414	-1.64408	0.100161	0.999929
CASP1	0.124688	0.183524	-0.0588359	-1.64298	0.100388	0.999929
AC243960.1	0.151336	0.224092	-0.0727564	-1.64196	0.100598	0.999929
TAGAP	0.701818	0.843477	-0.141659	-1.64155	0.100684	0.999929
CNOT6L	0.84576	0.715397	0.130363	1.64044	0.100913	0.999929
DERL2	0.266279	0.231411	0.0348673	1.63937	0.101137	0.999929
CD200R1	0.136144	0.100765	0.0353791	1.63848	0.101322	0.999929
MACF1	0.345981	0.395865	-0.0498839	-1.6384	0.101338	0.999929
TAPBP	0.565663	0.643417	-0.0777541	-1.63761	0.101504	0.999929
MYL12B	1.04685	1.18382	-0.136967	-1.63751	0.101524	0.999929
HTATIP2	0.0959258	0.129445	-0.0335188	-1.63367	0.102328	0.999929
COA3	0.0642946	0.0979649	-0.0336703	-1.63358	0.102348	0.999929
CST7	2.08837	1.84125	0.247117	1.63182	0.102716	0.999929
C19orf53	0.607055	0.665752	-0.0586976	-1.63003	0.103095	0.999929
AC116366.3	0.126673	0.182543	-0.0558696	-1.62891	0.103333	0.999929
ATOX1	0.0988697	0.132123	-0.0332537	-1.62705	0.103726	0.999929
LIMD2	0.605991	0.741479	-0.135488	-1.62636	0.103873	0.999929
ABCG1	0.311007	0.24833	0.0626764	1.62509	0.104143	0.999929
LINC00861	0.136488	0.198236	-0.0617478	-1.6218	0.104846	0.999929
LRPAP1	0.359103	0.322278	0.0368245	1.6208	0.10506	0.999929
GTDC1	0.139661	0.106649	0.0330121	1.62069	0.105083	0.999929
SSBP1	0.262898	0.316217	-0.0533189	-1.61893	0.105462	0.999929
AGO2	0.240634	0.18326	0.057374	1.61776	0.105715	0.999929
NASP	0.598361	0.478129	0.120233	1.61672	0.105939	0.999929
TMEM167A	0.162684	0.196183	-0.0334993	-1.61275	0.106799	0.999929
DUT	0.269947	0.339636	-0.069689	-1.61095	0.10719	0.999929
METTL9	0.398716	0.360469	0.0382469	1.6107	0.107245	0.999929
DIP2A	0.210428	0.175442	0.034986	1.6105	0.107289	0.999929
FAM177A1	1.27542	1.05159	0.223833	1.61027	0.107338	0.999929
CHMP2A	0.165972	0.221029	-0.0550576	-1.60772	0.107896	0.999929
OTUD6B-AS1	0.158629	0.192619	-0.03399	-1.6075	0.107945	0.999929
CD48	0.607233	0.723205	-0.115972	-1.60687	0.108084	0.999929
RGS14	0.0982362	0.140151	-0.0419148	-1.60644	0.108178	0.999929
SNRPE	0.20448	0.240302	-0.035822	-1.60583	0.108312	0.999929
SH3BP1	0.0808475	0.122287	-0.0414397	-1.60171	0.10922	0.999929
GTF2H5	0.0714549	0.104623	-0.0331683	-1.60094	0.10939	0.999929
TNFSF14	0.085914	0.198418	-0.112504	-1.60037	0.109517	0.999929
VAMP8	0.384316	0.459601	-0.0752852	-1.59916	0.109784	0.999929
LAMTOR2	0.11581	0.151281	-0.035471	-1.59502	0.110707	0.999929
RAB29	0.114885	0.147433	-0.0325478	-1.59331	0.11109	0.999929
ICAM2	0.0812861	0.121539	-0.0402527	-1.59294	0.111174	0.999929
SLAMF1	0.118273	0.170059	-0.0517866	-1.59071	0.111676	0.999929
C9orf78	0.612284	0.527329	0.0849545	1.59066	0.111686	0.999929
POLR2E	0.293839	0.343183	-0.049344	-1.58927	0.112	0.999929
ADA	0.0976425	0.130486	-0.0328437	-1.58911	0.112035	0.999929
GORASP2	0.243709	0.210555	0.0331541	1.5871	0.11249	0.999929
SLC7A6	0.0918931	0.124347	-0.0324539	-1.58683	0.11255	0.999929
PCIF1	0.271824	0.209026	0.0627976	1.58679	0.112561	0.999929
KANSL2	0.220543	0.186412	0.0341307	1.58641	0.112646	0.999929
PLEKHA2	0.335861	0.250805	0.0850567	1.58449	0.113083	0.999929
TSEN15	0.0727483	0.106553	-0.0338051	-1.58366	0.113271	0.999929
LEF1	0.0561037	0.101198	-0.0450942	-1.58204	0.11364	0.999929
EFHD2	0.181639	0.256858	-0.0752193	-1.58025	0.114049	0.999929
TMEM131L	0.102197	0.134608	-0.0324112	-1.57973	0.114168	0.999929
DRAP1	0.463888	0.570864	-0.106976	-1.57824	0.11451	0.999929
RCE1	0.192032	0.157603	0.034429	1.57724	0.114739	0.999929
FTH1	3.50007	3.26581	0.23426	1.57659	0.11489	0.999929
OSTC	0.302416	0.335997	-0.0335806	-1.57621	0.114977	0.999929
CAPG	0.125758	0.224806	-0.0990481	-1.57567	0.115103	0.999929
AES	0.483035	0.563047	-0.0800127	-1.57413	0.115458	0.999929
RIPOR2	0.211166	0.266848	-0.0556818	-1.57388	0.115514	0.999929
CD320	0.0798307	0.112899	-0.0330685	-1.57364	0.115572	0.999929
BTG1	3.37307	3.15223	0.220842	1.57324	0.115663	0.999929
AC027290.1	0.0795689	0.0470471	0.0325218	1.57322	0.115667	0.999929
PDZD8	0.188503	0.152344	0.0361596	1.57287	0.115749	0.999929
CGAS	0.0815954	0.152017	-0.0704215	-1.57221	0.115901	0.999929
PARP9	0.0574176	0.0895255	-0.0321079	-1.57212	0.115922	0.999929
PDAP1	0.216018	0.25375	-0.0377316	-1.57174	0.116011	0.999929
FNBP1	0.747445	0.688279	0.0591662	1.56987	0.116445	0.999929
CEBPZ	0.490443	0.426979	0.0634646	1.56836	0.116798	0.999929
EIF2AK2	0.113466	0.145907	-0.0324407	-1.5673	0.117044	0.999929
BUB3	0.576221	0.504639	0.0715812	1.56612	0.117321	0.999929
C21orf91	0.116049	0.149615	-0.0335656	-1.56533	0.117505	0.999929
CALM3	0.482606	0.550116	-0.0675094	-1.56476	0.117638	0.999929
MKKS	0.0494243	0.0813631	-0.0319388	-1.562	0.118289	0.999929
NUCB1	0.303824	0.356858	-0.0530347	-1.55833	0.119156	0.999929
MBNL2	0.191971	0.286645	-0.0946736	-1.55781	0.119278	0.999929
PCMT1	0.294871	0.260908	0.0339634	1.55332	0.120347	0.999929
ARHGAP9	0.710132	0.629264	0.0808681	1.5497	0.121214	0.999929
RIC8A	0.322522	0.233622	0.0889003	1.54882	0.121424	0.999929
RABAC1	0.792892	0.693947	0.0989453	1.54769	0.121697	0.999929
CCT8	0.283991	0.320606	-0.036615	-1.54691	0.121885	0.999929
PIH1D1	0.144792	0.17641	-0.0316184	-1.54526	0.122282	0.999929
FOXN3	0.277517	0.244779	0.0327381	1.54198	0.12308	0.999929
SUSD3	0.104306	0.161086	-0.0567799	-1.54165	0.123159	0.999929
COX17	0.308199	0.376632	-0.068433	-1.54126	0.123253	0.999929
GABARAP	0.799133	0.890009	-0.0908756	-1.54084	0.123356	0.999929
XRCC6	0.718145	0.630257	0.0878881	1.54027	0.123495	0.999929
NBPF14	0.050872	0.08247	-0.031598	-1.5376	0.124148	0.999929
LRIF1	0.0799166	0.13705	-0.057133	-1.53636	0.12445	0.999929
MAF1	0.406398	0.351511	0.0548867	1.5333	0.125202	0.999929
HLA-DQB1	0.725522	0.538095	0.187427	1.53206	0.125508	0.999929
PRKAR2A	0.308969	0.268605	0.0403648	1.53043	0.125911	0.999929
ERAP2	0.165185	0.275595	-0.11041	-1.52935	0.126179	0.999929
POR	0.190343	0.150908	0.0394341	1.52452	0.127379	0.999929
STMN3	0.0442419	0.0752022	-0.0309603	-1.52428	0.127438	0.999929
DHX36	0.494216	0.41012	0.0840958	1.52332	0.12768	0.999929
CCR6	0.0625555	0.0941448	-0.0315892	-1.52282	0.127803	0.999929
AC243829.4	0.186496	0.104977	0.0815189	1.52165	0.128096	0.999929
ANKRD12	0.627434	0.741248	-0.113814	-1.52124	0.128201	0.999929
ATP5PB	0.371647	0.425702	-0.0540545	-1.52037	0.128419	0.999929
BOLA3	0.0973495	0.128686	-0.031336	-1.52017	0.128469	0.999929
JAML	0.374977	0.289923	0.0850535	1.51817	0.128972	0.999929
CFAP97	0.0850957	0.1164	-0.031304	-1.51637	0.129426	0.999929
MAF	0.177206	0.214645	-0.0374399	-1.51533	0.12969	0.999929
TMEM11	0.157025	0.125965	0.0310605	1.51393	0.130044	0.999929
LPIN2	0.21433	0.259262	-0.0449314	-1.50913	0.131267	0.999929
NR4A3	0.482763	0.350599	0.132164	1.50869	0.131379	0.999929
EXOSC8	0.0843231	0.115138	-0.0308147	-1.5067	0.131888	0.999929
ZDBF2	0.125637	0.0943385	0.0312984	1.50581	0.132115	0.999929
GFOD1	0.133378	0.0836517	0.0497264	1.50553	0.132187	0.999929
MAGOH	0.540364	0.465778	0.0745856	1.5052	0.132272	0.999929
GIT2	0.117194	0.147998	-0.0308039	-1.50493	0.132342	0.999929
VDAC2	0.540939	0.492427	0.0485116	1.50244	0.132985	0.999929
CD8A	1.72771	1.51492	0.212791	1.50194	0.133114	0.999929
UGP2	0.258203	0.321837	-0.0636336	-1.5001	0.133589	0.999929
PMVK	0.106724	0.149708	-0.0429847	-1.49757	0.134245	0.999929
APRT	0.602219	0.697914	-0.0956952	-1.49717	0.134349	0.999929
TNIP1	0.29565	0.357065	-0.061415	-1.49487	0.134948	0.999929
METTL5	0.08324	0.116199	-0.0329586	-1.49398	0.135181	0.999929
PTPN6	0.0834379	0.143574	-0.0601356	-1.49281	0.135486	0.999929
LAT	0.392408	0.480679	-0.0882711	-1.4927	0.135516	0.999929
BRD1	0.11107	0.0806479	0.0304219	1.49191	0.135723	0.999929
CCDC124	0.154888	0.186089	-0.0312006	-1.49162	0.135798	0.999929
LYPLA2	0.140056	0.170575	-0.0305185	-1.49115	0.135922	0.999929
TMF1	0.470538	0.385821	0.0847173	1.48916	0.136446	0.999929
HINT1	1.24574	1.32312	-0.0773828	-1.48723	0.136953	0.999929
CHCHD10	0.274923	0.323613	-0.0486896	-1.48641	0.137169	0.999929
ATXN1	0.279638	0.247242	0.0323963	1.48116	0.138564	0.999929
PDE3B	0.57781	0.465609	0.112201	1.48013	0.138839	0.999929
CALM1	2.29365	2.08733	0.206319	1.47981	0.138924	0.999929
ATP1B1	0.0909297	0.132931	-0.0420017	-1.47945	0.13902	0.999929
PIN4	0.0781555	0.109602	-0.0314467	-1.47842	0.139297	0.999929
BLOC1S4	0.228637	0.197348	0.0312892	1.47803	0.139399	0.999929
SBNO2	0.0755219	0.106034	-0.0305123	-1.47801	0.139404	0.999929
YARS	0.179075	0.213859	-0.0347843	-1.4773	0.139595	0.999929
MPLKIP	0.0845243	0.114813	-0.030289	-1.47611	0.139915	0.999929
RELL1	0.155401	0.125253	0.0301475	1.47541	0.140101	0.999929
PGK1	1.51891	1.33669	0.182221	1.47219	0.14097	0.999929
CD2	1.23682	1.39079	-0.153967	-1.4717	0.141103	0.999929
HNRNPA0	1.04592	0.932373	0.113545	1.47098	0.141296	0.999929
ANKHD1	0.292599	0.26115	0.0314488	1.47083	0.141337	0.999929
CALCOCO2	0.248279	0.281193	-0.0329136	-1.47047	0.141434	0.999929
C19orf66	0.213649	0.250397	-0.0367482	-1.47033	0.141474	0.999929
DNAJC9	0.303751	0.247223	0.0565279	1.46936	0.141735	0.999929
EPSTI1	0.0880006	0.138824	-0.0508235	-1.46892	0.141854	0.999929
USP9X	0.192927	0.162267	0.0306597	1.46885	0.141874	0.999929
POFUT2	0.110519	0.0805314	0.0299873	1.46649	0.142514	0.999929
ZNRD1	0.238179	0.287082	-0.0489031	-1.46527	0.142848	0.999929
EMC7	0.357624	0.315031	0.0425936	1.46512	0.142888	0.999929
LAIR1	0.0228469	0.0527367	-0.0298898	-1.46496	0.142931	0.999929
USP36	0.466136	0.365291	0.100844	1.46481	0.142973	0.999929
RNF19A	0.994147	0.831387	0.16276	1.46431	0.143109	0.999929
GIMAP2	0.0784656	0.126434	-0.0479681	-1.46416	0.14315	0.999929
FKBP11	0.28648	0.349608	-0.0631277	-1.46347	0.143338	0.999929
CTDP1	0.152094	0.112785	0.0393096	1.46179	0.143799	0.999929
SNX5	0.169368	0.199691	-0.0303233	-1.46176	0.143808	0.999929
HPCAL1	0.15499	0.185315	-0.0303252	-1.46058	0.144131	0.999929
INPP4B	0.201859	0.246542	-0.0446836	-1.45723	0.145054	0.999929
RAD21	0.566616	0.498782	0.067834	1.45589	0.145423	0.999929
PARP14	0.13797	0.168392	-0.0304216	-1.45477	0.145734	0.999929
HSD17B10	0.126955	0.15712	-0.0301651	-1.45421	0.145889	0.999929
SECISBP2L	0.242305	0.212459	0.0298466	1.45276	0.146291	0.999929
TRAPPC2B	0.101538	0.132405	-0.0308667	-1.45217	0.146454	0.999929
GNG2	1.13237	1.0002	0.132164	1.45013	0.147021	0.999929
HSBP1	0.167845	0.199462	-0.0316165	-1.44787	0.147652	0.999929
TENT4B	0.162922	0.130271	0.032651	1.44554	0.148307	0.999929
ZNF410	0.220554	0.190899	0.0296549	1.44505	0.148444	0.999929
ATP5PD	0.345392	0.419706	-0.0743147	-1.44401	0.148736	0.999929
POMC	0.0413351	0.0708415	-0.0295064	-1.44391	0.148765	0.999929
RASSF5	0.35392	0.404573	-0.0506538	-1.44285	0.149063	0.999929
ARPC5L	0.281931	0.33868	-0.056749	-1.44119	0.149531	0.999929
PRDX6	0.620203	0.571081	0.0491213	1.43977	0.149931	0.999929
SCAND1	0.696757	0.591078	0.10568	1.43831	0.150347	0.999929
TRMT112	0.779922	0.848307	-0.068385	-1.43756	0.150559	0.999929
UQCC2	0.075619	0.107172	-0.0315528	-1.43596	0.151015	0.999929
RBM3	1.01945	0.91718	0.102273	1.43412	0.151537	0.999929
NUTF2	0.198409	0.228918	-0.0305095	-1.43313	0.151821	0.999929
ARF4	0.694061	0.587085	0.106976	1.43294	0.151876	0.999929
TP53INP2	0.12043	0.0901943	0.0302357	1.43268	0.151949	0.999929
NDFIP2	0.0927142	0.12435	-0.0316356	-1.43216	0.152098	0.999929
ATP5ME	0.537277	0.63951	-0.102233	-1.43136	0.152327	0.999929
PTPN7	0.34663	0.411019	-0.0643889	-1.43127	0.152353	0.999929
CD59	0.113559	0.171498	-0.0579386	-1.43053	0.152564	0.999929
CALR	1.33754	1.19301	0.144522	1.43005	0.152702	0.999929
KRT86	0.172542	0.0864911	0.0860506	1.42888	0.153039	0.999929
CLNS1A	0.200268	0.256445	-0.0561775	-1.42581	0.153923	0.999929
ASF1A	0.128625	0.158583	-0.0299583	-1.42575	0.153941	0.999929
GNPDA1	0.037203	0.0662024	-0.0289994	-1.42421	0.154385	0.999929
RBKS	0.14651	0.197499	-0.0509891	-1.42417	0.154398	0.999929
PPM1A	0.148849	0.119637	0.0292116	1.42381	0.154503	0.999929
USP11	0.350039	0.278941	0.0710977	1.42358	0.154567	0.999929
NDUFS2	0.10631	0.135931	-0.0296213	-1.42218	0.154975	0.999929
ILF2	0.509841	0.452101	0.0577392	1.42155	0.155157	0.999929
RSL24D1	0.69552	0.615164	0.0803566	1.42144	0.15519	0.999929
FNTA	0.184898	0.213964	-0.0290667	-1.41972	0.155689	0.999929
CAPNS1	0.103817	0.142312	-0.0384954	-1.41962	0.155719	0.999929
SLFN5	0.161694	0.221691	-0.0599966	-1.41872	0.15598	0.999929
ETHE1	0.141493	0.175622	-0.0341294	-1.41811	0.156157	0.999929
GSDMD	0.148065	0.194618	-0.0465528	-1.41763	0.156299	0.999929
AGGF1	0.0683974	0.0973959	-0.0289985	-1.41751	0.156334	0.999929
WIPF1	1.01195	0.890948	0.121006	1.41718	0.156431	0.999929
ABRACL	0.512034	0.584688	-0.0726536	-1.41676	0.156554	0.999929
SDHD	0.219847	0.253147	-0.0332996	-1.41667	0.15658	0.999929
SH3BGRL3	2.19035	2.3811	-0.190745	-1.41606	0.156758	0.999929
CPNE1	0.262595	0.227559	0.0350362	1.41591	0.156803	0.999929
UQCR10	0.569397	0.648694	-0.0792962	-1.4149	0.157097	0.999929
RPP21	0.393964	0.32594	0.0680241	1.41222	0.157886	0.999929
PSMB8-AS1	0.117355	0.166187	-0.0488317	-1.41197	0.157959	0.999929
ATP5PF	0.364915	0.425812	-0.060897	-1.4114	0.158126	0.999929
DHPS	0.132646	0.166903	-0.0342568	-1.41039	0.158423	0.999929
CD52	1.67486	1.91915	-0.244297	-1.40994	0.158558	0.999929
CTLA4	0.618213	0.421953	0.19626	1.40776	0.159201	0.999929
SKA2	0.0776166	0.106661	-0.0290444	-1.40711	0.159394	0.999929
TMEM106B	0.0645564	0.0938802	-0.0293238	-1.40462	0.160135	0.999929
IL12RB2	0.0266068	0.0551668	-0.02856	-1.4041	0.160289	0.999929
CD101	0.0540731	0.0222034	0.0318697	1.40367	0.160416	0.999929
H2AFJ	0.312496	0.280507	0.0319888	1.40352	0.16046	0.999929
ATP5MC1	0.142356	0.177392	-0.0350358	-1.40333	0.160519	0.999929
ZBTB8OS	0.119293	0.148314	-0.029021	-1.40061	0.161331	0.999929
PDCD5	0.184284	0.231762	-0.047478	-1.40043	0.161386	0.999929
NCOA3	0.118982	0.147606	-0.0286237	-1.4	0.161514	0.999929
ZBTB10	0.038488	0.0706773	-0.0321893	-1.39977	0.161581	0.999929
TMEM243	0.305685	0.344685	-0.0390003	-1.39906	0.161796	0.999929
DPM3	0.149889	0.181083	-0.0311938	-1.399	0.161812	0.999929
APOL3	0.0769992	0.105466	-0.0284664	-1.39536	0.162906	0.999929
RAC2	0.982999	1.14932	-0.166322	-1.39358	0.163444	0.999929
EDF1	0.92568	0.988237	-0.0625572	-1.39311	0.163586	0.999929
RPA2	0.135434	0.165627	-0.0301931	-1.393	0.163619	0.999929
LPAR6	0.0447861	0.0753055	-0.0305194	-1.39239	0.163804	0.999929
ME2	0.0890294	0.117458	-0.0284291	-1.39198	0.163928	0.999929
SMARCA2	0.378623	0.337	0.0416229	1.39185	0.163967	0.999929
MCUB	0.302499	0.377616	-0.0751176	-1.39183	0.163975	0.999929
YES1	0.0723587	0.100864	-0.0285048	-1.39075	0.164302	0.999929
PITHD1	0.453443	0.375803	0.0776399	1.39031	0.164434	0.999929
NPM1	1.89512	1.77366	0.12146	1.38972	0.164615	0.999929
BNIP2	0.340365	0.308024	0.0323405	1.38739	0.165322	0.999929
LAMTOR5	0.401939	0.366778	0.0351609	1.38677	0.165512	0.999929
GOPC	0.0859804	0.115052	-0.029072	-1.38584	0.165796	0.999929
MEF2D	0.165996	0.127224	0.038772	1.38582	0.165803	0.999929
NCF1	0.173176	0.226132	-0.0529565	-1.38551	0.165895	0.999929
LRRC41	0.153852	0.119155	0.0346972	1.38542	0.165925	0.999929
ITM2C	0.449587	0.584892	-0.135305	-1.38374	0.166437	0.999929
HLA-DMA	0.342492	0.260685	0.0818073	1.38314	0.166622	0.999929
ISCU	0.46881	0.516786	-0.0479759	-1.38294	0.166682	0.999929
KCNN4	0.0245142	0.0543281	-0.0298139	-1.38291	0.166691	0.999929
STARD7	0.563563	0.475408	0.0881552	1.37738	0.168394	0.999929
USP8	0.241132	0.210361	0.0307704	1.37566	0.168927	0.999929
AP3S1	0.348236	0.308429	0.0398071	1.37487	0.169173	0.999929
FDFT1	0.194254	0.234981	-0.0407269	-1.37478	0.169199	0.999929
BCL11B	0.398594	0.31233	0.0862649	1.37319	0.169693	0.999929
GOLIM4	0.0808135	0.0503612	0.0304524	1.37077	0.170447	0.999929
NEDD8	0.35828	0.436715	-0.0784351	-1.36967	0.170791	0.999929
OTULINL	0.165064	0.134114	0.0309506	1.36937	0.170885	0.999929
DLGAP1-AS1	0.0686618	0.0965709	-0.0279091	-1.36708	0.171601	0.999929
WBP11	0.412927	0.349961	0.0629663	1.3667	0.171721	0.999929
ANKRD13C	0.17044	0.139892	0.0305484	1.36629	0.171847	0.999929
TM2D3	0.264395	0.235834	0.028561	1.3638	0.172631	0.999929
ADRB2	0.0845569	0.119022	-0.0344652	-1.36359	0.172695	0.999929
TADA3	0.114047	0.142659	-0.0286113	-1.36268	0.172984	0.999929
LPCAT4	0.100009	0.128027	-0.0280171	-1.36195	0.173215	0.999929
PAXX	0.522929	0.598425	-0.0754957	-1.36187	0.173238	0.999929
PHF20	0.499283	0.410379	0.0889041	1.36127	0.173427	0.999929
PBDC1	0.224812	0.19595	0.0288622	1.36047	0.173681	0.999929
LNPEP	0.204249	0.236644	-0.0323947	-1.35836	0.17435	0.999929
SELL	0.129365	0.220909	-0.091544	-1.35833	0.174361	0.999929
ZNF267	0.189509	0.247958	-0.058449	-1.35623	0.175027	0.999929
PDP1	0.135026	0.104291	0.0307359	1.35619	0.17504	0.999929
CDC42EP3	0.355507	0.46528	-0.109773	-1.35471	0.17551	0.999929
ZNHIT1	0.223	0.274853	-0.0518533	-1.35404	0.175723	0.999929
KLRC3	0.116516	0.185104	-0.0685887	-1.35147	0.176543	0.999929
ATP2B1	0.402478	0.344965	0.0575131	1.35113	0.176655	0.999929
LPCAT3	0.17991	0.151701	0.0282098	1.34918	0.17728	0.999929
MFSD14A	0.270404	0.239474	0.0309298	1.34908	0.17731	0.999929
DBNL	0.134032	0.179273	-0.0452405	-1.34884	0.177388	0.999929
COA4	0.0752621	0.102904	-0.0276417	-1.34803	0.177649	0.999929
MCTS1	0.0778765	0.105571	-0.0276941	-1.34628	0.178213	0.999929
MATR3.1	0.585382	0.509733	0.0756487	1.34609	0.178275	0.999929
CHMP4A	0.146125	0.177346	-0.0312219	-1.34365	0.179061	0.999929
ATP6V0E1	0.676951	0.740913	-0.0639623	-1.34326	0.179187	0.999929
RUNX3	0.799876	0.668049	0.131826	1.34241	0.179464	0.999929
TRIM69	0.0783078	0.107027	-0.0287192	-1.34183	0.179653	0.999929
WSB1	0.745911	0.679846	0.0660655	1.34112	0.179883	0.999929
H2AFZ	1.51362	1.3299	0.183719	1.34093	0.179944	0.999929
SNX17	0.19651	0.239976	-0.0434663	-1.34053	0.180073	0.999929
SMIM3	0.101335	0.130272	-0.0289367	-1.34002	0.180238	0.999929
JAK3	0.168959	0.221711	-0.0527527	-1.33984	0.180297	0.999929
IL18R1	0.0626379	0.0903067	-0.0276689	-1.33953	0.180399	0.999929
CTNNB1	0.234525	0.205701	0.0288236	1.33869	0.180672	0.999929
WNK1	0.534854	0.474327	0.0605275	1.33854	0.180721	0.999929
BUD23	0.305109	0.272578	0.0325316	1.33807	0.180875	0.999929
TBCA	0.397528	0.464167	-0.0666388	-1.33806	0.180878	0.999929
MVP	0.174771	0.217104	-0.0423331	-1.33743	0.181082	0.999929
NSRP1	0.0844627	0.111644	-0.0271814	-1.33732	0.181118	0.999929
GBP4	0.147263	0.178804	-0.0315417	-1.33613	0.181508	0.999929
EIF1AX	0.667689	0.564206	0.103483	1.3332	0.182465	0.999929
SURF2	0.210666	0.176573	0.0340928	1.33264	0.182651	0.999929
UPF2	0.138325	0.166721	-0.0283962	-1.33234	0.18275	0.999929
HNRNPUL1	0.737465	0.637594	0.0998713	1.33227	0.182772	0.999929
CHST12	0.336742	0.27202	0.0647221	1.33192	0.182886	0.999929
PPCS	0.136043	0.166839	-0.0307964	-1.33118	0.18313	0.999929
CNOT8	0.20925	0.18199	0.0272601	1.32953	0.183672	0.999929
SNAP47	0.183198	0.093502	0.0896962	1.32917	0.183792	0.999929
IL10RB	0.0537845	0.0813484	-0.0275639	-1.32902	0.183842	0.999929
MAZ	0.279053	0.219252	0.0598011	1.32767	0.184287	0.999929
SURF4	0.624791	0.536454	0.088337	1.32642	0.184699	0.999929
FRYL	0.192667	0.219848	-0.0271808	-1.32459	0.185307	0.999929
C19orf70	0.22303	0.261471	-0.038441	-1.32294	0.185855	0.999929
HNRNPDL	1.37816	1.25502	0.123131	1.32115	0.186452	0.999929
KIF2A	0.253923	0.285229	-0.0313061	-1.31975	0.186919	0.999929
PHYKPL	0.194759	0.228301	-0.0335418	-1.3197	0.186934	0.999929
HAX1	0.227957	0.265519	-0.0375615	-1.31945	0.187019	0.999929
TIMM17B	0.128048	0.155407	-0.0273595	-1.31933	0.187058	0.999929
SPTSSA	0.132149	0.103348	0.0288007	1.31619	0.18811	0.999929
CCDC85B	0.47362	0.545478	-0.0718578	-1.31581	0.188237	0.999929
ACTB	3.58586	3.78712	-0.201254	-1.31543	0.188367	0.999929
SLF1	0.130579	0.181563	-0.0509835	-1.31478	0.188584	0.999929
ATP5MF	0.521209	0.588797	-0.067588	-1.31379	0.188916	0.999929
BORCS6	0.0865273	0.117771	-0.0312436	-1.31247	0.189362	0.999929
LDHA	1.9414	1.75725	0.184152	1.31195	0.189536	0.999929
BIK	0.149142	0.0904228	0.0587196	1.31178	0.189593	0.999929
NLRC3	0.0977316	0.124647	-0.0269157	-1.31118	0.189797	0.999929
SAP30BP	0.294345	0.250391	0.0439543	1.31091	0.189887	0.999929
SLC2A3	1.39485	1.22204	0.172811	1.31036	0.190076	0.999929
NAA50	0.613476	0.525597	0.0878785	1.3077	0.190976	0.999929
ARPP19	0.395716	0.346545	0.0491703	1.30711	0.191177	0.999929
DHX9	0.31048	0.261022	0.0494586	1.30627	0.191461	0.999929
BANP	0.163579	0.135713	0.0278663	1.30417	0.192174	0.999929
GPSM3	0.53599	0.625772	-0.0897813	-1.30389	0.19227	0.999929
CDS2	0.212105	0.18536	0.0267441	1.303	0.192576	0.999929
POMZP3	0.0638663	0.0907439	-0.0268776	-1.30189	0.192956	0.999929
ELOVL1	0.225134	0.198195	0.0269381	1.30124	0.193176	0.999929
SOCS1	0.448835	0.527022	-0.0781874	-1.29761	0.194422	0.999929
SNRPF	0.421201	0.44903	-0.0278286	-1.29666	0.19475	0.999929
HAGH	0.103513	0.130331	-0.0268182	-1.29661	0.194765	0.999929
GGCX	0.107061	0.0805684	0.0264928	1.29481	0.195387	0.999929
TRAC	0.336732	0.402021	-0.0652883	-1.29228	0.196261	0.999929
AFF1	0.114902	0.141471	-0.0265692	-1.29224	0.196273	0.999929
DNMT1	0.166349	0.196239	-0.0298892	-1.29077	0.196783	0.999929
ZNF428	0.180352	0.215513	-0.0351609	-1.2877	0.197852	0.999929
RNASEH2B	0.122792	0.151118	-0.0283257	-1.28719	0.198029	0.999929
UBE2L6	0.319745	0.394096	-0.0743503	-1.2871	0.198058	0.999929
SAFB2	0.420136	0.350748	0.0693882	1.28665	0.198218	0.999929
LBR	0.320679	0.283153	0.0375258	1.2846	0.198932	0.999929
ZNF394	0.249917	0.221288	0.0286285	1.2841	0.199107	0.999929
KDM2B	0.192885	0.163081	0.0298033	1.28336	0.199365	0.999929
GID8	0.251966	0.21548	0.0364853	1.28293	0.199515	0.999929
CMTM7	0.282478	0.330992	-0.0485137	-1.28293	0.199518	0.999929
SNRNP35	0.0829647	0.109123	-0.0261583	-1.28216	0.199785	0.999929
CARS	0.190443	0.132058	0.0583859	1.27869	0.201005	0.999929
BCLAF1	0.681364	0.590826	0.0905378	1.27832	0.201138	0.999929
STOML2	0.11023	0.136568	-0.0263377	-1.27819	0.201181	0.999929
MGAT2	0.114907	0.141756	-0.0268491	-1.27793	0.201275	0.999929
RIC3	0.0394328	0.0654403	-0.0260075	-1.27576	0.202042	0.999929
HIST1H1C	0.24478	0.199843	0.0449369	1.27458	0.202457	0.999929
NFKBIE	0.0475749	0.0974806	-0.0499057	-1.27433	0.202546	0.999929
BZW1	0.819457	0.713877	0.10558	1.27355	0.202823	0.999929
AKIRIN1	0.521536	0.456296	0.0652403	1.27313	0.202973	0.999929
IRF3	0.140413	0.167064	-0.026651	-1.27266	0.20314	0.999929
RGS19	0.107907	0.150329	-0.0424216	-1.27237	0.203243	0.999929
PPP4R2	0.368262	0.338685	0.029577	1.27112	0.203685	0.999929
COPB2	0.172647	0.198875	-0.026228	-1.27043	0.20393	0.999929
RGS3	0.0208853	0.0467359	-0.0258506	-1.26945	0.204279	0.999929
KIAA0040	0.0956492	0.121785	-0.0261356	-1.26906	0.204421	0.999929
NDUFAF3	0.201232	0.252052	-0.0508195	-1.26868	0.204555	0.999929
LINC00944	0.0460458	0.0720496	-0.0260039	-1.2682	0.204728	0.999929
MLLT3	0.157834	0.191915	-0.034081	-1.26775	0.204889	0.999929
ETFA	0.147911	0.174086	-0.0261746	-1.26752	0.20497	0.999929
PSME1	1.18456	1.31039	-0.12583	-1.2675	0.204977	0.999929
TMEM59	0.757653	0.717605	0.0400477	1.26727	0.205059	0.999929
UQCRQ	0.490415	0.545277	-0.0548628	-1.26666	0.205275	0.999929
PPIE	0.0881378	0.114051	-0.0259136	-1.26576	0.2056	0.999929
MGAT5	0.0611257	0.0870065	-0.0258808	-1.26433	0.206112	0.999929
SP3	0.229404	0.201614	0.0277902	1.26424	0.206145	0.999929
CISD3	0.0490317	0.0923257	-0.043294	-1.26412	0.206187	0.999929
GSPT1	0.724084	0.611921	0.112163	1.26391	0.206262	0.999929
ZNF335	0.148767	0.121039	0.0277278	1.26386	0.20628	0.999929
RABGEF1	0.128131	0.101022	0.0271089	1.26307	0.206563	0.999929
GNAI3	0.368187	0.322193	0.045994	1.26246	0.206782	0.999929
KRCC1	0.04811	0.0740125	-0.0259025	-1.26209	0.206918	0.999929
SPATA2L	0.134338	0.107352	0.0269857	1.26204	0.206934	0.999929
ARPC1B	0.683116	0.820188	-0.137072	-1.26107	0.207283	0.999929
N4BP2L2	0.417372	0.473595	-0.056223	-1.26094	0.207331	0.999929
ZPR1	0.269229	0.228689	0.0405404	1.26071	0.207413	0.999929
SLCO4A1	0.0784027	0.0518048	0.0265979	1.26053	0.20748	0.999929
UBLCP1	0.0900791	0.116144	-0.026065	-1.25964	0.207799	0.999929
PTMA	3.67842	3.53164	0.146772	1.25904	0.208017	0.999929
AHI1	0.257223	0.196696	0.0605267	1.2589	0.208067	0.999929
CDKN2D	0.0728696	0.0986985	-0.025829	-1.25871	0.208136	0.999929
ZNF524	0.0693761	0.0952775	-0.0259014	-1.25712	0.208709	0.999929
RAB3GAP1	0.110603	0.136971	-0.0263682	-1.25658	0.208908	0.999929
PSPC1	0.213223	0.185718	0.0275057	1.25595	0.209133	0.999929
TIMM8B	0.149621	0.175322	-0.0257014	-1.25561	0.209257	0.999929
VPS72	0.0482441	0.0738334	-0.0255893	-1.25538	0.209342	0.999929
RNF187	0.169991	0.196706	-0.0267152	-1.25533	0.209358	0.999929
HIST3H2A	0.125624	0.152395	-0.0267716	-1.25474	0.209573	0.999929
ARF3	0.140176	0.165803	-0.0256271	-1.25472	0.209582	0.999929
PTBP1	0.502071	0.430496	0.0715748	1.25387	0.209891	0.999929
SMIM7	0.12274	0.148923	-0.0261824	-1.25229	0.210466	0.999929
FERMT3	0.180187	0.223922	-0.0437356	-1.25156	0.210731	0.999929
PLEKHM1	0.157836	0.131951	0.0258849	1.25098	0.210941	0.999929
SKP1	1.33474	1.24227	0.0924682	1.24969	0.211413	0.999929
MID1IP1	0.113387	0.150546	-0.0371586	-1.24753	0.212203	0.999929
TESPA1	0.0953234	0.126391	-0.0310679	-1.24603	0.212752	0.999929
L3MBTL3	0.0423167	0.0678363	-0.0255196	-1.24487	0.213179	0.999929
TRAPPC5	0.149462	0.175128	-0.0256654	-1.24469	0.213244	0.999929
HLA-DQA2	0.0467901	0.0175671	0.0292231	1.24438	0.213359	0.999929
IL21R	0.36858	0.294627	0.0739531	1.24385	0.213554	0.999929
PSMA6	0.411258	0.447795	-0.0365373	-1.242	0.214236	0.999929
ATP6AP1	0.229917	0.20369	0.0262269	1.24148	0.214428	0.999929
BCL10	0.143622	0.169801	-0.0261789	-1.24103	0.214595	0.999929
MIAT	0.096277	0.122092	-0.0258147	-1.2402	0.214901	0.999929
ZC3H8	0.09762	0.12294	-0.0253204	-1.2379	0.215753	0.999929
SLC25A36	0.20081	0.174801	0.0260092	1.23776	0.215805	0.999929
PPP1CA	0.488374	0.567592	-0.0792178	-1.23615	0.216404	0.999929
CHTF8	0.0829892	0.10927	-0.026281	-1.23514	0.21678	0.999929
PPP2CA	0.627925	0.536038	0.091887	1.23442	0.217048	0.999929
CAMK2D	0.109017	0.134949	-0.0259322	-1.23168	0.218068	0.999929
ITGA1	0.209182	0.266383	-0.0572013	-1.23076	0.218414	0.999929
SUPT20H	0.0665261	0.091581	-0.0250549	-1.2287	0.219184	0.999929
NME2	0.605392	0.684987	-0.0795942	-1.22858	0.219228	0.999929
KIR2DL4	0.12891	0.0488392	0.0800711	1.2285	0.219261	0.999929
CCDC90B	0.0957801	0.121026	-0.0252455	-1.22797	0.219459	0.999929
NT5C	0.142682	0.168879	-0.0261972	-1.22651	0.220005	0.999929
RRS1	0.0568355	0.0817365	-0.024901	-1.22623	0.220114	0.999929
LAP3	0.256872	0.222676	0.0341956	1.2261	0.220162	0.999929
2021-03-06	0.238674	0.212468	0.0262059	1.22337	0.22119	0.999929
BEX4	0.128656	0.0981869	0.0304692	1.22279	0.221411	0.999929
USP22	0.182367	0.157232	0.0251345	1.22278	0.221413	0.999929
DCK	0.147092	0.173159	-0.0260669	-1.22276	0.221422	0.999929
ENC1	0.305132	0.189282	0.11585	1.22275	0.221423	0.999929
SYT11	0.226547	0.179554	0.0469932	1.22199	0.221711	0.999929
RNF139	0.338114	0.27165	0.0664645	1.22175	0.221803	0.999929
XPO1	0.131248	0.157769	-0.0265206	-1.22133	0.221961	0.999929
DMAC1	0.0602095	0.0857735	-0.025564	-1.22086	0.222138	0.999929
TNFSF12	0.0441428	0.0772935	-0.0331507	-1.22036	0.222328	0.999929
NDUFA7	0.0604112	0.0852361	-0.0248249	-1.22018	0.222395	0.999929
PRKRA	0.175442	0.150132	0.02531	1.22014	0.222411	0.999929
LYRM4	0.0506276	0.0753774	-0.0247498	-1.21879	0.222922	0.999929
CYTH2	0.175656	0.150589	0.0250672	1.21801	0.223222	0.999929
CPT1A	0.0993484	0.0743859	0.0249626	1.21735	0.22347	0.999929
OSER1	0.20659	0.180261	0.026329	1.21626	0.223885	0.999929
TSPYL2	1.0587	0.90511	0.153586	1.21623	0.223897	0.999929
AC010422.3	0.0344111	0.0686531	-0.034242	-1.21563	0.224124	0.999929
MVD	0.187772	0.139611	0.048161	1.21517	0.224303	0.999929
BUD31	0.45706	0.415888	0.0411721	1.21496	0.22438	0.999929
RBMS1	0.250447	0.308986	-0.0585388	-1.21386	0.224802	0.999929
CNOT1	0.301107	0.254393	0.046714	1.2136	0.2249	0.999929
NDUFB5	0.167069	0.195643	-0.028574	-1.2127	0.225244	0.999929
SNRNP200	0.329774	0.304639	0.0251352	1.21037	0.226136	0.999929
DAD1	0.384923	0.455516	-0.0705927	-1.21009	0.226244	0.999929
NUDT5	0.129806	0.154976	-0.0251703	-1.20997	0.226289	0.999929
IDS	1.10114	0.981606	0.119529	1.20982	0.22635	0.999929
TMEM245	0.116673	0.141773	-0.0250993	-1.20959	0.226436	0.999929
TMEM248	0.322773	0.296716	0.0260571	1.20945	0.22649	0.999929
PGM2L1	0.101587	0.126418	-0.0248311	-1.2084	0.226894	0.999929
AP2S1	0.198919	0.234003	-0.0350836	-1.20808	0.227015	0.999929
LAMTOR4	0.32463	0.404312	-0.0796819	-1.20748	0.227249	0.999929
APEX1	0.188002	0.212917	-0.0249152	-1.20661	0.227581	0.999929
UBE2V2	0.0766256	0.101264	-0.0246385	-1.20634	0.227685	0.999929
ZBTB32	0.0800694	0.0553983	0.0246711	1.20606	0.227793	0.999929
SMC3	0.255565	0.222419	0.0331458	1.20562	0.227964	0.999929
RPA3	0.208415	0.234939	-0.0265233	-1.20536	0.228064	0.999929
ATP5MC3	0.616816	0.675546	-0.0587303	-1.20522	0.228119	0.999929
ATP5MPL	0.521043	0.57628	-0.0552373	-1.20496	0.228218	0.999929
GNLY	0.574879	0.80174	-0.226861	-1.20456	0.228373	0.999929
COPZ1	0.143456	0.186066	-0.0426096	-1.20441	0.228431	0.999929
DERL1	0.373568	0.329466	0.0441017	1.20352	0.228777	0.999929
CRY1	0.190632	0.239312	-0.0486804	-1.20151	0.229552	0.999929
PHF11	0.179822	0.206928	-0.0271057	-1.20049	0.229949	0.999929
LIMS1	0.291576	0.254706	0.03687	1.20042	0.229978	0.999929
PGLS	0.178291	0.222124	-0.0438338	-1.2003	0.230022	0.999929
RAB18	0.272033	0.244753	0.0272807	1.19861	0.230678	0.999929
NR3C1	0.97687	0.858898	0.117972	1.19861	0.230681	0.999929
TMEM70	0.27505	0.238528	0.0365217	1.19793	0.230946	0.999929
TMEM14C	0.154846	0.201737	-0.0468915	-1.19723	0.231217	0.999929
TBC1D10C	0.255171	0.3268	-0.0716288	-1.19666	0.231439	0.999929
IRF2	0.126989	0.155571	-0.0285818	-1.19492	0.232119	0.999929
RNF138	0.385416	0.336753	0.0486626	1.19453	0.232269	0.999929
ZNF880	0.0342429	0.0585581	-0.0243151	-1.19433	0.232348	0.999929
TXN2	0.140886	0.165377	-0.0244905	-1.19423	0.232387	0.999929
PHACTR2	0.0692272	0.0938981	-0.0246709	-1.19331	0.23275	0.999929
FAM45A	0.0752667	0.0998928	-0.0246261	-1.19292	0.232902	0.999929
GLRX	0.214999	0.259414	-0.0444147	-1.19199	0.233266	0.999929
TGOLN2	0.248071	0.273025	-0.0249535	-1.19104	0.233638	0.999929
RECQL	0.141068	0.165466	-0.0243979	-1.19101	0.233649	0.999929
ETV1	0.0643514	0.0399188	0.0244325	1.19064	0.233794	0.999929
GPR183	0.407608	0.510535	-0.102927	-1.19031	0.233923	0.999929
NR1H2	0.374744	0.320533	0.0542106	1.19013	0.233996	0.999929
PLGRKT	0.0760516	0.100519	-0.0244674	-1.18905	0.234418	0.999929
HLA-DRB5	0.64157	0.464278	0.177291	1.18889	0.234483	0.999929
SPOP	0.106089	0.130587	-0.0244976	-1.18873	0.234544	0.999929
BACH1	0.206537	0.179906	0.0266315	1.18866	0.234572	0.999929
CAPZA1	0.56955	0.500854	0.0686962	1.18829	0.234721	0.999929
TANK	0.393711	0.455238	-0.0615267	-1.1872	0.235148	0.999929
ITGB2-AS1	0.0773026	0.105231	-0.0279285	-1.18476	0.236111	0.999929
RBM26	0.0966866	0.120814	-0.0241269	-1.18441	0.23625	0.999929
OCIAD1	0.310887	0.335839	-0.0249514	-1.18378	0.236499	0.999929
MTFP1	0.290659	0.234134	0.0565245	1.18366	0.236546	0.999929
IL16	0.16682	0.221325	-0.0545043	-1.18343	0.236638	0.999929
PRKACB	0.23663	0.299085	-0.0624546	-1.18338	0.23666	0.999929
ECHS1	0.104336	0.130527	-0.0261911	-1.1828	0.236886	0.999929
PLEK	0.0704546	0.111449	-0.0409941	-1.18264	0.236951	0.999929
TIMM10	0.115138	0.139411	-0.0242735	-1.18234	0.237069	0.999929
DDAH2	0.0756567	0.118098	-0.0424411	-1.18219	0.237129	0.999929
CWC25	0.232634	0.207281	0.0253533	1.18215	0.237144	0.999929
PSMD4	0.155369	0.18558	-0.0302118	-1.18126	0.237498	0.999929
HNRNPK	1.0625	0.990906	0.0715899	1.18103	0.23759	0.999929
PSMA5	0.273911	0.330787	-0.0568757	-1.18036	0.237857	0.999929
CCDC59	0.398341	0.343769	0.0545723	1.18003	0.237989	0.999929
AAMP	0.245506	0.219335	0.0261709	1.1793	0.238281	0.999929
RNF7	0.528938	0.473949	0.0549888	1.17915	0.238337	0.999929
CCNL2	0.212167	0.188065	0.0241013	1.17908	0.238365	0.999929
PLSCR3	0.103179	0.127809	-0.0246305	-1.17893	0.238427	0.999929
DAXX	0.105244	0.1295	-0.0242557	-1.17841	0.238633	0.999929
ARL14EP	0.0625654	0.0865954	-0.02403	-1.17829	0.238682	0.999929
SMIM29	0.0868325	0.112285	-0.0254525	-1.17772	0.23891	0.999929
PYCARD	0.112527	0.157934	-0.0454063	-1.17759	0.238961	0.999929
TMEM141	0.0608328	0.0849892	-0.0241565	-1.17749	0.238998	0.999929
TFRC	0.181381	0.156046	0.0253354	1.1764	0.239437	0.999929
GNAI2	0.32826	0.395174	-0.0669148	-1.17624	0.239501	0.999929
CD58	0.256145	0.287597	-0.0314521	-1.17567	0.239727	0.999929
KLF3	0.198772	0.261476	-0.0627043	-1.17474	0.2401	0.999929
ESYT1	0.106444	0.131406	-0.0249618	-1.17426	0.240292	0.999929
ECHDC1	0.0966332	0.120544	-0.0239104	-1.17352	0.240589	0.999929
PLEKHA1	0.0602058	0.0843259	-0.0241201	-1.17263	0.240945	0.999929
SLC25A19	0.104279	0.0776833	0.026596	1.17235	0.241055	0.999929
RAB35	0.190526	0.166202	0.0243239	1.1719	0.241238	0.999929
EXOSC1	0.10367	0.127524	-0.0238533	-1.17148	0.241407	0.999929
BET1L	0.180083	0.146856	0.0332269	1.17079	0.241682	0.999929
PPP1R21	0.072712	0.0966895	-0.0239775	-1.17051	0.241797	0.999929
DUSP11	0.225159	0.198399	0.0267604	1.1701	0.241959	0.999929
PARD6A	0.119354	0.0951774	0.0241771	1.16992	0.242033	0.999929
THYN1	0.11097	0.135114	-0.0241436	-1.16968	0.24213	0.999929
BCL2A1	0.141911	0.181324	-0.0394137	-1.16896	0.242419	0.999929
CHD9	0.0815972	0.105556	-0.0239588	-1.16882	0.242474	0.999929
SUPV3L1	0.159229	0.132933	0.0262965	1.16879	0.242488	0.999929
PPWD1	0.122765	0.146649	-0.0238846	-1.16853	0.242591	0.999929
A1BG	0.218118	0.192041	0.0260775	1.16782	0.242881	0.999929
DGUOK	0.247003	0.288522	-0.041519	-1.16754	0.242991	0.999929
ZNF101	0.052135	0.0760286	-0.0238936	-1.16752	0.243002	0.999929
SEM1	0.504624	0.585495	-0.0808705	-1.16737	0.243059	0.999929
VAMP2	0.488692	0.404041	0.084651	1.16703	0.243197	0.999929
FBXW5	0.17286	0.197013	-0.0241534	-1.1661	0.243574	0.999929
PSMF1	0.228394	0.254004	-0.0256099	-1.1657	0.243738	0.999929
ATIC	0.0812166	0.105689	-0.0244724	-1.16555	0.243795	0.999929
HPGD	0.159092	0.0886398	0.0704525	1.16492	0.244052	0.999929
ACADM	0.0581689	0.0818401	-0.0236712	-1.16397	0.244434	0.999929
CD226	0.112195	0.153225	-0.0410298	-1.16231	0.245108	0.999929
FOXN2	0.198079	0.241123	-0.043044	-1.16174	0.245342	0.999929
UQCRFS1	0.523844	0.464276	0.0595683	1.16011	0.246003	0.999929
FXYD5	1.20973	1.30047	-0.0907462	-1.15949	0.246258	0.999929
MVB12B	0.12808	0.102372	0.0257082	1.15938	0.246302	0.999929
ANXA6	0.425827	0.509417	-0.0835895	-1.15935	0.246313	0.999929
CCDC47	0.235978	0.208164	0.0278137	1.15854	0.246642	0.999929
CRELD2	0.184763	0.157961	0.0268026	1.15772	0.246978	0.999929
CSRP1	0.151744	0.128203	0.0235416	1.157	0.247273	0.999929
AC006369.1	0.0512764	0.0751689	-0.0238925	-1.15601	0.247677	0.999929
RRAGC	0.1353	0.111594	0.0237066	1.15585	0.247741	0.999929
FAM117A	0.0806583	0.107485	-0.0268265	-1.15571	0.247799	0.999929
FAM160B1	0.203016	0.17221	0.0308064	1.15538	0.247937	0.999929
PRPF8	0.305173	0.280951	0.0242216	1.15469	0.248218	0.999929
PARP10	0.0939332	0.117513	-0.0235798	-1.15436	0.248352	0.999929
SNX20	0.0805181	0.104702	-0.0241842	-1.15433	0.248365	0.999929
LSM3	0.17415	0.198639	-0.0244889	-1.15334	0.24877	0.999929
ARFRP1	0.0687207	0.0922815	-0.0235607	-1.15321	0.248823	0.999929
LPGAT1	0.0856984	0.109321	-0.0236221	-1.15296	0.248927	0.999929
COPB1	0.338016	0.303027	0.0349896	1.15265	0.249055	0.999929
STOM	0.414132	0.479228	-0.0650964	-1.15071	0.249852	0.999929
UBA3	0.100978	0.124477	-0.0234985	-1.15048	0.249946	0.999929
DYNC1I2	0.0667288	0.0903515	-0.0236227	-1.1487	0.250681	0.999929
GZMH	1.00569	0.850018	0.155674	1.14845	0.250785	0.999929
ATP5F1D	0.605673	0.678421	-0.0727473	-1.14836	0.250818	0.999929
FAM96A	0.193479	0.218045	-0.0245659	-1.14691	0.25142	0.999929
TSN	0.177798	0.153339	0.0244582	1.14643	0.251618	0.999929
PSAP	0.582785	0.527859	0.0549263	1.1444	0.252458	0.999929
AOAH	0.435232	0.341355	0.0938778	1.14403	0.252613	0.999929
NSA2	0.531911	0.589933	-0.0580218	-1.14385	0.252685	0.999929
CYB5B	0.146042	0.170097	-0.0240549	-1.14383	0.252694	0.999929
CISH	0.0300426	0.0773462	-0.0473035	-1.14382	0.252697	0.999929
COA5	0.0445212	0.0679041	-0.0233829	-1.14365	0.252767	0.999929
SRP19	0.318819	0.343411	-0.0245924	-1.14307	0.253008	0.999929
KTN1	0.474463	0.529257	-0.0547945	-1.14212	0.253402	0.999929
SP140L	0.136488	0.160635	-0.0241466	-1.14211	0.25341	0.999929
SHISA5	0.281552	0.329842	-0.0482903	-1.1418	0.253539	0.999929
SUPT6H	0.244035	0.21972	0.0243157	1.14157	0.253633	0.999929
UBE2D1	0.227027	0.200066	0.0269614	1.14127	0.253757	0.999929
GCC2	0.452879	0.401486	0.0513932	1.14072	0.253987	0.999929
FMC1	0.0429735	0.06638	-0.0234065	-1.14029	0.254164	0.999929
UBALD1	0.118067	0.0945866	0.0234805	1.14026	0.254178	0.999929
NCBP2-AS2	0.227491	0.195132	0.0323593	1.13941	0.254531	0.999929
ATL2	0.0857332	0.0624176	0.0233157	1.13924	0.254603	0.999929
RAP1B	0.84814	0.78413	0.0640096	1.13904	0.254685	0.999929
MLLT10	0.0827497	0.106068	-0.0233187	-1.13904	0.254688	0.999929
CYP51A1	0.188992	0.159559	0.0294335	1.13719	0.255459	0.999929
XCL2	0.390235	0.530997	-0.140761	-1.13702	0.255531	0.999929
CWF19L2	0.125724	0.149146	-0.0234223	-1.13701	0.255535	0.999929
ATXN10	0.133309	0.16701	-0.0337014	-1.13631	0.255826	0.999929
G3BP2	0.765706	0.700177	0.065529	1.13619	0.255878	0.999929
PYURF	0.288944	0.326626	-0.0376814	-1.13582	0.256033	0.999929
SYNRG	0.198192	0.240073	-0.0418811	-1.13565	0.256104	0.999929
UBAC2	0.219773	0.244639	-0.0248665	-1.13547	0.256179	0.999929
TTC7A	0.0875312	0.110603	-0.0230716	-1.13528	0.256257	0.999929
ENTPD1	0.222214	0.144136	0.0780782	1.13527	0.256261	0.999929
RIPK2	0.0756039	0.0990946	-0.0234906	-1.13421	0.256706	0.999929
POLR2J3.1	0.0548314	0.0779314	-0.0231	-1.13326	0.257105	0.999929
RGS1	1.55023	1.37003	0.180199	1.13271	0.257336	0.999929
RNPS1	0.558126	0.509973	0.0481528	1.13232	0.257499	0.999929
ARPC3	0.994206	1.10216	-0.107958	-1.13122	0.257963	0.999929
MOB3A	0.108531	0.150847	-0.0423159	-1.13112	0.258003	0.999929
PKIA	0.0518113	0.0751225	-0.0233113	-1.13027	0.258363	0.999929
BAX	0.350456	0.405731	-0.0552746	-1.12979	0.258564	0.999929
RBBP4	0.261313	0.284922	-0.0236086	-1.12944	0.258711	0.999929
HSP90B1	0.855161	0.772289	0.0828721	1.12901	0.258894	0.999929
MAPKAPK3	0.0637032	0.0869126	-0.0232094	-1.12892	0.258933	0.999929
CYTH1	0.519362	0.45323	0.0661317	1.12855	0.259087	0.999929
ERBIN	0.116138	0.139275	-0.0231371	-1.12821	0.259229	0.999929
ACTA2	0.0546731	0.0778045	-0.0231314	-1.12813	0.259267	0.999929
MSL3	0.154009	0.192876	-0.0388674	-1.12784	0.259386	0.999929
HNRNPA3	0.843382	0.783801	0.0595809	1.12726	0.259633	0.999929
DPM2	0.0517085	0.0746631	-0.0229546	-1.12664	0.259896	0.999929
ORMDL2	0.11055	0.135795	-0.0252446	-1.12646	0.259969	0.999929
PHF1	0.382	0.324114	0.0578861	1.12633	0.260027	0.999929
SIK1	0.100202	0.0622306	0.0379714	1.12589	0.260213	0.999929
SRRM1	0.878454	0.79378	0.0846742	1.12535	0.260439	0.999929
PTEN	0.0758668	0.0989538	-0.023087	-1.12533	0.260451	0.999929
ACAA1	0.113893	0.136845	-0.0229517	-1.12519	0.260507	0.999929
ACYP1	0.0333293	0.0562595	-0.0229302	-1.12511	0.260543	0.999929
GOT2	0.0581083	0.0809548	-0.0228465	-1.12459	0.260763	0.999929
CALHM2	0.0474863	0.0704192	-0.0229329	-1.12443	0.260829	0.999929
RDH10	0.0745438	0.0504092	0.0241346	1.12409	0.260976	0.999929
NDUFS7	0.269798	0.308774	-0.0389759	-1.12335	0.261289	0.999929
SLC44A2	0.177023	0.207862	-0.0308389	-1.12178	0.261954	0.999929
FYN	1.21034	1.0901	0.120238	1.12102	0.262277	0.999929
GPR174	0.172261	0.229884	-0.0576234	-1.12024	0.262611	0.999929
LMAN1	0.245506	0.276489	-0.0309838	-1.11969	0.262847	0.999929
MKRN1	0.254488	0.227858	0.0266303	1.11967	0.262856	0.999929
UBA1	0.203385	0.17934	0.0240449	1.11942	0.262959	0.999929
AP3M2	0.121132	0.144961	-0.0238296	-1.11938	0.262976	0.999929
SLC1A5	0.340695	0.278477	0.0622172	1.1191	0.263098	0.999929
GBP5	0.336117	0.414555	-0.0784372	-1.11804	0.263548	0.999929
CCDC25	0.0859338	0.109341	-0.0234068	-1.11774	0.263679	0.999929
ATF6B	0.146499	0.169917	-0.0234179	-1.1169	0.264038	0.999929
JOSD1	0.358394	0.296563	0.0618309	1.11532	0.264712	0.999929
EPHA1	0.0236118	0.046495	-0.0228832	-1.11506	0.264825	0.999929
CPNE2	0.0655285	0.0422734	0.0232551	1.11394	0.265305	0.999929
RABIF	0.23868	0.213598	0.025082	1.11357	0.265465	0.999929
C4orf3	0.493576	0.554351	-0.0607745	-1.11228	0.266019	0.999929
ESF1	0.0906522	0.113304	-0.0226514	-1.11198	0.266146	0.999929
DEGS1	0.316132	0.29096	0.0251715	1.11094	0.266592	0.999929
UNC119	0.0937792	0.11641	-0.0226309	-1.11091	0.266606	0.999929
WIPI2	0.230413	0.205364	0.0250493	1.11077	0.266666	0.999929
SMAD2	0.102481	0.125204	-0.0227231	-1.11051	0.266777	0.999929
PRELID3B	0.344809	0.296806	0.0480035	1.10998	0.267007	0.999929
RAD23A	0.352486	0.376503	-0.0240169	-1.10997	0.267011	0.999929
ANKRD49	0.0779232	0.100539	-0.022616	-1.10948	0.267225	0.999929
PPP1R11	0.173883	0.201142	-0.0272596	-1.1091	0.267385	0.999929
RNF213	0.611596	0.688848	-0.0772517	-1.1074	0.26812	0.999929
NUDT22	0.0886699	0.111493	-0.0228231	-1.10562	0.268889	0.999929
PER1	0.525023	0.42491	0.100114	1.10305	0.270007	0.999929
ATM	0.182982	0.218298	-0.0353166	-1.10236	0.270305	0.999929
YIF1A	0.0995072	0.122279	-0.0227713	-1.1015	0.270679	0.999929
GSTM3	0.075992	0.0521384	0.0238536	1.10144	0.270707	0.999929
POLR3E	0.165295	0.138488	0.0268068	1.10144	0.270707	0.999929
ZDHHC7	0.126262	0.103691	0.0225708	1.10085	0.270961	0.999929
ZNF638	0.169714	0.192403	-0.0226894	-1.10084	0.270967	0.999929
GLB1	0.0783878	0.100766	-0.0223783	-1.09948	0.271559	0.999929
COQ10A	0.128732	0.105686	0.0230454	1.09887	0.271823	0.999929
HIKESHI	0.152971	0.195169	-0.0421979	-1.09859	0.271946	0.999929
PSMB2	0.289851	0.318745	-0.0288936	-1.09855	0.271966	0.999929
CCNT1	0.215512	0.188542	0.0269695	1.09844	0.272014	0.999929
HS3ST3B1	0.0601948	0.0828532	-0.0226584	-1.09808	0.272168	0.999929
UBE2Q2	0.106006	0.128421	-0.0224152	-1.09782	0.272285	0.999929
AC012615.1	0.0870592	0.064644	0.0224152	1.09743	0.272452	0.999929
MYCBP	0.0630528	0.0853529	-0.0223001	-1.09712	0.272589	0.999929
RNASEK	0.671057	0.753144	-0.0820873	-1.0958	0.273165	0.999929
NDUFV2-AS1	0.0747648	0.0971471	-0.0223823	-1.09575	0.27319	0.999929
APBB1IP	0.391301	0.445468	-0.0541672	-1.09572	0.273203	0.999929
ABTB1	0.179675	0.156495	0.0231805	1.09479	0.273607	0.999929
DDB1	0.209435	0.186969	0.0224654	1.09398	0.273963	0.999929
BCL2L1	0.0447079	0.0670779	-0.02237	-1.09398	0.273965	0.999929
STX8	0.123516	0.146127	-0.0226113	-1.09292	0.27443	0.999929
CHD3	0.181014	0.204368	-0.023354	-1.09267	0.274539	0.999929
SP140	0.285361	0.349209	-0.0638483	-1.09206	0.274807	0.999929
LIMA1	0.0784418	0.101441	-0.0229993	-1.09162	0.275	0.999929
PSD4	0.0508549	0.073044	-0.022189	-1.0903	0.275582	0.999929
NDUFS8	0.235562	0.275941	-0.0403784	-1.08998	0.275721	0.999929
RNF115	0.311336	0.264245	0.0470908	1.08989	0.27576	0.999929
DUSP23	0.0792455	0.102042	-0.0227961	-1.08924	0.276049	0.999929
LY6E	0.698258	0.805576	-0.107319	-1.08866	0.276303	0.999929
SNAPIN	0.0794022	0.10152	-0.0221174	-1.08732	0.276897	0.999929
PARP1	0.229521	0.268103	-0.0385817	-1.08711	0.276987	0.999929
PCBD1	0.073406	0.0964425	-0.0230365	-1.08666	0.277186	0.999929
CD151	0.0672868	0.089437	-0.0221503	-1.0857	0.277611	0.999929
WASHC3	0.0938924	0.117393	-0.0235005	-1.08476	0.278029	0.999929
GNL1	0.287782	0.244973	0.0428091	1.08436	0.278205	0.999929
LSM4	0.188709	0.211333	-0.0226244	-1.08339	0.278635	0.999929
IST1	0.245463	0.2229	0.0225628	1.08334	0.278659	0.999929
BAZ1B	0.180192	0.202759	-0.0225676	-1.08233	0.279106	0.999929
CD99	1.303	1.40029	-0.0972837	-1.08217	0.279178	0.999929
STX17	0.0703237	0.0925323	-0.0222086	-1.08209	0.279211	0.999929
CCDC91	0.155218	0.177966	-0.0227476	-1.082	0.279252	0.999929
NUP210	0.11743	0.13961	-0.0221804	-1.08198	0.279261	0.999929
APOBEC3C	0.142327	0.198798	-0.0564707	-1.08166	0.279402	0.999929
GLRX3	0.0846084	0.106629	-0.0220208	-1.08112	0.279644	0.999929
RGL4	0.094583	0.129084	-0.034501	-1.07998	0.280151	0.999929
SLC25A11	0.0830035	0.105237	-0.0222336	-1.07855	0.280787	0.999929
COX6B1	0.745224	0.834152	-0.0889281	-1.0782	0.280944	0.999929
U2AF1L5	0.0654326	0.105696	-0.0402639	-1.07578	0.282023	0.999929
ATP6V1B2	0.163717	0.141692	0.0220255	1.07548	0.282162	0.999929
TRAPPC1	0.3377	0.403667	-0.0659675	-1.07519	0.282288	0.999929
AP002387.2	0.128418	0.10498	0.0234376	1.07477	0.282476	0.999929
EID1	0.663455	0.562037	0.101418	1.073	0.283272	0.999929
CHN1	0.222411	0.154329	0.0680822	1.07233	0.28357	0.999929
TBC1D15	0.18056	0.155983	0.0245774	1.07108	0.284132	0.999929
COMMD1	0.108711	0.131288	-0.022578	-1.07089	0.284217	0.999929
TSC22D3	2.58746	2.34982	0.237643	1.07001	0.284616	0.999929
ERO1A	0.0885089	0.110442	-0.021933	-1.06962	0.28479	0.999929
RANBP1	0.283973	0.306013	-0.0220396	-1.06941	0.284883	0.999929
CCDC88C	0.200134	0.223373	-0.0232391	-1.06881	0.285153	0.999929
CYBC1	0.15669	0.194769	-0.038079	-1.06667	0.286119	0.999929
PQBP1	0.321611	0.296697	0.024914	1.0663	0.286286	0.999929
CCS	0.12797	0.151777	-0.0238069	-1.06556	0.286622	0.999929
GSTK1	0.701977	0.761977	-0.0600003	-1.06544	0.286675	0.999929
IQCG	0.0367211	0.0584198	-0.0216988	-1.06538	0.286703	0.999929
C14orf119	0.134378	0.159028	-0.0246503	-1.06462	0.287047	0.999929
BTAF1	0.210665	0.18824	0.0224251	1.06452	0.287092	0.999929
ILK	0.174385	0.198896	-0.0245107	-1.06447	0.287116	0.999929
PARD6G	0.0954463	0.0577544	0.0376919	1.06438	0.287155	0.999929
ANKRD44	0.325521	0.361849	-0.0363284	-1.06364	0.287492	0.999929
ZNHIT3	0.250725	0.228077	0.0226486	1.06343	0.287588	0.999929
B4GALT1	0.380221	0.345512	0.0347091	1.06321	0.287686	0.999929
MAX	0.396209	0.366968	0.0292405	1.06007	0.289112	0.999929
LRRFIP1	0.782446	0.849816	-0.0673692	-1.05998	0.289154	0.999929
PHLDB3	0.0627817	0.0850816	-0.0222999	-1.05938	0.289426	0.999929
NAP1L1	0.715507	0.669022	0.0464847	1.05923	0.289493	0.999929
IFI27L2	0.27978	0.337788	-0.0580078	-1.05895	0.289623	0.999929
AL357060.1	0.118701	0.0970109	0.0216905	1.05862	0.289772	0.999929
PAIP2	0.765808	0.71204	0.053768	1.05855	0.289804	0.999929
2021-09-01	0.505502	0.580346	-0.0748445	-1.0581	0.290011	0.999929
PAFAH1B3	0.0600796	0.0816148	-0.0215352	-1.05808	0.290018	0.999929
MTHFS	0.110278	0.132276	-0.0219983	-1.05803	0.290041	0.999929
NDRG1	0.217697	0.188456	0.0292418	1.0577	0.290193	0.999929
PHTF2	0.131842	0.154013	-0.0221715	-1.05672	0.290639	0.999929
CIB1	0.69913	0.765031	-0.0659013	-1.05589	0.29102	0.999929
NDUFC2	0.214344	0.237439	-0.023095	-1.05482	0.291508	0.999929
CCDC6	0.170322	0.143783	0.0265395	1.05472	0.291551	0.999929
PAK1	0.0324017	0.0538203	-0.0214186	-1.05404	0.291866	0.999929
ZBED4	0.0794009	0.0577302	0.0216707	1.05373	0.292004	0.999929
EEF2	1.86099	1.75927	0.101716	1.05257	0.292538	0.999929
ARMC10	0.0804592	0.101938	-0.0214792	-1.05209	0.29276	0.999929
CD3G	0.79326	0.871858	-0.0785981	-1.05101	0.293254	0.999929
PGRMC2	0.0971362	0.0740553	0.0230809	1.05031	0.293575	0.999929
KRI1	0.0530303	0.0743817	-0.0213514	-1.0501	0.29367	0.999929
POLB	0.142148	0.119897	0.0222515	1.04966	0.293876	0.999929
DNAJA2	0.39948	0.377351	0.0221289	1.04849	0.294412	0.999929
HCG18	0.305767	0.235303	0.0704643	1.0484	0.294452	0.999929
ITM2B	1.45498	1.53388	-0.0788998	-1.04791	0.294678	0.999929
CXCR3	0.403094	0.475615	-0.0725209	-1.04736	0.294932	0.999929
HM13	0.294834	0.326287	-0.0314532	-1.04703	0.295084	0.999929
FAM192A	0.07178	0.0930805	-0.0213004	-1.0469	0.295145	0.999929
PSMB5	0.0995078	0.120886	-0.0213779	-1.0463	0.295425	0.999929
S100PBP	0.0552037	0.0765604	-0.0213567	-1.04617	0.295483	0.999929
MLKL	0.0329969	0.054455	-0.0214581	-1.0446	0.29621	0.999929
AHR	0.228497	0.289233	-0.0607364	-1.04345	0.296742	0.999929
FLAD1	0.0592135	0.0804022	-0.0211887	-1.04289	0.297001	0.999929
2021-03-05	0.212079	0.188883	0.0231957	1.04213	0.297352	0.999929
WARS	0.0407105	0.0619061	-0.0211956	-1.04173	0.297538	0.999929
ZNF184	0.0983984	0.07683	0.0215684	1.04151	0.297639	0.999929
ZSCAN16-AS1	0.0764914	0.0977308	-0.0212394	-1.04115	0.297805	0.999929
JADE2	0.169439	0.140383	0.029056	1.04096	0.297895	0.999929
DPYD	0.135823	0.157386	-0.0215632	-1.04025	0.298223	0.999929
TNFRSF4	0.0724958	0.107145	-0.0346487	-1.03956	0.298546	0.999929
RAB1A	0.259361	0.237966	0.0213949	1.03858	0.298998	0.999929
MESD	0.229929	0.254323	-0.0243936	-1.038	0.299271	0.999929
ARID4B	0.792525	0.721513	0.0710121	1.03746	0.299522	0.999929
TMEM30A	0.145696	0.167087	-0.0213908	-1.03695	0.299761	0.999929
RTCA	0.113251	0.134492	-0.0212414	-1.03667	0.299891	0.999929
TLN1	0.268236	0.310531	-0.0422949	-1.03582	0.300286	0.999929
UQCR11	0.824564	0.909185	-0.0846202	-1.03571	0.300337	0.999929
TRAF2	0.0346131	0.0556648	-0.0210518	-1.03539	0.300488	0.999929
ELOA	0.136236	0.114625	0.0216107	1.03516	0.300596	0.999929
USP33	0.14234	0.163391	-0.0210509	-1.03499	0.300675	0.999929
SYNE2	0.605207	0.68422	-0.0790133	-1.03466	0.300827	0.999929
PAM	0.137873	0.114702	0.0231707	1.0345	0.300904	0.999929
CD300A	0.0302672	0.0519906	-0.0217233	-1.03307	0.30157	0.999929
H3F3B	3.23111	3.11012	0.120981	1.03295	0.301626	0.999929
QRICH1	0.183181	0.160243	0.022938	1.03258	0.3018	0.999929
DAPK2	0.137069	0.103175	0.033894	1.03244	0.301866	0.999929
POLR2B	0.24826	0.226469	0.0217904	1.0316	0.302258	0.999929
COMT	0.0987197	0.121707	-0.022987	-1.03064	0.30271	0.999929
CCND2	0.468778	0.41137	0.0574087	1.02967	0.303165	0.999929
LPXN	0.314193	0.375046	-0.0608521	-1.02947	0.303258	0.999929
CLECL1	0.0913907	0.0532161	0.0381746	1.02902	0.303469	0.999929
MAL	0.0416063	0.0630431	-0.0214369	-1.0285	0.303713	0.999929
PHF12	0.163866	0.14063	0.0232365	1.02828	0.303819	0.999929
FAM204A	0.16103	0.182206	-0.021176	-1.02779	0.30405	0.999929
PYCR2	0.0598064	0.0808211	-0.0210147	-1.026	0.304892	0.999929
POU2F2	0.0421595	0.063146	-0.0209865	-1.02552	0.305119	0.999929
PAF1	0.432561	0.372893	0.0596672	1.02395	0.30586	0.999929
HMGB2	1.00534	0.873352	0.131989	1.0238	0.305932	0.999929
TRMO	0.11298	0.134373	-0.0213923	-1.0225	0.306545	0.999929
IFNG-AS1	0.0260211	0.047047	-0.0210259	-1.02239	0.306599	0.999929
CORO1A	1.16964	1.29974	-0.130098	-1.02233	0.306626	0.999929
SMU1	0.229486	0.199576	0.0299097	1.02224	0.306666	0.999929
PURA	0.0871243	0.108007	-0.0208824	-1.02105	0.307232	0.999929
HAVCR2	0.245384	0.167439	0.0779448	1.02089	0.307307	0.999929
PPIG	0.465074	0.431967	0.0331071	1.02052	0.307482	0.999929
USP1	0.23396	0.209146	0.0248137	1.01932	0.308049	0.999929
UBR1	0.122188	0.144558	-0.0223707	-1.01895	0.308225	0.999929
MZT2B	0.357282	0.423406	-0.0661242	-1.0187	0.308345	0.999929
ACIN1	0.303268	0.275996	0.0272722	1.01795	0.3087	0.999929
KAT6B	0.241947	0.217057	0.02489	1.01715	0.309083	0.999929
EML2	0.0896806	0.11058	-0.0208997	-1.01693	0.309186	0.999929
CLIC1	1.1073	1.21423	-0.106931	-1.01599	0.309636	0.999929
SRSF6	0.23018	0.203732	0.026448	1.01458	0.310306	0.999929
RCOR1	0.142858	0.117853	0.0250058	1.01441	0.310387	0.999929
PSMB6	0.536207	0.496403	0.039804	1.01356	0.310792	0.999929
ARGLU1	0.654692	0.590161	0.0645313	1.0119	0.311585	0.999929
TTC39C	0.315617	0.363897	-0.0482803	-1.01166	0.311699	0.999929
PPP1CB	0.581308	0.502132	0.0791753	1.01146	0.311798	0.999929
RER1	0.198456	0.234939	-0.0364831	-1.01101	0.312013	0.999929
ADD1	0.137528	0.159416	-0.021888	-1.01036	0.312321	0.999929
UHMK1	0.215237	0.235903	-0.0206663	-1.00908	0.312936	0.999929
CASK	0.0459588	0.0800279	-0.0340691	-1.0089	0.313023	0.999929
BRMS1L	0.0823062	0.0615742	0.0207321	1.00816	0.313379	0.999929
PCNX1	0.116446	0.138633	-0.0221871	-1.00734	0.313773	0.999929
RUVBL2	0.0728789	0.0934889	-0.02061	-1.00712	0.313878	0.999929
NDUFA4	0.822628	0.883464	-0.0608359	-1.007	0.313935	0.999929
SEC23B	0.130584	0.10957	0.0210142	1.00667	0.314092	0.999929
GOSR1	0.0758238	0.0963046	-0.0204808	-1.00641	0.31422	0.999929
TXNRD1	0.160187	0.138325	0.0218615	1.00487	0.314961	0.999929
NME1	0.0527375	0.0732145	-0.020477	-1.00425	0.315257	0.999929
DNAJC7	0.197205	0.21974	-0.0225355	-1.00425	0.315257	0.999929
TMEM156	0.0833534	0.104103	-0.0207492	-1.00391	0.315422	0.999929
PTPN22	0.750489	0.661202	0.0892877	1.00282	0.315946	0.999929
TP53I13	0.0858283	0.106413	-0.0205852	-1.00207	0.31631	0.999929
TBC1D5	0.120838	0.141988	-0.02115	-1.00203	0.316331	0.999929
CARD8	0.13527	0.156351	-0.021081	-1.00126	0.316703	0.999929
PAK2	0.458362	0.488858	-0.0304958	-0.999745	0.317434	0.999929
CCDC93	0.137112	0.116672	0.0204401	0.998122	0.31822	0.999929
NDUFAF8	0.171462	0.191848	-0.020386	-0.997984	0.318287	0.999929
HMGN1	0.821283	0.885532	-0.0642488	-0.997423	0.318559	0.999929
LPP	0.0880583	0.108367	-0.0203086	-0.997339	0.3186	0.999929
ARMCX3	0.225722	0.192445	0.0332771	0.997176	0.318679	0.999929
HIVEP1	0.0917904	0.0711988	0.0205916	0.996908	0.318809	0.999929
SMIM27	0.115047	0.13582	-0.0207729	-0.996493	0.319011	0.999929
RING1	0.17117	0.150853	0.0203169	0.996448	0.319032	0.999929
SUCO	0.192108	0.171753	0.0203555	0.996133	0.319185	0.999929
CORO7	0.0830105	0.0618633	0.0211472	0.995979	0.31926	0.999929
DEF6	0.324477	0.36666	-0.0421821	-0.99543	0.319527	0.999929
TAF12	0.0778665	0.0982465	-0.02038	-0.995368	0.319558	0.999929
AC025164.1	0.133857	0.155876	-0.0220195	-0.995101	0.319687	0.999929
TMEM230	0.295779	0.324144	-0.0283647	-0.994233	0.320109	0.999929
CNDP2	0.0995945	0.119941	-0.0203463	-0.993653	0.320392	0.999929
HMOX2	0.287925	0.310611	-0.0226863	-0.993458	0.320487	0.999929
EMC10	0.30458	0.283579	0.0210006	0.99314	0.320641	0.999929
MAPRE2	0.719827	0.630539	0.0892881	0.992392	0.321006	0.999929
PNRC2	0.324605	0.366935	-0.0423304	-0.99205	0.321173	0.999929
CHIC2	0.396058	0.362507	0.0335507	0.991174	0.3216	0.999929
COPS9	0.339015	0.384539	-0.0455233	-0.991079	0.321647	0.999929
DYNLT1	0.176104	0.22057	-0.0444653	-0.990591	0.321885	0.999929
TXK	0.0299779	0.0512131	-0.0212351	-0.990344	0.322006	0.999929
EDEM3	0.119211	0.13987	-0.020659	-0.988344	0.322984	0.999929
TALDO1	0.22634	0.265347	-0.0390079	-0.988189	0.32306	0.999929
SEC61G	0.610833	0.666684	-0.0558505	-0.987597	0.32335	0.999929
WDFY2	0.076954	0.0970719	-0.0201179	-0.986483	0.323896	0.999929
POP5	0.102407	0.123066	-0.0206592	-0.986147	0.324061	0.999929
PLEKHJ1	0.128748	0.148925	-0.0201773	-0.985356	0.324449	0.999929
RNF38	0.123836	0.103432	0.020404	0.984931	0.324658	0.999929
SPPL2A	0.21379	0.234159	-0.0203688	-0.984766	0.324739	0.999929
SRSF7	1.73001	1.63757	0.092437	0.984309	0.324964	0.999929
PARVB	0.095592	0.0754918	0.0201002	0.983965	0.325133	0.999929
AKAP8	0.14298	0.120169	0.0228106	0.983579	0.325323	0.999929
AL390728.5	0.0718791	0.0918618	-0.0199828	-0.983042	0.325587	0.999929
MDFIC	0.120817	0.152367	-0.0315501	-0.983035	0.32559	0.999929
PPP4R3A	0.318038	0.27169	0.0463486	0.9827	0.325755	0.999929
NDUFB4	0.440751	0.489105	-0.0483537	-0.980775	0.326704	0.999929
KMT2E	0.971985	0.899647	0.0723373	0.980277	0.326949	0.999929
COPS8	0.229869	0.209843	0.0200263	0.979915	0.327128	0.999929
JMY	0.322244	0.276093	0.0461503	0.979446	0.32736	0.999929
RNFT1	0.0519182	0.0719474	-0.0200292	-0.979158	0.327502	0.999929
CASP4	0.317473	0.355737	-0.0382643	-0.979105	0.327528	0.999929
UTY	0.0587584	0.118981	-0.0602224	-0.978801	0.327679	0.999929
MTA1	0.0723688	0.0521887	0.0201801	0.97849	0.327832	0.999929
HIGD2A	0.70763	0.782458	-0.0748278	-0.977315	0.328413	0.999929
KLHL6	0.0736191	0.094137	-0.0205179	-0.976735	0.3287	0.999929
SLK	0.0714423	0.0913973	-0.0199551	-0.976588	0.328773	0.999929
GRAP2	0.132996	0.161829	-0.0288338	-0.976532	0.328801	0.999929
RBCK1	0.21703	0.251714	-0.0346843	-0.976359	0.328887	0.999929
LTA	0.0309703	0.0509611	-0.0199909	-0.976156	0.328987	0.999929
ST8SIA4	0.18587	0.209184	-0.0233141	-0.975888	0.32912	0.999929
SCPEP1	0.0779759	0.053661	0.0243149	0.975408	0.329358	0.999929
TNS3	0.120654	0.0600757	0.0605787	0.974687	0.329715	0.999929
TMEM126B	0.104695	0.124573	-0.0198776	-0.974657	0.32973	0.999929
CALU	0.136321	0.116373	0.0199477	0.974325	0.329895	0.999929
RRAGA	0.191963	0.171204	0.020759	0.973993	0.33006	0.999929
CHERP	0.118718	0.0985495	0.0201687	0.973245	0.330431	0.999929
TMED4	0.255656	0.275866	-0.0202094	-0.973067	0.33052	0.999929
TMBIM4	0.161431	0.196504	-0.0350731	-0.972635	0.330735	0.999929
COX6A1	0.976262	1.0314	-0.0551399	-0.972263	0.33092	0.999929
RPUSD3	0.039876	0.0595935	-0.0197175	-0.971113	0.331492	0.999929
PGD	0.169666	0.147104	0.0225624	0.970739	0.331678	0.999929
RNF181	0.281409	0.3017	-0.0202913	-0.970145	0.331974	0.999929
PTGES2	0.0711344	0.0908216	-0.0196872	-0.969514	0.332289	0.999929
CCDC186	0.230823	0.207331	0.0234921	0.969402	0.332345	0.999929
ZC3H18	0.165014	0.144957	0.0200577	0.969372	0.33236	0.999929
CUL1	0.178637	0.158296	0.0203407	0.968935	0.332578	0.999929
VOPP1	0.222635	0.244585	-0.0219495	-0.968854	0.332618	0.999929
TMEM258	0.534121	0.604279	-0.0701581	-0.968308	0.332891	0.999929
TGIF2	0.180421	0.157905	0.022516	0.96827	0.332909	0.999929
KIAA0232	0.142844	0.122429	0.0204154	0.967971	0.333059	0.999929
SESN3	0.099063	0.123502	-0.0244387	-0.967882	0.333104	0.999929
RNF13	0.103338	0.123096	-0.0197574	-0.96707	0.333509	0.999929
TAPBPL	0.0768256	0.0967572	-0.0199316	-0.966959	0.333565	0.999929
MUC12	0.0190684	0.0389554	-0.0198871	-0.965062	0.334514	0.999929
FAM129A	0.595133	0.513561	0.0815718	0.965039	0.334525	0.999929
GTF3A	0.457581	0.492741	-0.0351596	-0.964483	0.334804	0.999929
ISG20L2	0.297615	0.244565	0.0530494	0.964357	0.334867	0.999929
DHRS7	0.426125	0.484431	-0.0583068	-0.964284	0.334904	0.999929
LINS1	0.0944165	0.114031	-0.0196142	-0.963933	0.33508	0.999929
SETX	0.168383	0.188183	-0.0198002	-0.963918	0.335087	0.999929
RAPGEF1	0.126128	0.106448	0.0196794	0.963847	0.335123	0.999929
TOMM7	1.55391	1.62654	-0.0726338	-0.962832	0.335632	0.999929
BLOC1S6	0.229729	0.200742	0.0289873	0.962422	0.335838	0.999929
ARNTL	0.13575	0.155522	-0.0197716	-0.961737	0.336182	0.999929
ACSL3	0.156357	0.136226	0.0201302	0.960433	0.336837	0.999929
IL2RG	0.638638	0.693266	-0.0546277	-0.959848	0.337131	0.999929
ANXA2R	0.124774	0.147767	-0.022993	-0.959692	0.33721	0.999929
TRIB2	0.108636	0.129199	-0.0205631	-0.95933	0.337393	0.999929
PPM1D	0.164324	0.143625	0.0206987	0.95894	0.337589	0.999929
ERP29	0.566123	0.621441	-0.0553183	-0.957984	0.338071	0.999929
ZRANB2	0.186711	0.206595	-0.0198847	-0.957847	0.33814	0.999929
FAM110A	0.100926	0.124374	-0.0234481	-0.957593	0.338268	0.999929
M6PR	0.242508	0.275343	-0.0328346	-0.956872	0.338632	0.999929
HNRNPLL	0.665732	0.583113	0.082619	0.956574	0.338782	0.999929
CCDC117	0.0631084	0.0914079	-0.0282995	-0.95643	0.338855	0.999929
CD70	0.102482	0.161243	-0.058761	-0.955848	0.339149	0.999929
VPS35	0.123724	0.143324	-0.0195993	-0.955238	0.339457	0.999929
YWHAQ	0.817936	0.762488	0.0554472	0.955085	0.339535	0.999929
DYNLT3	0.182563	0.215441	-0.0328772	-0.95476	0.339699	0.999929
S100A6	1.38443	1.47362	-0.0891957	-0.954191	0.339987	0.999929
COX7A2	0.82701	0.885876	-0.0588652	-0.953743	0.340214	0.999929
HEXDC	0.0405763	0.0599568	-0.0193805	-0.953743	0.340214	0.999929
GZMK	1.53555	1.34864	0.186906	0.953493	0.34034	0.999929
RAB5A	0.293781	0.268989	0.0247926	0.953492	0.340341	0.999929
KRIT1	0.0701229	0.0894985	-0.0193757	-0.953403	0.340386	0.999929
ARRB2	0.306366	0.335945	-0.0295787	-0.953013	0.340583	0.999929
KLF11	0.0632737	0.0438078	0.0194659	0.952512	0.340838	0.999929
TMEM134	0.126525	0.149069	-0.0225442	-0.952182	0.341005	0.999929
PRCC	0.17198	0.147225	0.0247545	0.95196	0.341117	0.999929
FTSJ3	0.0995215	0.0790955	0.020426	0.951211	0.341497	0.999929
CHD1	0.654356	0.57672	0.0776368	0.951099	0.341554	0.999929
TMEM35B	0.122593	0.156443	-0.0338499	-0.950437	0.34189	0.999929
SUPT5H	0.360481	0.315861	0.0446199	0.949385	0.342425	0.999929
SERPINE1	0.00405627	0.0237154	-0.0196591	-0.948911	0.342666	0.999929
FAM49B	0.401675	0.430382	-0.028707	-0.948744	0.342751	0.999929
NAXE	0.15884	0.178371	-0.0195314	-0.948722	0.342762	0.999929
SPATA13	0.139993	0.159425	-0.0194319	-0.947855	0.343203	0.999929
SH3GLB1	0.337523	0.316138	0.0213854	0.947829	0.343217	0.999929
ASCC3	0.135845	0.155518	-0.0196725	-0.947712	0.343276	0.999929
MAP1LC3A	0.236389	0.183616	0.0527732	0.94725	0.343511	0.999929
CLIC5	0.0668784	0.0865551	-0.0196767	-0.94655	0.343868	0.999929
HECTD1	0.243951	0.224646	0.019305	0.946291	0.344	0.999929
SNX9	0.522189	0.414383	0.107806	0.946209	0.344042	0.999929
HOPX	0.310415	0.38759	-0.0771754	-0.945787	0.344257	0.999929
AKNA	0.647606	0.573976	0.0736302	0.944712	0.344806	0.999929
GNL2	0.162398	0.143092	0.0193055	0.944712	0.344806	0.999929
CNPPD1	0.245	0.225404	0.0195961	0.943905	0.345218	0.999929
FABP5	0.785369	0.677477	0.107892	0.942669	0.34585	0.999929
PPP2R5C	0.81554	0.733734	0.0818064	0.942657	0.345856	0.999929
WBP4	0.0453183	0.0644472	-0.0191289	-0.941704	0.346344	0.999929
ATP6V1E1	0.121913	0.141119	-0.0192059	-0.94021	0.34711	0.999929
LAMTOR1	0.219281	0.253806	-0.0345246	-0.939993	0.347221	0.999929
LARP4	0.0791601	0.0990234	-0.0198633	-0.93955	0.347449	0.999929
HNRNPM	0.534717	0.498714	0.0360024	0.93948	0.347484	0.999929
CD81	0.13034	0.165617	-0.0352775	-0.939006	0.347728	0.999929
CBX5	0.0789664	0.0980824	-0.0191161	-0.937643	0.348428	0.999929
ITGB1BP1	0.16295	0.184564	-0.0216134	-0.9375	0.348501	0.999929
ADIPOR2	0.164592	0.145394	0.0191973	0.937157	0.348678	0.999929
INPP5K	0.189658	0.170377	0.019281	0.936905	0.348808	0.999929
ABCF3	0.121406	0.102313	0.0190933	0.936858	0.348832	0.999929
STAMBP	0.0698979	0.0891091	-0.0192112	-0.936816	0.348853	0.999929
GPR155	0.052385	0.0714638	-0.0190788	-0.936804	0.348859	0.999929
NMRK1	0.17415	0.20649	-0.0323395	-0.936287	0.349126	0.999929
PHF14	0.117027	0.13699	-0.0199634	-0.936194	0.349173	0.999929
CENPX	0.124764	0.144468	-0.0197046	-0.935477	0.349542	0.999929
PLEKHG2	0.0535843	0.0726152	-0.0190309	-0.935327	0.34962	0.999929
SLC39A10	0.0636088	0.0830253	-0.0194164	-0.934455	0.350069	0.999929
DAP3	0.230188	0.250157	-0.0199693	-0.934154	0.350224	0.999929
ARHGEF6	0.117345	0.137075	-0.0197302	-0.934112	0.350246	0.999929
CHRM3-AS2	0.043824	0.0698712	-0.0260472	-0.933427	0.3506	0.999929
ENY2	0.465973	0.43536	0.0306133	0.933185	0.350725	0.999929
SAMD3	0.173961	0.222889	-0.0489278	-0.932161	0.351253	0.999929
ZMAT2	0.266455	0.286636	-0.0201808	-0.931547	0.351571	0.999929
DGKE	0.0708693	0.0899155	-0.0190461	-0.930939	0.351885	0.999929
MAPK1IP1L	0.580257	0.516178	0.0640784	0.930491	0.352117	0.999929
SS18L2	0.472126	0.433297	0.0388283	0.930414	0.352157	0.999929
AKIRIN2	0.493942	0.447465	0.0464773	0.930356	0.352187	0.999929
ELOB	0.853777	0.922986	-0.0692092	-0.930252	0.352241	0.999929
COTL1	1.54442	1.44188	0.10254	0.93006	0.35234	0.999929
ADGRG1	0.134758	0.0932315	0.0415265	0.92951	0.352625	0.999929
ATP6V1A	0.133002	0.113817	0.0191851	0.929464	0.352649	0.999929
CCDC174	0.155458	0.174429	-0.0189708	-0.92912	0.352827	0.999929
DCAF7	0.199088	0.218725	-0.0196371	-0.92873	0.353029	0.999929
PPP1R7	0.160726	0.186912	-0.0261856	-0.928639	0.353076	0.999929
PACS1	0.106029	0.125122	-0.0190935	-0.928607	0.353093	0.999929
KIAA1191	0.247182	0.215469	0.0317138	0.928578	0.353108	0.999929
SEC13	0.220319	0.239812	-0.0194928	-0.928496	0.35315	0.999929
STK24	0.130651	0.171102	-0.0404503	-0.92816	0.353324	0.999929
UPP1	0.260552	0.305367	-0.0448152	-0.928034	0.35339	0.999929
NDE1	0.120937	0.140158	-0.019221	-0.927932	0.353443	0.999929
ARHGAP17	0.132005	0.111796	0.0202086	0.927553	0.353639	0.999929
UBL3	0.277847	0.247587	0.0302599	0.927335	0.353753	0.999929
SLBP	0.720722	0.650733	0.0699893	0.926904	0.353976	0.999929
CIRBP	1.18867	1.09923	0.089444	0.926852	0.354003	0.999929
VAPA	0.577434	0.532779	0.0446545	0.926451	0.354212	0.999929
ARL4A	0.446237	0.391239	0.0549984	0.926151	0.354368	0.999929
RGCC	1.79827	1.70619	0.0920879	0.926141	0.354373	0.999929
RASSF7	0.0607052	0.0796223	-0.0189171	-0.925655	0.354626	0.999929
TCTN3	0.154163	0.131272	0.0228909	0.925102	0.354913	0.999929
TMEM140	0.0965589	0.118285	-0.0217265	-0.924708	0.355118	0.999929
TMEM87A	0.245806	0.226635	0.0191703	0.923709	0.355638	0.999929
ISG20	1.4005	1.23922	0.161275	0.923085	0.355963	0.999929
SLC16A3	0.287473	0.225478	0.0619951	0.923031	0.355991	0.999929
RNF166	0.320355	0.272246	0.0481088	0.922386	0.356327	0.999929
PABPC1	2.10133	1.97778	0.123557	0.921392	0.356846	0.999929
BTN3A1	0.238587	0.215758	0.0228286	0.921358	0.356863	0.999929
PRMT9	0.212277	0.19124	0.0210374	0.92134	0.356873	0.999929
DCTN2	0.159745	0.182325	-0.0225806	-0.920911	0.357097	0.999929
SMNDC1	0.271829	0.249961	0.0218679	0.920866	0.35712	0.999929
SNAI3	0.0926001	0.0732272	0.0193729	0.920413	0.357357	0.999929
UBE2E3	0.248875	0.212432	0.0364433	0.920403	0.357362	0.999929
C6orf48	0.276515	0.300943	-0.0244282	-0.920239	0.357448	0.999929
ACOT9	0.141857	0.122963	0.0188943	0.919956	0.357596	0.999929
CMC1	0.551485	0.464949	0.086536	0.91995	0.357599	0.999929
SNRNP40	0.137476	0.156173	-0.0186963	-0.919855	0.357648	0.999929
ADAM10	0.164806	0.18358	-0.018774	-0.919619	0.357772	0.999929
2021-09-06	0.532472	0.589817	-0.0573447	-0.919521	0.357823	0.999929
TSG101	0.0941797	0.112977	-0.0187973	-0.919228	0.357977	0.999929
EIF4H	0.457475	0.424114	0.0333608	0.918837	0.358181	0.999929
TRPC4AP	0.224118	0.205312	0.0188058	0.917842	0.358702	0.999929
USO1	0.104867	0.123819	-0.0189516	-0.917812	0.358717	0.999929
TUT7	0.180281	0.205453	-0.025172	-0.917007	0.359139	0.999929
CWC15	0.235908	0.214706	0.0212014	0.916789	0.359253	0.999929
RBM42	0.219442	0.199637	0.0198054	0.916479	0.359416	0.999929
OPTN	0.468095	0.50954	-0.0414456	-0.91566	0.359845	0.999929
TRAK2	0.0720879	0.0907243	-0.0186365	-0.915483	0.359938	0.999929
DDIT4	1.17584	1.08103	0.0948167	0.915446	0.359958	0.999929
EIF2S1	0.147419	0.166054	-0.0186358	-0.914967	0.360209	0.999929
C8orf59	0.281376	0.33201	-0.0506337	-0.914489	0.36046	0.999929
CFAP36	0.0867286	0.105347	-0.0186186	-0.914446	0.360483	0.999929
NUSAP1	0.132766	0.111336	0.0214298	0.913943	0.360747	0.999929
ZNF207	0.484236	0.446981	0.0372549	0.913827	0.360808	0.999929
NDUFA5	0.338174	0.319471	0.0187036	0.913519	0.36097	0.999929
COX16	0.248818	0.269422	-0.020604	-0.913345	0.361061	0.999929
FAM107B	0.470755	0.539508	-0.0687529	-0.9133	0.361085	0.999929
NIN	0.279291	0.240237	0.0390544	0.912906	0.361292	0.999929
AGTRAP	0.0802123	0.107902	-0.0276895	-0.911139	0.362222	0.999929
IL12RB1	0.114681	0.133219	-0.0185384	-0.911043	0.362273	0.999929
TNRC6B	0.286972	0.314627	-0.0276552	-0.91045	0.362585	0.999929
LCP1	1.0812	1.15133	-0.0701279	-0.910395	0.362614	0.999929
CD3D	1.5467	1.64865	-0.101955	-0.910243	0.362694	0.999929
LRMP	0.205163	0.16492	0.0402432	0.910196	0.362719	0.999929
CDC42	0.928395	0.8719	0.0564948	0.909774	0.362942	0.999929
YBX3	0.255973	0.195936	0.0600372	0.909633	0.363016	0.999929
C17orf49	0.0624006	0.0814369	-0.0190364	-0.909518	0.363077	0.999929
SDHA	0.277412	0.258851	0.0185604	0.909169	0.363261	0.999929
CLPP	0.34883	0.32255	0.0262797	0.908686	0.363516	0.999929
TMEM14A	0.0870391	0.106222	-0.0191828	-0.908359	0.363688	0.999929
SNAPC5	0.0595478	0.0782028	-0.0186551	-0.908058	0.363848	0.999929
LIX1L	0.131227	0.1509	-0.0196733	-0.907811	0.363978	0.999929
SDAD1	0.0923311	0.110842	-0.0185111	-0.907564	0.364109	0.999929
ROMO1	0.546144	0.592947	-0.0468032	-0.907283	0.364257	0.999929
RSU1	0.139227	0.158182	-0.0189555	-0.907267	0.364266	0.999929
VDAC3	0.243654	0.224854	0.0187993	0.907262	0.364268	0.999929
GPAT4	0.129771	0.111297	0.0184744	0.906531	0.364655	0.999929
MLF2	0.346177	0.327434	0.0187425	0.906016	0.364927	0.999929
KDSR	0.142027	0.172116	-0.0300887	-0.905483	0.365209	0.999929
AP1S2	0.103539	0.12212	-0.0185812	-0.905289	0.365312	0.999929
ADAM8	0.137508	0.156842	-0.0193337	-0.904834	0.365554	0.999929
DGCR6L	0.184058	0.214912	-0.0308536	-0.904076	0.365955	0.999929
SNX3	0.443565	0.511338	-0.0677736	-0.903701	0.366154	0.999929
FAM69A	0.0483321	0.0667079	-0.0183758	-0.90368	0.366165	0.999929
HDDC2	0.0830416	0.101746	-0.0187047	-0.903444	0.36629	0.999929
RNF24	0.0686933	0.0893138	-0.0206205	-0.902795	0.366635	0.999929
LINC01550	0.0397597	0.0581761	-0.0184164	-0.902376	0.366857	0.999929
UBE2B	0.88399	0.81852	0.0654699	0.901999	0.367057	0.999929
LDHB	0.815095	0.883222	-0.068127	-0.901315	0.367421	0.999929
APBA2	0.124053	0.0843129	0.03974	0.901173	0.367496	0.999929
MKL1	0.154966	0.186177	-0.0312114	-0.900955	0.367612	0.999929
POLD4	0.25075	0.301651	-0.0509014	-0.900932	0.367624	0.999929
TRIM39	0.103287	0.0821563	0.0211304	0.899206	0.368543	0.999929
CHCHD5	0.112014	0.136427	-0.0244127	-0.899168	0.368563	0.999929
ITPRIP	0.191128	0.156109	0.0350193	0.898772	0.368774	0.999929
PTBP3	0.2899	0.309463	-0.0195629	-0.898077	0.369145	0.999929
DARS	0.237412	0.255982	-0.0185697	-0.89679	0.369831	0.999929
TRIM22	0.36343	0.408542	-0.0451122	-0.896341	0.370071	0.999929
TIGAR	0.125273	0.107041	0.0182314	0.895115	0.370726	0.999929
FBLN7	0.0296863	0.0479755	-0.0182892	-0.894589	0.371007	0.999929
GPR89B	0.102404	0.121386	-0.0189817	-0.894452	0.37108	0.999929
ITGA5	0.0758398	0.106008	-0.0301685	-0.894433	0.37109	0.999929
VPS36	0.143687	0.163557	-0.0198703	-0.893041	0.371835	0.999929
CPNE7	0.11173	0.147564	-0.0358341	-0.891977	0.372405	0.999929
METTL23	0.133816	0.159675	-0.0258592	-0.891351	0.372741	0.999929
GTF2E2	0.131268	0.149594	-0.0183264	-0.890988	0.372936	0.999929
IAH1	0.137265	0.156294	-0.0190282	-0.89027	0.373321	0.999929
PDCD6	0.258281	0.280462	-0.0221809	-0.888783	0.37412	0.999929
SSFA2	0.0770562	0.0589576	0.0180986	0.888554	0.374243	0.999929
TRIP12	0.134978	0.153054	-0.0180759	-0.88804	0.374519	0.999929
MMADHC	0.257103	0.276032	-0.018929	-0.887728	0.374687	0.999929
MSN	0.766141	0.806213	-0.040072	-0.887691	0.374707	0.999929
TRPT1	0.0674453	0.0855768	-0.0181315	-0.887473	0.374824	0.999929
U2AF1	0.187185	0.1516	0.0355848	0.886935	0.375114	0.999929
EXOC1	0.0579811	0.0760784	-0.0180973	-0.886905	0.37513	0.999929
PEA15	0.0987653	0.130348	-0.0315825	-0.886635	0.375275	0.999929
SSNA1	0.317146	0.337479	-0.0203329	-0.886414	0.375395	0.999929
NUDT1	0.0966772	0.115402	-0.0187246	-0.885929	0.375656	0.999929
SNAP23	0.183525	0.225465	-0.0419397	-0.885315	0.375987	0.999929
PHB	0.190707	0.209423	-0.0187157	-0.885005	0.376154	0.999929
DCTN4	0.21511	0.196399	0.0187115	0.884891	0.376215	0.999929
PTGER4	0.752523	0.679934	0.0725889	0.884886	0.376218	0.999929
ERO1B	0.242928	0.211294	0.0316341	0.884554	0.376397	0.999929
ANAPC16	0.595513	0.656047	-0.0605344	-0.884146	0.376618	0.999929
PTGDR	0.041635	0.0600855	-0.0184505	-0.883658	0.376881	0.999929
IL9R	0.0364108	0.0553938	-0.018983	-0.883038	0.377216	0.999929
UAP1	0.255294	0.22383	0.0314635	0.882856	0.377314	0.999929
GRK2	0.142628	0.1606	-0.0179718	-0.882668	0.377416	0.999929
FAM13B	0.253427	0.229931	0.0234958	0.882034	0.377758	0.999929
KLRC1	0.133804	0.19784	-0.0640368	-0.880994	0.378321	0.999929
AIF1	0.0521844	0.0338132	0.0183712	0.879408	0.37918	0.999929
KDM5D	0.0299421	0.0571707	-0.0272285	-0.87825	0.379808	0.999929
HSPB11	0.158414	0.18793	-0.0295159	-0.878216	0.379826	0.999929
PRDX4	0.0622765	0.0801397	-0.0178631	-0.878024	0.379931	0.999929
PSMD13	0.31168	0.27547	0.0362103	0.877995	0.379946	0.999929
TMED10	0.416089	0.439072	-0.0229825	-0.877911	0.379992	0.999929
ATP2C1	0.0749617	0.0933446	-0.0183829	-0.877539	0.380194	0.999929
SF3B1	0.771448	0.710544	0.0609038	0.877452	0.380241	0.999929
MUM1	0.0539514	0.0776626	-0.0237113	-0.877387	0.380277	0.999929
CMIP	0.19809	0.160791	0.0372986	0.87734	0.380302	0.999929
ANKRD11	0.311837	0.281383	0.0304534	0.877322	0.380312	0.999929
CCSER2	0.474001	0.433067	0.0409341	0.876949	0.380514	0.999929
IFNGR1	0.335752	0.293023	0.0427292	0.876253	0.380893	0.999929
NAA16	0.117268	0.138223	-0.0209551	-0.87622	0.38091	0.999929
VSIR	0.367961	0.434489	-0.0665283	-0.875781	0.381149	0.999929
LINC00847	0.0188307	0.0366289	-0.0177982	-0.874637	0.381772	0.999929
NUDCD2	0.118241	0.136128	-0.0178863	-0.874501	0.381845	0.999929
PABPC4	0.311376	0.265052	0.0463235	0.874358	0.381923	0.999929
MED19	0.166586	0.148206	0.0183795	0.873742	0.382259	0.999929
NPAT	0.120458	0.138397	-0.0179383	-0.873735	0.382263	0.999929
CCL5	3.45269	3.31374	0.138956	0.873053	0.382634	0.999929
PCYT1A	0.0723464	0.0901374	-0.0177909	-0.872795	0.382775	0.999929
MTG1	0.101606	0.119733	-0.0181265	-0.872564	0.382901	0.999929
LMBR1	0.178608	0.160426	0.0181817	0.871575	0.38344	0.999929
LYAR	0.313288	0.373464	-0.0601766	-0.87157	0.383443	0.999929
IL18RAP	0.0510064	0.0690081	-0.0180017	-0.871498	0.383482	0.999929
NTPCR	0.0277287	0.0454478	-0.0177191	-0.871291	0.383595	0.999929
CD4	0.075431	0.0999687	-0.0245377	-0.870891	0.383814	0.999929
SOS2	0.0535631	0.071483	-0.0179199	-0.870714	0.38391	0.999929
ELL2	0.44967	0.392504	0.0571661	0.870521	0.384016	0.999929
RNF214	0.0388536	0.0565951	-0.0177415	-0.870268	0.384154	0.999929
ATP6V0D1	0.334918	0.28853	0.0463883	0.869733	0.384446	0.999929
AP1M1	0.134842	0.152733	-0.0178919	-0.869651	0.384491	0.999929
FBXO28	0.133347	0.1151	0.0182465	0.869129	0.384777	0.999929
CFDP1	0.140913	0.158602	-0.0176894	-0.869049	0.38482	0.999929
PHPT1	0.199223	0.232029	-0.0328055	-0.869017	0.384838	0.999929
ATG16L1	0.0997462	0.0814441	0.0183021	0.868265	0.385249	0.999929
ASNA1	0.179619	0.198056	-0.0184374	-0.868016	0.385385	0.999929
RBM25	0.680027	0.620657	0.0593705	0.867846	0.385479	0.999929
PAFAH1B1	0.436591	0.405375	0.0312155	0.867814	0.385496	0.999929
MAP4K2	0.0637981	0.0820695	-0.0182715	-0.867615	0.385605	0.999929
DPY30	0.158258	0.175934	-0.0176764	-0.8676	0.385613	0.999929
PPP6R1	0.12412	0.142106	-0.0179853	-0.867162	0.385853	0.999929
GALT	0.0781049	0.0957333	-0.0176284	-0.867049	0.385915	0.999929
HLA-B	4.52276	4.36513	0.157628	0.867024	0.385929	0.999929
PIK3R1	0.995494	0.881429	0.114065	0.866989	0.385948	0.999929
PCNT	0.0794592	0.0618276	0.0176316	0.866659	0.386129	0.999929
ATP2B4	0.297786	0.342611	-0.044825	-0.866463	0.386236	0.999929
ATP9B	0.125902	0.108173	0.0177298	0.866338	0.386305	0.999929
RNF167	0.300285	0.332328	-0.0320429	-0.866292	0.38633	0.999929
NRBF2	0.149603	0.167856	-0.0182533	-0.865677	0.386667	0.999929
PYROXD1	0.0592394	0.0768984	-0.0176589	-0.865663	0.386675	0.999929
COPS2	0.317814	0.286011	0.0318029	0.865014	0.387031	0.999929
PTTG1IP	0.113559	0.131373	-0.0178144	-0.864475	0.387327	0.999929
IDH3G	0.133776	0.1517	-0.0179235	-0.864179	0.387489	0.999929
RAB5B	0.0714086	0.0890438	-0.0176352	-0.864066	0.387551	0.999929
PNO1	0.137433	0.119711	0.0177219	0.863795	0.3877	0.999929
LINC00239	0.033907	0.0516333	-0.0177263	-0.863751	0.387725	0.999929
BOLA2-SMG1P6	0.146495	0.115999	0.0304957	0.86371	0.387747	0.999929
RSRC1	0.0908156	0.108815	-0.0179995	-0.86363	0.387791	0.999929
TAX1BP1	0.595149	0.54092	0.0542287	0.863497	0.387864	0.999929
COX7C	1.44537	1.50255	-0.0571763	-0.863113	0.388075	0.999929
PTS	0.135304	0.116875	0.018429	0.862706	0.388299	0.999929
POLR2F	0.280033	0.261951	0.0180823	0.861958	0.388711	0.999929
PRR13	0.623941	0.684945	-0.0610034	-0.861221	0.389116	0.999929
TIAM1	0.0602902	0.0793847	-0.0190945	-0.861187	0.389135	0.999929
EVL	0.839367	0.949182	-0.109815	-0.860932	0.389276	0.999929
SLTM	0.490961	0.450064	0.0408967	0.859846	0.389874	0.999929
CCNC	0.119985	0.137608	-0.0176229	-0.859788	0.389906	0.999929
RB1CC1	0.283271	0.25788	0.0253909	0.859539	0.390043	0.999929
TRAPPC6A	0.15073	0.176921	-0.0261903	-0.858851	0.390423	0.999929
TNFRSF14	0.361267	0.394659	-0.033392	-0.858706	0.390503	0.999929
CCDC66	0.0818641	0.0994183	-0.0175542	-0.85822	0.390771	0.999929
RNF113A	0.205446	0.187974	0.017472	0.857592	0.391118	0.999929
YAF2	0.150155	0.168468	-0.0183135	-0.85739	0.391229	0.999929
CPEB4	0.0442326	0.0616951	-0.0174625	-0.856966	0.391464	0.999929
GK	0.0838907	0.102243	-0.0183527	-0.856732	0.391593	0.999929
DESI2	0.177346	0.159738	0.0176084	0.856626	0.391652	0.999929
SLC25A32	0.20533	0.187328	0.0180017	0.856537	0.391701	0.999929
MIR4435-2HG	0.341324	0.402534	-0.0612106	-0.855257	0.392409	0.999929
BLVRB	0.101779	0.0840876	0.0176912	0.855078	0.392508	0.999929
COX5B	0.718602	0.771261	-0.0526594	-0.855037	0.392531	0.999929
CLINT1	0.187102	0.205881	-0.0187793	-0.853116	0.393595	0.999929
GALNT10	0.0454798	0.0628315	-0.0173517	-0.852866	0.393734	0.999929
NPIPB5	0.130855	0.112381	0.0184732	0.852484	0.393946	0.999929
HCFC1R1	0.123258	0.14111	-0.0178522	-0.852265	0.394067	0.999929
ACTRT3	0.00664181	0.0242964	-0.0176546	-0.852198	0.394104	0.999929
NDUFA8	0.0775157	0.0949499	-0.0174342	-0.852172	0.394119	0.999929
H3F3A	1.71182	1.63951	0.0723067	0.851915	0.394262	0.999929
SNHG12	0.373314	0.404054	-0.0307402	-0.851893	0.394274	0.999929
EZH2	0.132669	0.112329	0.0203393	0.851737	0.39436	0.999929
PASK	0.15952	0.128308	0.0312119	0.8515	0.394492	0.999929
SMPD1	0.0863199	0.103646	-0.0173266	-0.851303	0.394601	0.999929
FKBP3	0.0892807	0.106961	-0.0176801	-0.851034	0.39475	0.999929
SLC10A3	0.24628	0.209411	0.0368683	0.850669	0.394953	0.999929
SSH1	0.101529	0.0830506	0.0184781	0.850489	0.395053	0.999929
APOBEC3G	0.462258	0.534294	-0.0720359	-0.850206	0.395211	0.999929
WWP1	0.0813502	0.0987343	-0.0173841	-0.850136	0.39525	0.999929
RNF125	0.565061	0.493558	0.0715028	0.85003	0.395308	0.999929
PRKD2	0.0989811	0.118099	-0.0191178	-0.849788	0.395443	0.999929
MYH9	1.07649	1.01635	0.0601464	0.848853	0.395963	0.999929
TRIR	1.04653	0.994685	0.0518473	0.848596	0.396106	0.999929
KLHL7	0.107161	0.089889	0.0172721	0.848534	0.396141	0.999929
SH2D3C	0.0141912	0.0314416	-0.0172504	-0.848525	0.396146	0.999929
CCL3L1	0.225436	0.154332	0.0711045	0.848143	0.396358	0.999929
DIP2B	0.0670099	0.0842641	-0.0172541	-0.847499	0.396717	0.999929
TMEM208	0.164082	0.181841	-0.0177589	-0.847491	0.396722	0.999929
C1orf131	0.0625245	0.0797879	-0.0172634	-0.846189	0.397447	0.999929
DNAJC1	0.323876	0.353276	-0.0294001	-0.84571	0.397714	0.999929
WTAP	0.564656	0.518764	0.0458921	0.84551	0.397826	0.999929
KCTD20	0.224487	0.191236	0.033251	0.845274	0.397958	0.999929
EIF4B	0.712394	0.666795	0.0455992	0.844768	0.39824	0.999929
RBX1	0.322711	0.354297	-0.0315858	-0.84455	0.398362	0.999929
HIBCH	0.0903584	0.129494	-0.0391359	-0.844351	0.398473	0.999929
TBC1D2B	0.114153	0.13156	-0.0174067	-0.844234	0.398539	0.999929
XRN1	0.219325	0.236696	-0.0173705	-0.844179	0.398569	0.999929
SMARCE1	0.145606	0.163063	-0.0174567	-0.843674	0.398851	0.999929
SSRP1	0.129322	0.146568	-0.0172461	-0.843666	0.398856	0.999929
TNIP2	0.222831	0.25074	-0.0279098	-0.843078	0.399185	0.999929
MBP	0.526404	0.595903	-0.0694999	-0.842886	0.399292	0.999929
NINJ2	0.0635701	0.0817826	-0.0182126	-0.842684	0.399405	0.999929
LYSMD2	0.17004	0.200339	-0.0302988	-0.842399	0.399565	0.999929
SSBP4	0.12038	0.139364	-0.0189839	-0.842086	0.39974	0.999929
PFDN1	0.153931	0.171667	-0.0177365	-0.842065	0.399751	0.999929
CYTIP	1.11799	1.17202	-0.0540328	-0.841999	0.399789	0.999929
PTPRE	0.112921	0.130222	-0.0173009	-0.841625	0.399998	0.999929
TSHZ2	0.103791	0.0668553	0.0369354	0.841365	0.400144	0.999929
PRRC2C	0.948887	0.895641	0.0532461	0.841229	0.40022	0.999929
BRD4	0.289499	0.266786	0.0227135	0.840903	0.400402	0.999929
HRAS	0.0500182	0.0673928	-0.0173746	-0.840502	0.400627	0.999929
SEMA4D	0.405131	0.35408	0.0510512	0.84032	0.400729	0.999929
IRAK4	0.127173	0.144572	-0.017399	-0.839639	0.401111	0.999929
RGPD2	0.0836324	0.0604165	0.0232159	0.838356	0.401831	0.999929
PSMC5	0.308169	0.328473	-0.0203041	-0.838008	0.402026	0.999929
PTPN1	0.369451	0.409764	-0.0403128	-0.837925	0.402073	0.999929
SLC5A3	0.169593	0.218181	-0.0485886	-0.837839	0.402121	0.999929
S1PR4	0.226441	0.260587	-0.0341452	-0.837491	0.402316	0.999929
IQCN	0.0407613	0.0209455	0.0198158	0.837105	0.402533	0.999929
CASP8AP2	0.0436328	0.0606675	-0.0170347	-0.835926	0.403196	0.999929
ZNF506	0.0842407	0.101479	-0.0172384	-0.835877	0.403224	0.999929
CRKL	0.119745	0.102537	0.0172074	0.83552	0.403425	0.999929
RETREG1	0.0533016	0.0702922	-0.0169905	-0.834517	0.40399	0.999929
JOSD2	0.0952405	0.113081	-0.0178401	-0.834311	0.404106	0.999929
LRRFIP2	0.180186	0.210142	-0.0299555	-0.834187	0.404175	0.999929
ENOSF1	0.0629982	0.0800325	-0.0170344	-0.83388	0.404349	0.999929
ASH1L	0.226002	0.243858	-0.017856	-0.833657	0.404474	0.999929
MTRNR2L12	0.0396213	0.0569581	-0.0173368	-0.833581	0.404517	0.999929
KLC1	0.139777	0.122812	0.0169644	0.83355	0.404534	0.999929
OASL	0.498136	0.41774	0.0803965	0.83296	0.404867	0.999929
FBXO34	0.261954	0.219873	0.0420807	0.832911	0.404895	0.999929
TLE3	0.162565	0.143425	0.0191395	0.832534	0.405108	0.999929
ZFAND3	0.141586	0.15854	-0.0169542	-0.832473	0.405142	0.999929
OAS2	0.0423216	0.059238	-0.0169164	-0.832107	0.405348	0.999929
SMURF2	0.0621678	0.080898	-0.0187302	-0.832098	0.405354	0.999929
FAM200B	0.0876222	0.104812	-0.0171897	-0.831917	0.405456	0.999929
DCAF16	0.107891	0.0905604	0.0173301	0.83101	0.405968	0.999929
IFITM2	1.2993	1.40108	-0.101774	-0.830617	0.40619	0.999929
STX6	0.0549303	0.0717988	-0.0168685	-0.83036	0.406335	0.999929
CCDC167	0.145336	0.178691	-0.0333551	-0.829747	0.406682	0.999929
KCNAB2	0.236466	0.218872	0.0175935	0.829666	0.406728	0.999929
BTF3L4	0.163799	0.180821	-0.0170218	-0.828421	0.407432	0.999929
NDUFA2	0.386358	0.410641	-0.0242833	-0.828255	0.407526	0.999929
AGO3	0.112714	0.129681	-0.0169667	-0.828188	0.407564	0.999929
PRDX5	0.364505	0.404947	-0.0404416	-0.828151	0.407585	0.999929
POLR2G	0.174727	0.216323	-0.0415962	-0.828126	0.407599	0.999929
GPRIN3	0.367096	0.410427	-0.0433306	-0.827031	0.408219	0.999929
MYDGF	0.296843	0.322006	-0.0251628	-0.826759	0.408373	0.999929
TBC1D4	0.097894	0.115805	-0.0179108	-0.826396	0.408579	0.999929
STAT6	0.0878083	0.105185	-0.0173767	-0.826304	0.408632	0.999929
HAT1	0.178258	0.153966	0.0242922	0.826235	0.408671	0.999929
SAP18	1.01776	0.957991	0.0597714	0.826162	0.408712	0.999929
NSL1	0.0792323	0.0960275	-0.0167952	-0.826049	0.408776	0.999929
PDZD11	0.058839	0.0757384	-0.0168993	-0.825215	0.409249	0.999929
TRIM25	0.059646	0.0423924	0.0172536	0.824836	0.409465	0.999929
GALNT2	0.307364	0.239129	0.068235	0.82462	0.409587	0.999929
SLC25A45	0.0363986	0.0532199	-0.0168213	-0.824462	0.409677	0.999929
NBPF26	0.173337	0.195839	-0.0225016	-0.824434	0.409693	0.999929
TOX	0.261125	0.223137	0.0379887	0.823745	0.410084	0.999929
FBXO21	0.163709	0.146916	0.016793	0.823383	0.41029	0.999929
BORCS7	0.172139	0.153694	0.0184454	0.823046	0.410482	0.999929
PDXDC1	0.180386	0.162438	0.0179481	0.822938	0.410543	0.999929
PTPA	0.0653759	0.0821094	-0.0167335	-0.822845	0.410596	0.999929
AL135925.1	0.0816502	0.0985321	-0.0168819	-0.821715	0.411239	0.999929
AC022706.1	0.0507344	0.0675035	-0.0167691	-0.821715	0.411239	0.999929
ATP6V0B	0.504066	0.459391	0.0446752	0.821644	0.41128	0.999929
EEF1E1	0.0715024	0.0881868	-0.0166844	-0.821618	0.411294	0.999929
DDB2	0.100555	0.117289	-0.0167341	-0.820883	0.411713	0.999929
KIAA1551	0.577314	0.638342	-0.061028	-0.820564	0.411894	0.999929
MAP3K4	0.0669395	0.0836414	-0.0167019	-0.820282	0.412055	0.999929
RPAIN	0.19191	0.208619	-0.016709	-0.819684	0.412396	0.999929
CAMK1D	0.0984683	0.115906	-0.0174376	-0.819386	0.412566	0.999929
SSH2	0.256777	0.286798	-0.0300207	-0.819258	0.41264	0.999929
REX1BD	0.367704	0.414514	-0.0468106	-0.81898	0.412798	0.999929
PRR34-AS1	0.0424608	0.0591093	-0.0166485	-0.818322	0.413173	0.999929
SMARCA5	0.493553	0.453875	0.0396781	0.818035	0.413337	0.999929
EPB41L4A-AS1	0.255057	0.221616	0.0334405	0.818007	0.413353	0.999929
TRANK1	0.107372	0.123995	-0.0166236	-0.81799	0.413363	0.999929
LAYN	0.114861	0.0790086	0.0358528	0.817761	0.413493	0.999929
RASSF1	0.270753	0.247035	0.023718	0.817708	0.413524	0.999929
OXLD1	0.0534014	0.0701037	-0.0167023	-0.817509	0.413637	0.999929
VMA21	0.120943	0.137623	-0.0166801	-0.816883	0.413996	0.999929
TRAM1	0.512882	0.47487	0.0380115	0.816086	0.414451	0.999929
COX6C	0.852518	0.917345	-0.0648263	-0.815978	0.414513	0.999929
GGNBP2	0.351476	0.333992	0.0174842	0.815703	0.41467	0.999929
SLC25A46	0.132148	0.115516	0.0166321	0.815644	0.414704	0.999929
HIGD1A	0.116003	0.1364	-0.0203975	-0.815535	0.414766	0.999929
CGGBP1	0.300874	0.31822	-0.0173458	-0.815218	0.414948	0.999929
GABARAPL2	0.469484	0.512528	-0.0430436	-0.814978	0.415085	0.999929
UBR2	0.174769	0.193624	-0.0188555	-0.814884	0.415139	0.999929
FBXL5	0.190083	0.173209	0.016874	0.814235	0.415511	0.999929
BRK1	0.467523	0.520576	-0.0530531	-0.813892	0.415707	0.999929
CBLB	0.769773	0.705427	0.0643466	0.813688	0.415824	0.999929
YY1AP1	0.17256	0.155856	0.0167039	0.813462	0.415953	0.999929
JAGN1	0.0965229	0.113066	-0.0165434	-0.813039	0.416195	0.999929
PRKCH	0.617546	0.575202	0.0423435	0.812951	0.416246	0.999929
TNFRSF18	0.12436	0.167293	-0.042933	-0.811736	0.416943	0.999929
APIP	0.0502548	0.0667319	-0.0164772	-0.811566	0.41704	0.999929
YIF1B	0.0802257	0.0968086	-0.016583	-0.811412	0.417129	0.999929
DGKA	0.141705	0.159832	-0.0181277	-0.810791	0.417486	0.999929
ABHD12	0.13089	0.114361	0.0165294	0.810236	0.417804	0.999929
MFHAS1	0.0456306	0.0622376	-0.016607	-0.810205	0.417822	0.999929
PNKD	0.121636	0.140996	-0.0193607	-0.809208	0.418396	0.999929
NMRAL1	0.086772	0.103468	-0.0166964	-0.809059	0.418481	0.999929
PML	0.104769	0.121409	-0.0166394	-0.808821	0.418618	0.999929
EIF1AY	0.0697302	0.123206	-0.053476	-0.808473	0.418819	0.999929
GRK5	0.0659452	0.0824481	-0.0165029	-0.808379	0.418872	0.999929
ODF2L	0.289534	0.32288	-0.0333463	-0.808361	0.418883	0.999929
NUDT11	0.0409561	0.00490839	0.0360477	0.806591	0.419902	0.999929
NRAS	0.140832	0.123954	0.0168773	0.806306	0.420066	0.999929
ITPA	0.106689	0.123515	-0.0168256	-0.806192	0.420132	0.999929
WDR18	0.0751353	0.0915925	-0.0164571	-0.805896	0.420303	0.999929
VCPKMT	0.149362	0.132868	0.0164938	0.805855	0.420326	0.999929
TESC	0.108206	0.128419	-0.0202129	-0.805386	0.420597	0.999929
TRIM14	0.0539094	0.0702672	-0.0163578	-0.804807	0.420931	0.999929
PIGX	0.0567069	0.0730424	-0.0163355	-0.804785	0.420944	0.999929
PDS5A	0.162345	0.189143	-0.0267975	-0.804688	0.420999	0.999929
VPS4A	0.134459	0.15097	-0.0165116	-0.80341	0.421738	0.999929
SKAP1	0.415754	0.464595	-0.0488405	-0.802968	0.421993	0.999929
GART	0.0655169	0.0818596	-0.0163426	-0.802869	0.42205	0.999929
NOP56	0.361045	0.307361	0.0536843	0.802269	0.422398	0.999929
ST3GAL1	0.365061	0.321272	0.0437889	0.801797	0.422671	0.999929
RAMMET	0.211671	0.194144	0.0175266	0.80154	0.422819	0.999929
ALKBH5	0.159327	0.128974	0.0303525	0.800599	0.423364	0.999929
CFAP20	0.204759	0.177634	0.0271254	0.800466	0.423441	0.999929
UBE2E1	0.0754485	0.0917075	-0.016259	-0.800412	0.423472	0.999929
ITGB7	0.203699	0.237413	-0.0337143	-0.799915	0.42376	0.999929
CRTAM	0.63316	0.541019	0.0921415	0.799816	0.423817	0.999929
BLMH	0.0829534	0.0996265	-0.0166731	-0.799568	0.423961	0.999929
CAMK4	0.461285	0.506978	-0.0456925	-0.799556	0.423968	0.999929
PXN	0.0662448	0.0828063	-0.0165615	-0.799474	0.424016	0.999929
YPEL3	0.166295	0.20858	-0.0422847	-0.798767	0.424425	0.999929
WIPF2	0.124066	0.107532	0.0165338	0.798709	0.424459	0.999929
SBNO1	0.208914	0.189731	0.019183	0.797665	0.425065	0.999929
F11R	0.0628255	0.0797376	-0.0169121	-0.797325	0.425262	0.999929
GZMB	1.18663	1.01679	0.169839	0.796725	0.42561	0.999929
TBC1D25	0.0894912	0.0732715	0.0162197	0.796068	0.425992	0.999929
IFITM1	1.85309	1.93489	-0.0817973	-0.79604	0.426009	0.999929
AIP	0.267585	0.299474	-0.0318895	-0.795909	0.426085	0.999929
EIF4G2	1.10294	1.0241	0.0788433	0.795878	0.426103	0.999929
C17orf67	0.0332327	0.0503785	-0.0171458	-0.795112	0.426549	0.999929
RAP2B	0.202013	0.183396	0.0186175	0.79425	0.42705	0.999929
CCR5	0.0630325	0.0822171	-0.0191847	-0.79389	0.427259	0.999929
JAZF1	0.0942841	0.116692	-0.022408	-0.793402	0.427544	0.999929
SLU7	0.205615	0.189217	0.0163982	0.793149	0.427691	0.999929
DUSP10	0.23956	0.209742	0.029818	0.792839	0.427871	0.999929
TSPAN14	0.272125	0.309743	-0.0376181	-0.79247	0.428087	0.999929
MT1E	0.171184	0.124272	0.0469119	0.792128	0.428286	0.999929
INPP4A	0.0953819	0.111603	-0.0162214	-0.79212	0.428291	0.999929
ZSWIM7	0.065048	0.0811346	-0.0160866	-0.792109	0.428297	0.999929
ARL6IP5	0.862705	0.936025	-0.0733201	-0.791075	0.4289	0.999929
ARMC1	0.0605346	0.0766047	-0.0160701	-0.790939	0.428979	0.999929
FYTTD1	0.238795	0.221602	0.0171935	0.790622	0.429164	0.999929
LINC01934	0.0905762	0.106645	-0.0160692	-0.790188	0.429418	0.999929
NBL1	0.202606	0.154208	0.0483981	0.790084	0.429479	0.999929
ACBD6	0.0768541	0.093019	-0.0161649	-0.789824	0.42963	0.999929
HMGN2	0.840676	0.895457	-0.0547809	-0.789551	0.42979	0.999929
GATAD2B	0.113711	0.129774	-0.0160629	-0.78819	0.430586	0.999929
SLC2A1	0.0975617	0.0813876	0.0161741	0.787651	0.430901	0.999929
HINT2	0.0971695	0.114346	-0.0171762	-0.787531	0.430971	0.999929
GLIPR1	0.712973	0.642749	0.0702238	0.787419	0.431037	0.999929
LGALS3	0.50788	0.569898	-0.0620183	-0.787378	0.431061	0.999929
MACO1	0.19441	0.172575	0.0218349	0.787239	0.431142	0.999929
HACD4	0.106814	0.124809	-0.0179947	-0.786727	0.431442	0.999929
ATF6	0.0681992	0.0841917	-0.0159925	-0.786416	0.431624	0.999929
ZNF91	0.0785338	0.0945038	-0.01597	-0.785193	0.43234	0.999929
IARS	0.0923731	0.108328	-0.0159546	-0.784739	0.432607	0.999929
CYTH4	0.077638	0.0936484	-0.0160104	-0.784739	0.432607	0.999929
NMI	0.0810335	0.0969889	-0.0159554	-0.78469	0.432635	0.999929
KANSL1	0.234555	0.264651	-0.0300963	-0.784508	0.432742	0.999929
PPIH	0.113727	0.129723	-0.0159955	-0.784031	0.433022	0.999929
SAR1A	0.225714	0.20787	0.0178438	0.783601	0.433274	0.999929
DECR1	0.132975	0.157737	-0.0247623	-0.783521	0.433321	0.999929
SLC35E1	0.092806	0.0768032	0.0160028	0.783473	0.433349	0.999929
ST13	0.610804	0.676125	-0.0653211	-0.783369	0.433411	0.999929
CAMTA1	0.174064	0.192775	-0.0187104	-0.78256	0.433885	0.999929
CHMP7	0.0948697	0.110816	-0.0159459	-0.782439	0.433957	0.999929
SSR1	0.279194	0.295357	-0.0161629	-0.782189	0.434103	0.999929
SRPK2	0.18492	0.200956	-0.0160354	-0.782121	0.434143	0.999929
RPN1	0.568543	0.53835	0.0301935	0.781656	0.434417	0.999929
APOBEC3H	0.0912918	0.111503	-0.0202111	-0.78138	0.434579	0.999929
NFATC3	0.138182	0.154629	-0.0164468	-0.781219	0.434674	0.999929
TOMM5	0.561743	0.505508	0.0562354	0.781042	0.434778	0.999929
FOPNL	0.0845205	0.100459	-0.015938	-0.78103	0.434785	0.999929
DHCR7	0.147783	0.114901	0.0328821	0.780965	0.434823	0.999929
LMF2	0.154183	0.170239	-0.0160554	-0.780863	0.434883	0.999929
SGTB	0.117301	0.133256	-0.0159557	-0.780354	0.435182	0.999929
CIAO1	0.189425	0.205319	-0.0158937	-0.780246	0.435246	0.999929
KRT10	0.486681	0.536937	-0.050256	-0.780196	0.435275	0.999929
AGFG2	0.0478111	0.0637108	-0.0158997	-0.780165	0.435294	0.999929
ARPC2	1.27254	1.32562	-0.0530833	-0.778659	0.436181	0.999929
PPA2	0.0829749	0.0988934	-0.0159185	-0.778538	0.436252	0.999929
SYVN1	0.0875989	0.071389	0.0162099	0.77836	0.436357	0.999929
DCPS	0.0624129	0.0785603	-0.0161474	-0.777839	0.436664	0.999929
NME3	0.238397	0.257293	-0.0188967	-0.774971	0.438357	0.999929
ARHGEF2	0.0790481	0.094988	-0.0159398	-0.774935	0.438378	0.999929
TENT5A	0.053936	0.0697552	-0.0158192	-0.774634	0.438556	0.999929
AP1G1	0.151497	0.135642	0.0158547	0.774562	0.438599	0.999929
GRAMD1B	0.149624	0.12194	0.0276848	0.774082	0.438882	0.999929
SF3B2	0.629616	0.593055	0.0365614	0.773909	0.438985	0.999929
MTCH2	0.122671	0.138402	-0.015731	-0.773415	0.439277	0.999929
PIGC	0.0621839	0.0780192	-0.0158353	-0.773402	0.439285	0.999929
CAMLG	0.434574	0.396536	0.0380381	0.773327	0.439329	0.999929
USPL1	0.104216	0.1345	-0.0302835	-0.772897	0.439583	0.999929
IFITM3	0.0478135	0.0639701	-0.0161566	-0.772662	0.439722	0.999929
RSF1	0.300149	0.334789	-0.03464	-0.772524	0.439804	0.999929
PGAM1	0.776144	0.825999	-0.049855	-0.772413	0.43987	0.999929
HDAC7	0.0721317	0.0879721	-0.0158404	-0.772337	0.439915	0.999929
DHX15	0.223516	0.206346	0.0171696	0.772301	0.439936	0.999929
OSTM1	0.11021	0.126	-0.0157909	-0.772125	0.440041	0.999929
NKRF	0.058515	0.0766424	-0.0181274	-0.772062	0.440078	0.999929
GMFG	0.72761	0.811621	-0.0840119	-0.770855	0.440793	0.999929
DHRSX	0.0685092	0.084171	-0.0156618	-0.770379	0.441075	0.999929
TNIP3	0.142385	0.168232	-0.0258467	-0.770239	0.441158	0.999929
GNPAT	0.0868486	0.10274	-0.0158911	-0.770083	0.441251	0.999929
RDX	0.0605789	0.0762213	-0.0156424	-0.769962	0.441322	0.999929
LGR6	0.0450537	0.0281018	0.0169519	0.769068	0.441853	0.999929
CYC1	0.169831	0.185602	-0.0157706	-0.768469	0.442209	0.999929
MCM3	0.0445496	0.060185	-0.0156354	-0.76833	0.442291	0.999929
SNRPG	0.60383	0.643245	-0.0394156	-0.767993	0.442491	0.999929
NDUFB9	0.415309	0.442266	-0.0269579	-0.767686	0.442674	0.999929
POLE4	0.196542	0.21386	-0.0173183	-0.767029	0.443064	0.999929
ZC3H6	0.0666998	0.0827179	-0.0160181	-0.766964	0.443103	0.999929
LUC7L2	0.349923	0.329429	0.0204947	0.766706	0.443256	0.999929
FDPS	0.149453	0.165643	-0.0161906	-0.766289	0.443504	0.999929
GBP2	0.400201	0.451989	-0.0517873	-0.765555	0.443941	0.999929
SNRPN	0.443339	0.424253	0.0190856	0.7653	0.444093	0.999929
MIOS	0.0813465	0.0657788	0.0155677	0.764721	0.444438	0.999929
SLC27A2	0.0882575	0.0710071	0.0172504	0.763787	0.444994	0.999929
PAGR1	0.123732	0.107769	0.0159626	0.763402	0.445223	0.999929
TXNDC11	0.206445	0.190431	0.0160136	0.763337	0.445262	0.999929
GTF2I	0.152665	0.168992	-0.0163278	-0.763059	0.445428	0.999929
PDE6D	0.0617938	0.0773964	-0.0156027	-0.76285	0.445553	0.999929
GRHPR	0.13541	0.119753	0.0156567	0.762841	0.445558	0.999929
RABGGTB	0.194032	0.213369	-0.0193368	-0.76274	0.445618	0.999929
PCNP	0.369963	0.350883	0.0190802	0.762693	0.445647	0.999929
ZMYM5	0.176505	0.192507	-0.0160025	-0.762362	0.445844	0.999929
SP100	0.502359	0.551206	-0.0488467	-0.762355	0.445848	0.999929
EDARADD	0.11357	0.130883	-0.0173121	-0.762014	0.446051	0.999929
PPP5C	0.083849	0.0994824	-0.0156334	-0.761803	0.446177	0.999929
HMGB1	1.67371	1.59432	0.0793855	0.761201	0.446537	0.999929
MGAT4A	0.437093	0.481508	-0.0444158	-0.761019	0.446646	0.999929
ATG4B	0.183061	0.167513	0.0155482	0.760896	0.446719	0.999929
PUM3	0.0832914	0.0987469	-0.0154555	-0.760424	0.447001	0.999929
PYGO2	0.0695143	0.0851595	-0.0156452	-0.760162	0.447158	0.999929
IER3IP1	0.186031	0.202189	-0.0161573	-0.76013	0.447177	0.999929
HEXIM1	0.298583	0.255399	0.0431839	0.759526	0.447538	0.999929
TVP23B	0.106598	0.122362	-0.0157636	-0.759482	0.447564	0.999929
GTPBP1	0.17996	0.152644	0.0273162	0.759341	0.447648	0.999929
KIF21A	0.179403	0.163058	0.0163447	0.759197	0.447735	0.999929
ATXN2	0.0687139	0.0841375	-0.0154236	-0.758273	0.448288	0.999929
CCL4	1.81662	1.96542	-0.148801	-0.75816	0.448355	0.999929
POLR2C	0.292452	0.275303	0.0171482	0.758017	0.448441	0.999929
MFF	0.208767	0.227483	-0.0187159	-0.756776	0.449184	0.999929
PLCG1	0.0933384	0.108811	-0.0154726	-0.756537	0.449327	0.999929
BCL2	0.187127	0.209272	-0.0221445	-0.756267	0.449489	0.999929
NABP2	0.0594589	0.07494	-0.0154811	-0.756054	0.449617	0.999929
GBP3	0.050094	0.075634	-0.02554	-0.755735	0.449808	0.999929
GMPR2	0.072019	0.0874825	-0.0154636	-0.755438	0.449986	0.999929
KDM4C	0.137372	0.152901	-0.0155296	-0.754699	0.45043	0.999929
SAE1	0.100517	0.11599	-0.0154731	-0.754641	0.450464	0.999929
CTR9	0.292338	0.264546	0.0277916	0.754238	0.450706	0.999929
LTBP3	0.0684845	0.0838636	-0.0153791	-0.753817	0.450959	0.999929
CNOT4	0.175271	0.19098	-0.0157088	-0.753238	0.451307	0.999929
COA6	0.0929601	0.108714	-0.0157539	-0.752681	0.451642	0.999929
GFI1	0.0646397	0.0814248	-0.016785	-0.751833	0.452151	0.999929
IP6K2	0.167313	0.151907	0.0154062	0.751526	0.452336	0.999929
SVBP	0.0778232	0.0930901	-0.0152669	-0.749908	0.45331	0.999929
SLC1A4	0.177907	0.138662	0.039245	0.749413	0.453609	0.999929
GGCT	0.0672363	0.0825898	-0.0153535	-0.749364	0.453638	0.999929
DNAJB9	0.299032	0.324237	-0.0252044	-0.749336	0.453655	0.999929
ZNF791	0.144894	0.129513	0.0153805	0.748878	0.453931	0.999929
CEBPZOS	0.0785382	0.0938296	-0.0152915	-0.748786	0.453986	0.999929
AK2	0.138278	0.153594	-0.0153159	-0.748697	0.45404	0.999929
DYNLRB1	0.347352	0.383975	-0.0366229	-0.74829	0.454285	0.999929
UHRF2	0.263346	0.229681	0.033665	0.748269	0.454298	0.999929
CENPF	0.125488	0.104211	0.021277	0.748051	0.454429	0.999929
RNH1	0.312142	0.294254	0.0178879	0.747815	0.454572	0.999929
C1orf43	0.390386	0.407809	-0.0174223	-0.747265	0.454903	0.999929
JKAMP	0.0744948	0.0897123	-0.0152175	-0.747256	0.454909	0.999929
NUFIP2	0.213208	0.243021	-0.0298132	-0.74689	0.45513	0.999929
ECE1	0.0724259	0.0876515	-0.0152255	-0.746541	0.45534	0.999929
PYHIN1	0.216839	0.253689	-0.0368496	-0.746404	0.455423	0.999929
PRMT1	0.266601	0.285867	-0.0192657	-0.746291	0.455492	0.999929
ACTG1	2.32275	2.40279	-0.0800424	-0.745845	0.455761	0.999929
PLIN2	0.460227	0.508314	-0.0480866	-0.745557	0.455935	0.999929
GCH1	0.245248	0.21406	0.0311882	0.745458	0.455995	0.999929
OSTF1	0.38316	0.418807	-0.0356477	-0.745412	0.456023	0.999929
LSM1	0.242371	0.225942	0.0164295	0.74422	0.456743	0.999929
URM1	0.122199	0.13969	-0.0174908	-0.743958	0.456902	0.999929
CASP8	0.265294	0.299115	-0.0338213	-0.743762	0.45702	0.999929
RBM6	0.173891	0.189035	-0.0151439	-0.74332	0.457288	0.999929
BAG5	0.12413	0.108762	0.0153673	0.743227	0.457345	0.999929
C7orf26	0.0934224	0.0782482	0.0151743	0.743043	0.457456	0.999929
AGPAT4	0.0584464	0.0739137	-0.0154673	-0.742973	0.457498	0.999929
CXCR5	0.0367795	0.0520233	-0.0152438	-0.74259	0.45773	0.999929
TRAFD1	0.0636046	0.0786901	-0.0150855	-0.742558	0.45775	0.999929
SNRPB	0.747819	0.699944	0.0478752	0.742445	0.457818	0.999929
NSMCE1	0.14861	0.164219	-0.0156086	-0.742212	0.457959	0.999929
AL157402.2	0.0342085	0.060255	-0.0260465	-0.741821	0.458196	0.999929
DDHD2	0.0932216	0.0780866	0.0151349	0.741337	0.458489	0.999929
WIPF3	0.0341125	0.0183697	0.0157428	0.741135	0.458611	0.999929
POLG	0.138639	0.1233	0.0153387	0.74087	0.458772	0.999929
LAX1	0.122996	0.138878	-0.0158821	-0.740762	0.458838	0.999929
NDUFA1	0.737995	0.780504	-0.0425093	-0.740267	0.459138	0.999929
PRKCI	0.061055	0.0761423	-0.0150873	-0.738974	0.459923	0.999929
WDR45B	0.186822	0.170535	0.0162867	0.738212	0.460386	0.999929
ENO2	0.0742992	0.089561	-0.0152618	-0.737986	0.460523	0.999929
RAPGEF6	0.139659	0.154844	-0.015185	-0.737748	0.460668	0.999929
FXYD2	0.0402407	0.0553927	-0.015152	-0.737699	0.460697	0.999929
CCL3	0.457548	0.379711	0.077837	0.737551	0.460787	0.999929
JADE1	0.143666	0.12861	0.0150555	0.736828	0.461227	0.999929
MFAP1	0.104027	0.119057	-0.01503	-0.736446	0.461459	0.999929
RFC1	0.172116	0.187298	-0.015182	-0.736026	0.461715	0.999929
TMEM256	0.237017	0.264892	-0.0278748	-0.734667	0.462542	0.999929
H2AFY	0.244529	0.260775	-0.0162456	-0.734611	0.462577	0.999929
GLT8D1	0.0582555	0.0731721	-0.0149166	-0.734566	0.462604	0.999929
BRWD1	0.242794	0.224622	0.0181719	0.733904	0.463007	0.999929
PIN1	0.196197	0.228681	-0.0324841	-0.73373	0.463113	0.999929
RNF2	0.115309	0.0980856	0.0172232	0.73349	0.46326	0.999929
NIPSNAP1	0.0625165	0.0776323	-0.0151158	-0.73281	0.463675	0.999929
RAC1	0.691321	0.645515	0.0458059	0.73275	0.463711	0.999929
PSMD9	0.299779	0.279128	0.0206509	0.732524	0.463849	0.999929
TNFRSF1A	0.0696356	0.0853062	-0.0156706	-0.73234	0.463961	0.999929
FAM104A	0.136976	0.151861	-0.0148852	-0.732094	0.464111	0.999929
TULP4	0.0716234	0.0865736	-0.0149501	-0.732028	0.464151	0.999929
MARCKSL1	0.521271	0.45714	0.0641308	0.731679	0.464365	0.999929
TTC14	0.159315	0.174694	-0.0153791	-0.731473	0.46449	0.999929
CCDC88B	0.0773428	0.0922238	-0.014881	-0.731472	0.464491	0.999929
SYTL2	0.315532	0.27783	0.0377023	0.731437	0.464512	0.999929
TOR1B	0.126443	0.111265	0.0151779	0.731036	0.464757	0.999929
EXOSC9	0.133451	0.11018	0.0232718	0.731023	0.464765	0.999929
PLA2G16	0.1888	0.221409	-0.0326096	-0.730855	0.464868	0.999929
HNRNPF	0.733066	0.692489	0.0405765	0.730126	0.465313	0.999929
TMEM154	0.0928794	0.107945	-0.015066	-0.729956	0.465417	0.999929
SELENOF	0.449136	0.467358	-0.0182219	-0.729924	0.465437	0.999929
RAB8B	0.339971	0.308658	0.0313134	0.728829	0.466106	0.999929
HDAC1	0.189854	0.205982	-0.016128	-0.728746	0.466157	0.999929
SREK1IP1	0.151267	0.16713	-0.0158627	-0.72846	0.466332	0.999929
ADA2	0.114226	0.0988311	0.015395	0.728377	0.466383	0.999929
SSBP2	0.0377235	0.0525581	-0.0148346	-0.727819	0.466724	0.999929
PLCL2	0.0475748	0.0623672	-0.0147925	-0.727586	0.466867	0.999929
TSTA3	0.141392	0.156319	-0.0149264	-0.727418	0.46697	0.999929
EPRS	0.142	0.157294	-0.0152943	-0.727381	0.466993	0.999929
GON4L	0.157242	0.172936	-0.0156944	-0.726745	0.467382	0.999929
ZMAT5	0.0408104	0.0556115	-0.0148011	-0.726713	0.467402	0.999929
UGCG	0.119808	0.13556	-0.0157519	-0.726288	0.467662	0.999929
NOLC1	0.210417	0.194846	0.015571	0.726183	0.467726	0.999929
DDX3Y	0.20659	0.312872	-0.106283	-0.725738	0.468	0.999929
PRR5L	0.0460407	0.0608843	-0.0148435	-0.725729	0.468005	0.999929
B3GAT3	0.13052	0.147495	-0.0169751	-0.725459	0.46817	0.999929
CHMP3	0.122244	0.137014	-0.0147693	-0.725073	0.468407	0.999929
GYPC	0.86425	0.813986	0.0502639	0.724913	0.468505	0.999929
IFI16	0.491705	0.528052	-0.0363473	-0.72445	0.46879	0.999929
DHX29	0.118935	0.13379	-0.0148554	-0.724275	0.468897	0.999929
RPAP3	0.091161	0.0764316	0.0147295	0.723903	0.469125	0.999929
PPM1G	0.473709	0.439994	0.0337152	0.723776	0.469203	0.999929
PRMT2	0.337461	0.36416	-0.0266991	-0.723091	0.469624	0.999929
ADRM1	0.394275	0.36336	0.0309154	0.722623	0.469911	0.999929
RNF41	0.109919	0.095173	0.0147461	0.722538	0.469964	0.999929
RAB14	0.316316	0.298896	0.0174197	0.721447	0.470634	0.999929
ERVK3-1	0.197269	0.212456	-0.0151875	-0.721114	0.470839	0.999929
PSMD1	0.133114	0.147832	-0.0147183	-0.720919	0.470959	0.999929
ABHD17A	0.181107	0.213192	-0.0320852	-0.720903	0.470969	0.999929
FIS1	0.340229	0.377224	-0.0369953	-0.719402	0.471893	0.999929
FAM32A	0.277238	0.252914	0.0243242	0.719334	0.471935	0.999929
S100A4	1.49858	1.63714	-0.138555	-0.719152	0.472047	0.999929
WAPL	0.248314	0.233055	0.0152589	0.719099	0.47208	0.999929
SMIM20	0.0667445	0.0814249	-0.0146804	-0.719006	0.472137	0.999929
NARS	0.10743	0.122029	-0.0145985	-0.718954	0.472169	0.999929
RNF11	0.334838	0.296153	0.0386845	0.718016	0.472747	0.999929
USP25	0.0733582	0.0880193	-0.0146611	-0.717675	0.472958	0.999929
RHOF	0.457364	0.496197	-0.0388331	-0.717598	0.473005	0.999929
CCDC57	0.106379	0.121157	-0.0147782	-0.716915	0.473427	0.999929
SDR39U1	0.0974036	0.112307	-0.0149037	-0.716657	0.473586	0.999929
LSM2	0.212974	0.252449	-0.0394747	-0.716369	0.473764	0.999929
PFDN6	0.088039	0.102576	-0.0145369	-0.715969	0.47401	0.999929
PIK3CD	0.132748	0.148713	-0.0159647	-0.715334	0.474403	0.999929
KCNK5	0.0546623	0.0396343	0.015028	0.715232	0.474466	0.999929
PIM2	0.270174	0.302402	-0.032228	-0.714878	0.474685	0.999929
ST6GAL1	0.049107	0.0637074	-0.0146004	-0.714522	0.474904	0.999929
CNOT10	0.110942	0.0963789	0.0145626	0.714393	0.474984	0.999929
GAK	0.144656	0.129954	0.0147016	0.713987	0.475235	0.999929
ANAPC11	0.317497	0.35092	-0.0334231	-0.713739	0.475388	0.999929
COPS6	0.219534	0.234908	-0.0153737	-0.713255	0.475688	0.999929
SUCLG1	0.133872	0.148545	-0.0146727	-0.712955	0.475874	0.999929
CHKA	0.058857	0.0440014	0.0148556	0.712731	0.476012	0.999929
AP4B1	0.0631648	0.0777608	-0.014596	-0.712598	0.476095	0.999929
ANXA2	0.436801	0.48677	-0.0499685	-0.712544	0.476128	0.999929
RELA	0.289614	0.253814	0.0358005	0.712146	0.476375	0.999929
SNX10	0.0442456	0.0594763	-0.0152307	-0.71209	0.476409	0.999929
SNW1	0.202479	0.217004	-0.0145252	-0.711939	0.476503	0.999929
CDK17	0.476969	0.434162	0.0428073	0.711925	0.476511	0.999929
MYD88	0.0926621	0.107131	-0.014469	-0.711835	0.476567	0.999929
CCL4L2	0.634155	0.545555	0.0885998	0.711771	0.476606	0.999929
PDIA6	0.464224	0.440141	0.0240833	0.711718	0.476639	0.999929
UQCRH	0.812811	0.770629	0.0421822	0.711567	0.476733	0.999929
ZBTB38	0.3551	0.322335	0.0327647	0.711009	0.477078	0.999929
CBWD1	0.0778061	0.0926313	-0.0148252	-0.710874	0.477163	0.999929
XCL1	0.352806	0.423094	-0.0702883	-0.71059	0.477338	0.999929
HNRNPAB	0.446864	0.404724	0.0421403	0.710354	0.477485	0.999929
FNDC3A	0.115568	0.129994	-0.0144261	-0.709954	0.477733	0.999929
HIST1H1E	0.255261	0.21522	0.0400404	0.709387	0.478084	0.999929
RASSF3	0.0747249	0.0893176	-0.0145927	-0.708503	0.478633	0.999929
STIM2	0.122671	0.13779	-0.0151191	-0.708296	0.478762	0.999929
MTSS1	0.0565375	0.040787	0.0157506	0.708048	0.478916	0.999929
FRG1	0.198816	0.183673	0.0151428	0.708015	0.478936	0.999929
SPTLC2	0.0687064	0.0830705	-0.0143641	-0.707746	0.479103	0.999929
SRSF3	0.826662	0.771048	0.0556138	0.706716	0.479743	0.999929
MCRIP1	0.154064	0.168964	-0.0149001	-0.706579	0.479828	0.999929
MED27	0.0892605	0.103671	-0.0144109	-0.70655	0.479846	0.999929
PREB	0.105706	0.120291	-0.0145852	-0.706468	0.479897	0.999929
ETFB	0.147789	0.1709	-0.0231109	-0.70635	0.479971	0.999929
TNFSF10	0.158724	0.187696	-0.0289718	-0.706343	0.479975	0.999929
RNF126	0.200627	0.218609	-0.0179819	-0.706318	0.47999	0.999929
DAPK3	0.102559	0.0880798	0.0144792	0.706149	0.480095	0.999929
IDH2	0.36774	0.412773	-0.045033	-0.705694	0.480378	0.999929
IFNAR1	0.107587	0.122102	-0.0145145	-0.705591	0.480442	0.999929
EGLN2	0.211391	0.193157	0.0182346	0.705152	0.480716	0.999929
JMJD1C	0.488235	0.529918	-0.0416825	-0.704735	0.480975	0.999929
PTOV1	0.171073	0.192176	-0.0211029	-0.704406	0.48118	0.999929
NDUFS4	0.0855402	0.100037	-0.0144966	-0.704341	0.48122	0.999929
EML3	0.103752	0.118213	-0.0144602	-0.704222	0.481294	0.999929
TMC6	0.26672	0.290705	-0.0239846	-0.703724	0.481605	0.999929
COX7A2L	0.312237	0.346661	-0.0344239	-0.703617	0.481671	0.999929
ELMSAN1	0.21722	0.179064	0.0381561	0.703528	0.481727	0.999929
SGTA	0.126817	0.112427	0.0143902	0.703523	0.48173	0.999929
U2SURP	0.269666	0.286427	-0.0167603	-0.702591	0.48231	0.999929
MED29	0.194525	0.21233	-0.0178053	-0.702487	0.482375	0.999929
AL365205.1	0.0656337	0.0799628	-0.0143291	-0.702313	0.482484	0.999929
CHRNA5	0.016255	0.0306296	-0.0143746	-0.699993	0.483931	0.999929
KRAS	0.323232	0.339643	-0.0164101	-0.699814	0.484043	0.999929
ATP5MG	1.4164	1.46366	-0.0472575	-0.699309	0.484359	0.999929
CDKN2C	0.0517493	0.0757477	-0.0239983	-0.699195	0.48443	0.999929
COMMD6	1.14963	1.18775	-0.0381217	-0.699186	0.484436	0.999929
SYS1	0.210192	0.195151	0.0150417	0.698884	0.484624	0.999929
ZFX	0.120013	0.105775	0.0142385	0.698294	0.484993	0.999929
GNPTG	0.150492	0.164813	-0.014321	-0.698166	0.485074	0.999929
EIF4G3	0.06127	0.0754571	-0.0141871	-0.697798	0.485304	0.999929
PIGT	0.217351	0.202957	0.0143943	0.697691	0.485371	0.999929
ELOF1	0.196669	0.181399	0.0152697	0.697627	0.485411	0.999929
ARL6IP4	0.516561	0.550441	-0.0338801	-0.697409	0.485547	0.999929
RINL	0.0475246	0.0617313	-0.0142066	-0.696676	0.486006	0.999929
ACTR1B	0.123125	0.13767	-0.0145452	-0.696654	0.486019	0.999929
IFI6	0.24196	0.282452	-0.0404911	-0.696279	0.486254	0.999929
AGFG1	0.0747634	0.0896705	-0.0149071	-0.696116	0.486356	0.999929
SLC9A3R1	0.60144	0.546842	0.0545979	0.696079	0.48638	0.999929
KMT2A	0.25379	0.271668	-0.0178783	-0.696058	0.486393	0.999929
[truncated: 3,272 more rows]

## Sheet: CD4-tumor
	MPR	Non-MPR	Foldchange	stat	pvalue	FDR
ARHGAP15	0.379775	0.50521	-0.125435	-3.51115	0.000446165	0.999921
DUSP4	1.61668	1.16543	0.451244	3.47054	0.000519421	0.999921
NUP98	0.46885	0.360956	0.107895	3.08744	0.00201886	0.999921
UBL5	0.887021	1.01789	-0.130868	-3.00002	0.00269964	0.999921
ELP5	0.177179	0.11628	0.0608992	2.94333	0.00324704	0.999921
AP3S1	0.319452	0.254385	0.0650676	2.90182	0.00370998	0.999921
MT2A	1.28461	0.906273	0.378334	2.83322	0.00460817	0.999921
MINOS1	0.332071	0.438724	-0.106653	-2.73028	0.00632806	0.999921
NAB1	0.298387	0.201585	0.0968022	2.70104	0.00691232	0.999921
ACTR3	0.543365	0.650043	-0.106678	-2.66379	0.00772655	0.999921
LAPTM4A	0.625792	0.482394	0.143397	2.65476	0.00793643	0.999921
XAF1	0.0719493	0.127748	-0.055799	-2.63652	0.00837625	0.999921
LTB	0.915187	1.28617	-0.370985	-2.62554	0.00865128	0.999921
GIMAP4	0.195747	0.328711	-0.132964	-2.61578	0.00890227	0.999921
CREM	2.28737	1.85409	0.433276	2.59118	0.00956469	0.999921
NUTM2B-AS1	0.1755	0.230563	-0.0550627	-2.59096	0.00957096	0.999921
CEMIP2	0.832431	0.706964	0.125467	2.56634	0.0102777	0.999921
VPS37B	0.679345	0.476752	0.202594	2.54901	0.0108029	0.999921
DDX27	0.32226	0.258251	0.0640082	2.54797	0.0108353	0.999921
USP3	0.216438	0.283928	-0.0674907	-2.51621	0.0118623	0.999921
GNG5	0.513405	0.624322	-0.110917	-2.51414	0.0119323	0.999921
TNFRSF25	0.203663	0.283787	-0.0801234	-2.49289	0.0126709	0.999921
FLOT1	0.0716371	0.122066	-0.0504291	-2.47379	0.0133689	0.999921
PPP1R18	0.226956	0.363279	-0.136323	-2.46862	0.0135635	0.999921
GIMAP6	0.0590485	0.10954	-0.0504919	-2.4635	0.0137587	0.999921
SRSF2	1.31271	0.983747	0.328968	2.46051	0.0138739	0.999921
GIMAP5	0.0625968	0.115041	-0.052444	-2.45786	0.0139769	0.999921
SERINC1	0.623769	0.511425	0.112343	2.43995	0.0146892	0.999921
FTH1	4.07622	3.67345	0.402773	2.43846	0.0147501	0.999921
AAED1	0.268034	0.201858	0.0661765	2.40989	0.0159573	0.999921
TIMP1	0.199103	0.304285	-0.105182	-2.40916	0.0159892	0.999921
FDX1	0.296592	0.246707	0.0498853	2.40475	0.0161836	0.999921
ARIH2	0.421663	0.367516	0.0541472	2.39871	0.016453	0.999921
DENR	0.168488	0.21758	-0.049092	-2.39555	0.0165955	0.999921
GIMAP7	0.293195	0.453484	-0.16029	-2.39113	0.0167966	0.999921
NAA38	0.193177	0.2536	-0.0604226	-2.38935	0.0168782	0.999921
SARAF	3.18543	2.87183	0.313599	2.38607	0.0170293	0.999921
FKBP2	0.154496	0.20678	-0.0522832	-2.38566	0.0170484	0.999921
PSMB9	0.412964	0.604415	-0.191452	-2.38492	0.017083	0.999921
NDUFB1	0.303039	0.424437	-0.121398	-2.38438	0.0171081	0.999921
GABARAPL1	0.702998	0.512963	0.190035	2.38255	0.0171933	0.999921
YPEL5	1.55663	1.27318	0.283449	2.36626	0.0179686	0.999921
LSM5	0.178971	0.228462	-0.0494906	-2.36276	0.0181395	0.999921
SRGN	3.85529	3.47179	0.383499	2.3619	0.0181816	0.999921
DBF4	0.298969	0.238173	0.0607958	2.35576	0.0184847	0.999921
WNK1	0.474499	0.421363	0.0531356	2.34712	0.018919	0.999921
JPT1	0.746725	0.611234	0.135491	2.34501	0.0190265	0.999921
ISCA1	0.664728	0.506107	0.158621	2.30158	0.0213589	0.999921
NDUFA3	0.488605	0.587304	-0.0986995	-2.27879	0.0226795	0.999921
GIMAP1	0.111262	0.194379	-0.0831172	-2.26961	0.0232313	0.999921
CHMP5	0.126199	0.174775	-0.0485767	-2.26369	0.023593	0.999921
CNBD2	0.139556	0.0921914	0.0473642	2.25099	0.0243863	0.999921
CD83	0.118225	0.254843	-0.136618	-2.25072	0.0244031	0.999921
KANSL1-AS1	0.0754284	0.170296	-0.0948679	-2.24004	0.0250884	0.999921
LYST	0.342055	0.283051	0.0590031	2.22995	0.0257506	0.999921
LIMD2	0.547245	0.730475	-0.18323	-2.22525	0.0260647	0.999921
ARHGDIA	0.72526	0.658052	0.0672076	2.22343	0.0261869	0.999921
NR3C1	1.53131	1.29622	0.235091	2.22318	0.0262039	0.999921
KMT5C	0.127297	0.0809499	0.0463475	2.21147	0.0270034	0.999921
GSTO1	0.177459	0.225408	-0.0479491	-2.19737	0.0279939	0.999921
FAM177A1	1.25355	0.991038	0.262512	2.18717	0.0287299	0.999921
PDCL3	0.770675	0.604694	0.165981	2.17111	0.0299225	0.999921
NDUFB3	0.126419	0.202425	-0.0760062	-2.16204	0.0306149	0.999921
NECAP2	0.18999	0.23596	-0.04597	-2.1557	0.0311068	0.999921
TMOD3	0.230168	0.274772	-0.044604	-2.14783	0.0317275	0.999921
ARPC5	0.334458	0.429844	-0.0953867	-2.13959	0.0323882	0.999921
EIF2S2	0.29004	0.337171	-0.0471309	-2.13608	0.0326733	0.999921
HSPA13	0.176073	0.130819	0.0452544	2.13419	0.0328275	0.999921
FLT3LG	0.173778	0.267414	-0.0936353	-2.1141	0.034507	0.999921
POR	0.264098	0.185388	0.0787103	2.11318	0.0345858	0.999921
DNPH1	0.204563	0.353695	-0.149132	-2.11022	0.0348392	0.999921
PSME2	0.489287	0.666668	-0.17738	-2.10249	0.0355103	0.999921
ERGIC2	0.143906	0.187388	-0.0434821	-2.09092	0.0365351	0.999921
NDUFB2	0.510666	0.612286	-0.101619	-2.08605	0.0369741	0.999921
SENP7	0.109025	0.154818	-0.0457927	-2.08272	0.0372769	0.999921
DDX24	1.18495	1.02892	0.156034	2.0734	0.0381355	0.999921
MED4	0.320692	0.269938	0.0507538	2.0655	0.0388762	0.999921
NHP2	0.1941	0.239916	-0.0458155	-2.05272	0.0400998	0.999921
ZDBF2	0.16211	0.114922	0.0471874	2.04429	0.0409247	0.999921
LEPROTL1	1.57039	1.35942	0.210975	2.0336	0.041992	0.999921
TCF7	0.141232	0.225919	-0.0846877	-2.0329	0.0420623	0.999921
DDX6	0.474035	0.424002	0.0500333	2.02995	0.0423619	0.999921
PFN1	1.96839	2.27333	-0.304944	-2.02676	0.0426867	0.999921
NDEL1	0.289387	0.241977	0.04741	2.02512	0.042855	0.999921
PSME1	1.01382	1.18794	-0.174123	-2.02258	0.0431168	0.999921
RNMT	0.388031	0.332595	0.0554356	2.01774	0.0436185	0.999921
MSL2	0.210634	0.168112	0.0425219	1.99957	0.0455469	0.999921
ARHGEF1	0.720126	0.620688	0.0994384	1.99683	0.0458441	0.999921
MORF4L1	1.01826	0.916525	0.101732	1.99349	0.0462081	0.999921
ATP5MD	0.641115	0.72208	-0.0809651	-1.98911	0.0466888	0.999921
ABT1	0.258585	0.216208	0.0423776	1.98703	0.0469192	0.999921
SERF2	1.83116	1.98602	-0.154853	-1.98482	0.0471645	0.999921
PPP6C	0.346704	0.301891	0.0448128	1.98351	0.0473101	0.999921
NOP10	0.388384	0.485465	-0.0970808	-1.98055	0.0476412	0.999921
DCTN6	0.23077	0.188418	0.0423512	1.9779	0.0479401	0.999921
ODC1	0.748991	0.630665	0.118326	1.97717	0.0480219	0.999921
PPP1R16B	0.387894	0.300959	0.086935	1.97607	0.0481465	0.999921
NCL	1.36464	1.1916	0.173048	1.97014	0.0488221	0.999921
DENND2D	0.135925	0.212799	-0.0768746	-1.96847	0.0490142	0.999921
SMIM37	0.111695	0.155192	-0.0434966	-1.9651	0.049403	0.999921
DDX58	0.0653794	0.106331	-0.0409521	-1.96311	0.0496332	0.999921
CD320	0.0865298	0.129763	-0.0432327	-1.93475	0.0530207	0.999921
RPP21	0.375423	0.309652	0.0657706	1.93346	0.0531797	0.999921
ATP6V0C	1.26901	1.07658	0.192433	1.93108	0.0534732	0.999921
PAXX	0.427086	0.497694	-0.0706081	-1.92814	0.0538383	0.999921
TXLNG	0.216717	0.161896	0.0548211	1.92638	0.0540564	0.999921
PNPLA2	0.535182	0.428526	0.106656	1.92321	0.0544535	0.999921
RASSF5	0.344564	0.407518	-0.0629535	-1.92312	0.0544648	0.999921
HINT1	1.32039	1.41257	-0.0921769	-1.91975	0.0548896	0.999921
TAPBP	0.541464	0.634445	-0.0929811	-1.91853	0.0550444	0.999921
TMA7	1.38834	1.52489	-0.136548	-1.91798	0.0551139	0.999921
POLR2J	0.240371	0.284709	-0.0443382	-1.91627	0.0553302	0.999921
LSM7	0.420266	0.472661	-0.0523951	-1.91443	0.0555655	0.999921
WDR47	0.15801	0.117125	0.040885	1.90995	0.0561397	0.999921
SLC25A3	1.30406	1.17328	0.130774	1.90357	0.0569659	0.999921
OST4	1.06464	1.20935	-0.144716	-1.90352	0.0569733	0.999921
CALM2	1.43691	1.25394	0.182973	1.89527	0.0580565	0.999921
PRDX3	0.110769	0.174039	-0.0632702	-1.89206	0.0584831	0.999921
GFPT1	0.22962	0.18483	0.0447897	1.88634	0.0592488	0.999921
HERPUD2	0.490305	0.421641	0.0686639	1.88557	0.0593525	0.999921
PTGER2	0.0834453	0.125889	-0.042444	-1.88539	0.0593778	0.999921
RBM38	0.339398	0.239751	0.0996469	1.88421	0.0595365	0.999921
LCP2	0.284701	0.405354	-0.120653	-1.87789	0.0603967	0.999921
NDUFS6	0.275254	0.317587	-0.0423331	-1.87043	0.0614247	0.999921
THOC7	0.118149	0.157355	-0.0392059	-1.86926	0.061587	0.999921
YIPF4	0.114164	0.153306	-0.0391424	-1.86591	0.0620546	0.999921
CORO1B	0.375104	0.528499	-0.153395	-1.86554	0.0621059	0.999921
TENT5C	0.672837	0.518491	0.154347	1.86517	0.0621575	0.999921
POLR2A	0.554238	0.421843	0.132394	1.86505	0.0621741	0.999921
GBP4	0.138711	0.179718	-0.0410068	-1.86322	0.0624317	0.999921
ATOX1	0.115586	0.179041	-0.0634555	-1.84808	0.0645911	0.999921
ITM2A	1.23846	1.05215	0.186311	1.84773	0.0646413	0.999921
ETF1	0.468322	0.357338	0.110984	1.84656	0.0648113	0.999921
SNU13	0.862488	0.758165	0.104323	1.84338	0.0652735	0.999921
MYL12A	0.989347	1.19121	-0.201865	-1.83674	0.0662476	0.999921
RNF19A	1.09936	0.892222	0.207142	1.83324	0.0667673	0.999921
STK38	0.144617	0.184049	-0.0394324	-1.83025	0.0672121	0.999921
SEC14L2	0.10536	0.0671447	0.0382148	1.82007	0.0687485	0.999921
HNRNPA0	1.10944	0.9727	0.13674	1.81996	0.0687648	0.999921
DRAP1	0.386597	0.491815	-0.105218	-1.81966	0.0688112	0.999921
ATP5F1E	1.92775	2.07524	-0.147492	-1.81635	0.0693166	0.999921
GOLPH3	0.407114	0.337339	0.0697751	1.80988	0.0703141	0.999921
LITAF	0.834967	0.729969	0.104998	1.80915	0.0704283	0.999921
TMSB4X	4.17563	4.38814	-0.212507	-1.80647	0.0708445	0.999921
GBP1	0.0999125	0.156623	-0.0567104	-1.80124	0.0716646	0.999921
AIM2	0.0535919	0.0931647	-0.0395728	-1.80082	0.0717317	0.999921
SUB1	1.24367	1.15325	0.0904172	1.80007	0.0718503	0.999921
IFI27L2	0.1995	0.296151	-0.0966507	-1.7991	0.0720031	0.999921
STAU1	0.407615	0.341774	0.0658409	1.79853	0.0720923	0.999921
HSPA9	0.677019	0.563089	0.11393	1.79706	0.0723266	0.999921
TFIP11	0.197582	0.159776	0.0378067	1.79676	0.0723732	0.999921
KLRB1	1.05166	0.858178	0.193484	1.78551	0.0741783	0.999921
PSMB10	0.234942	0.349799	-0.114857	-1.78045	0.0750028	0.999921
ITGB2-AS1	0.0897921	0.135432	-0.0456398	-1.78019	0.0750442	0.999921
CKLF	0.334787	0.465103	-0.130317	-1.77537	0.0758375	0.999921
SRSF5	1.26133	1.06126	0.200075	1.77461	0.0759624	0.999921
CYTH1	0.628889	0.527746	0.101144	1.77243	0.076324	0.999921
MTFP1	0.26935	0.205339	0.0640102	1.7712	0.0765269	0.999921
MTIF3	0.082645	0.120817	-0.0381721	-1.76826	0.0770177	0.999921
CSK	0.187631	0.266755	-0.0791244	-1.76703	0.0772234	0.999921
NDUFB7	0.213701	0.279836	-0.0661358	-1.76506	0.0775541	0.999921
S100A11	0.861028	1.06949	-0.208458	-1.75982	0.0784376	0.999921
SELENOH	0.285624	0.389788	-0.104164	-1.75682	0.0789489	0.999921
NRBP1	0.438991	0.376457	0.0625348	1.74958	0.080191	0.999921
TMX4	0.496797	0.407159	0.0896384	1.74751	0.0805494	0.999921
TNFAIP8	0.376818	0.525454	-0.148636	-1.74724	0.0805955	0.999921
SASH3	0.118717	0.180043	-0.0613254	-1.73912	0.0820134	0.999921
LSM6	0.105476	0.155402	-0.0499265	-1.73777	0.0822512	0.999921
RNASEH2C	0.16893	0.204837	-0.0359068	-1.73708	0.0823731	0.999921
NASP	0.567112	0.451394	0.115719	1.73277	0.0831369	0.999921
SP110	0.175772	0.234387	-0.0586155	-1.72572	0.0843987	0.999921
RARRES3	0.740349	0.884207	-0.143858	-1.72542	0.0844516	0.999921
NAA10	0.198461	0.235217	-0.0367565	-1.72041	0.0853573	0.999921
MAPRE1	0.400582	0.34259	0.0579921	1.72018	0.0853993	0.999921
MEA1	0.180105	0.21629	-0.0361846	-1.71934	0.0855523	0.999921
OAT	0.400216	0.296579	0.103637	1.71903	0.0856084	0.999921
EIF1	3.34306	3.16089	0.182176	1.71765	0.0858601	0.999921
TSSC4	0.1992	0.162795	0.0364057	1.71749	0.0858896	0.999921
EMP3	0.582367	0.74603	-0.163664	-1.71679	0.0860184	0.999921
TMEM39A	0.138985	0.103282	0.0357031	1.71637	0.0860938	0.999921
ABCG1	0.28798	0.230565	0.057415	1.71577	0.0862035	0.999921
BTG1	3.4328	3.22589	0.206911	1.71571	0.0862147	0.999921
TMEM167A	0.181021	0.217521	-0.0364995	-1.71254	0.0867974	0.999921
RANBP2	0.721354	0.569338	0.152016	1.7091	0.0874323	0.999921
PHF20	0.506029	0.405454	0.100574	1.70902	0.0874467	0.999921
TAGAP	0.69991	0.815169	-0.115259	-1.70523	0.0881515	0.999921
MGST3	0.25604	0.297001	-0.0409613	-1.69933	0.089257	0.999921
ATG2A	0.189405	0.1542	0.0352045	1.69903	0.0893144	0.999921
CXCL13	1.07078	0.743122	0.327662	1.69671	0.0897521	0.999921
CDK11A	0.197683	0.160661	0.0370213	1.6959	0.0899041	0.999921
STAT1	0.256207	0.354414	-0.0982065	-1.69439	0.0901916	0.999921
EBP	0.187835	0.150301	0.0375335	1.69356	0.0903497	0.999921
EMC3	0.27662	0.239292	0.0373284	1.69178	0.090687	0.999921
MITD1	0.0786076	0.113272	-0.0346644	-1.68921	0.0911794	0.999921
SH3BP5	0.0621368	0.0968551	-0.0347183	-1.685	0.0919881	0.999921
STN1	0.0608753	0.10219	-0.0413147	-1.68014	0.0929304	0.999921
RIPOR2	0.234542	0.294495	-0.0599536	-1.67925	0.0931039	0.999921
ADK	0.232461	0.275917	-0.0434558	-1.67697	0.0935479	0.999921
MUC20-OT1	0.219583	0.163952	0.0556307	1.67296	0.0943349	0.999921
TAOK3	0.220853	0.256755	-0.0359014	-1.67264	0.0943977	0.999921
STRAP	0.616349	0.533246	0.083103	1.67126	0.0946694	0.999921
AKR1A1	0.115994	0.156185	-0.0401912	-1.66967	0.0949839	0.999921
SRRT	0.408413	0.311626	0.0967873	1.66944	0.0950311	0.999921
NUTF2	0.198674	0.234107	-0.0354334	-1.66638	0.0956386	0.999921
COX17	0.317048	0.397571	-0.080523	-1.66404	0.0961042	0.999921
EFHD2	0.177402	0.249847	-0.0724451	-1.66124	0.0966654	0.999921
CD8A	0.336597	0.178459	0.158138	1.66071	0.0967723	0.999921
AKAP13	0.965106	0.817405	0.147701	1.65815	0.0972866	0.999921
PRELID1	0.401831	0.475679	-0.0738478	-1.65765	0.0973875	0.999921
IFNGR1	0.314844	0.255109	0.0597349	1.6572	0.097479	0.999921
PDZD8	0.180752	0.144416	0.0363362	1.65368	0.0981922	0.999921
TTN	0.149127	0.113497	0.0356296	1.65295	0.0983404	0.999921
FAM118A	0.267416	0.19694	0.0704768	1.64905	0.0991367	0.999921
DERL2	0.264726	0.228587	0.036139	1.64531	0.0999054	0.999921
SAMD9L	0.046797	0.0807505	-0.0339535	-1.64519	0.0999303	0.999921
PIH1D1	0.145329	0.179041	-0.0337121	-1.64423	0.100129	0.999921
GABARAP	0.818962	0.919003	-0.100041	-1.6429	0.100403	0.999921
IFI35	0.0878009	0.121863	-0.0340623	-1.64261	0.100463	0.999921
TRAF3IP3	0.180908	0.275935	-0.0950268	-1.64161	0.100672	0.999921
TMCO1	0.308825	0.349818	-0.0409933	-1.63774	0.101475	0.999921
ATP5MF	0.513538	0.599025	-0.0854865	-1.6377	0.101484	0.999921
CD40LG	0.19381	0.318521	-0.124711	-1.63759	0.101506	0.999921
GLIPR2	0.0998493	0.144151	-0.0443014	-1.63271	0.102531	0.999921
FOXN3	0.281798	0.247226	0.0345724	1.63133	0.10282	0.999921
SF3A1	0.477706	0.38947	0.0882355	1.63011	0.103079	0.999921
GBP2	0.406676	0.496097	-0.0894208	-1.62732	0.103668	0.999921
SSBP1	0.2643	0.316615	-0.0523153	-1.62646	0.103852	0.999921
NDFIP2	0.117111	0.161333	-0.0442222	-1.6251	0.104141	0.999921
YTHDF2	0.358344	0.306932	0.0514123	1.62296	0.104598	0.999921
SIK2	0.136277	0.101394	0.0348827	1.62216	0.104769	0.999921
SRP9	0.300552	0.352131	-0.051579	-1.61886	0.105478	0.999921
EMC7	0.35393	0.311013	0.042917	1.61802	0.105659	0.999921
FBXO7	0.336574	0.301647	0.0349269	1.61683	0.105915	0.999921
GORASP2	0.244988	0.211136	0.0338513	1.61436	0.106448	0.999921
TIFA	0.173696	0.267888	-0.0941915	-1.61426	0.106472	0.999921
RBM8A	0.987122	0.916958	0.0701637	1.61405	0.106517	0.999921
AP2S1	0.191966	0.230429	-0.0384631	-1.61169	0.10703	0.999921
PDAP1	0.215619	0.25414	-0.0385219	-1.61144	0.107084	0.999921
CHMP2A	0.176684	0.239204	-0.0625198	-1.61091	0.1072	0.999921
DPP4	0.062954	0.096039	-0.033085	-1.6058	0.108317	0.999921
NR4A3	0.369097	0.248023	0.121074	1.60493	0.10851	0.999921
H2AFZ	1.57586	1.36604	0.209816	1.60408	0.108696	0.999921
KANSL2	0.22042	0.186081	0.0343385	1.59868	0.109891	0.999921
GIMAP2	0.079762	0.12077	-0.0410082	-1.59744	0.110167	0.999921
CCM2	0.12726	0.161668	-0.0344076	-1.59735	0.110187	0.999921
RGS14	0.101904	0.140561	-0.0386576	-1.59701	0.110264	0.999921
ALG13	0.411296	0.32638	0.084916	1.5969	0.110288	0.999921
TNIP1	0.3221	0.395443	-0.0733428	-1.5964	0.1104	0.999921
PMVK	0.109114	0.160486	-0.0513727	-1.59495	0.110724	0.999921
EIF2AK2	0.110662	0.143343	-0.0326814	-1.59397	0.110943	0.999921
TRMT112	0.746974	0.814363	-0.0673892	-1.59289	0.111184	0.999921
NIPA2	0.237224	0.201805	0.0354191	1.59286	0.111192	0.999921
LINC00861	0.137134	0.199406	-0.0622721	-1.59245	0.111283	0.999921
CSNK1D	0.494149	0.385741	0.108408	1.59231	0.111315	0.999921
PCIF1	0.270764	0.20892	0.0618445	1.59029	0.111769	0.999921
G3BP2	0.806941	0.706387	0.100553	1.58763	0.112369	0.999921
BST2	0.353112	0.467294	-0.114183	-1.58465	0.113047	0.999921
MVP	0.177657	0.232178	-0.054521	-1.58285	0.113456	0.999921
CHCHD10	0.273007	0.309893	-0.036886	-1.58269	0.113492	0.999921
APRT	0.620103	0.723875	-0.103772	-1.58128	0.113813	0.999921
EMD	0.790393	0.679555	0.110839	1.57614	0.114993	0.999921
PARP9	0.0576122	0.0897576	-0.0321455	-1.57602	0.11502	0.999921
GTF2H5	0.0728463	0.105441	-0.0325952	-1.57499	0.11526	0.999921
ATP5PB	0.371843	0.428591	-0.056748	-1.57451	0.11537	0.999921
ADA	0.0898993	0.121932	-0.032033	-1.56977	0.116468	0.999921
UBE2G1	0.261996	0.223998	0.0379982	1.56905	0.116636	0.999921
COA3	0.065817	0.0982084	-0.0323914	-1.56822	0.11683	0.999921
MACF1	0.335817	0.383366	-0.0475482	-1.56744	0.117012	0.999921
RCE1	0.1904	0.156186	0.0342137	1.56727	0.117051	0.999921
ATP6V0E1	0.700055	0.780757	-0.0807029	-1.56522	0.117531	0.999921
TSEN15	0.0715097	0.104678	-0.0331688	-1.56509	0.117562	0.999921
DDX3X	0.933516	0.812365	0.121151	1.56301	0.11805	0.999921
DNAJC9	0.303046	0.242204	0.0608414	1.56134	0.118444	0.999921
TMEM11	0.157082	0.125073	0.0320088	1.55931	0.118924	0.999921
CLIC1	0.955696	1.10284	-0.147145	-1.55298	0.120428	0.999921
CTLA4	0.962053	0.766375	0.195678	1.55271	0.120493	0.999921
TNFRSF18	0.454776	0.588928	-0.134151	-1.5526	0.120519	0.999921
ESD	0.107466	0.13907	-0.0316048	-1.55004	0.121132	0.999921
AKAP5	0.0864001	0.0537474	0.0326527	1.54863	0.12147	0.999921
PITHD1	0.446186	0.362989	0.0831969	1.54814	0.121588	0.999921
LAMTOR2	0.117074	0.151551	-0.034477	-1.54792	0.121642	0.999921
CCT8	0.283784	0.321075	-0.0372909	-1.54392	0.122609	0.999921
EDF1	0.929642	0.998906	-0.0692631	-1.54325	0.122771	0.999921
PTDSS1	0.301693	0.26781	0.0338837	1.54134	0.123234	0.999921
ZNF331	1.11679	0.949155	0.167637	1.53851	0.123925	0.999921
CTSA	0.25837	0.353689	-0.0953189	-1.53827	0.123983	0.999921
GPR25	0.0748588	0.129445	-0.0545862	-1.53562	0.124631	0.999921
ENSA	0.573669	0.527501	0.0461689	1.53504	0.124775	0.999921
PTPN7	0.317998	0.387527	-0.0695286	-1.53479	0.124834	0.999921
AES	0.489577	0.567505	-0.0779279	-1.53411	0.125003	0.999921
TBCC	0.37816	0.310144	0.0680163	1.53025	0.125954	0.999921
NBPF14	0.052745	0.0843616	-0.0316166	-1.52788	0.126542	0.999921
ARL6IP1	0.908606	0.773143	0.135463	1.5264	0.12691	0.999921
RIC8A	0.289758	0.222849	0.0669093	1.52563	0.127102	0.999921
MIEN1	0.19767	0.23286	-0.0351901	-1.52494	0.127274	0.999921
LYPLA2	0.139689	0.170888	-0.031199	-1.52437	0.127416	0.999921
GSDMD	0.145393	0.193546	-0.0481525	-1.52417	0.127467	0.999921
CDK16	0.265714	0.210079	0.055635	1.52355	0.127622	0.999921
MAP3K1	0.15213	0.117755	0.034375	1.52138	0.128165	0.999921
TRAF1	0.228172	0.31207	-0.0838978	-1.51956	0.128622	0.999921
OTUD5	0.10199	0.133409	-0.0314188	-1.51855	0.128876	0.999921
POFUT2	0.110946	0.0798407	0.0311053	1.51832	0.128935	0.999921
MKKS	0.0507339	0.081716	-0.0309821	-1.51731	0.129188	0.999921
CAPNS1	0.102509	0.138622	-0.0361133	-1.51509	0.129749	0.999921
NIN	0.248674	0.215777	0.0328972	1.51496	0.129783	0.999921
POU2F2	0.0492577	0.0821012	-0.0328436	-1.51469	0.129852	0.999921
POLR2E	0.293527	0.343701	-0.0501736	-1.51366	0.130113	0.999921
ANKHD1	0.292422	0.25981	0.032612	1.51324	0.130218	0.999921
TBCB	0.269694	0.329317	-0.0596228	-1.51231	0.130454	0.999921
PDCD1	0.467279	0.333899	0.133381	1.51026	0.130978	0.999921
HSD17B10	0.125809	0.157215	-0.0314065	-1.50912	0.131268	0.999921
PER1	0.607422	0.460807	0.146616	1.5082	0.131503	0.999921
BLOC1S4	0.228424	0.196575	0.0318493	1.50308	0.13282	0.999921
TSPYL2	1.07834	0.899068	0.179273	1.50175	0.133162	0.999921
ARF4	0.678104	0.579453	0.0986503	1.50062	0.133454	0.999921
TNFRSF1B	0.840656	0.712489	0.128167	1.49764	0.134226	0.999921
ATP5PF	0.360366	0.424658	-0.0642929	-1.49699	0.134397	0.999921
RAC2	0.940037	1.11038	-0.170344	-1.49601	0.134651	0.999921
ZNRD1	0.237372	0.2853	-0.0479279	-1.49494	0.13493	0.999921
ZBTB20	0.207476	0.243374	-0.0358984	-1.49461	0.135018	0.999921
LAT	0.422551	0.525638	-0.103087	-1.49326	0.13537	0.999921
SCAND1	0.708475	0.597903	0.110572	1.49274	0.135505	0.999921
ASF1A	0.127053	0.158389	-0.0313361	-1.49147	0.135839	0.999921
DSE	0.0919317	0.151747	-0.0598157	-1.49067	0.136049	0.999921
RNF114	0.400463	0.34529	0.0551725	1.49014	0.136188	0.999921
JAK3	0.192552	0.260361	-0.0678091	-1.48973	0.136294	0.999921
AL359834.1	0.0196841	0.0509499	-0.0312659	-1.48645	0.13716	0.999921
ERAP2	0.168987	0.275216	-0.106229	-1.48612	0.137249	0.999921
ATP1B3	0.948612	0.713182	0.23543	1.48504	0.137534	0.999921
OCIAD2	0.396347	0.47146	-0.0751129	-1.484	0.137809	0.999921
JAML	0.254045	0.204936	0.049108	1.48399	0.137811	0.999921
METRNL	0.165794	0.101488	0.0643058	1.48222	0.138282	0.999921
SNRPE	0.206092	0.239669	-0.0335764	-1.47735	0.139583	0.999921
AKIRIN1	0.524136	0.452935	0.071201	1.47597	0.139951	0.999921
LRPAP1	0.357603	0.32475	0.0328537	1.47556	0.140063	0.999921
IL23A	0.0287771	0.0735304	-0.0447533	-1.47416	0.14044	0.999921
PNPLA8	0.353652	0.295734	0.0579174	1.47399	0.140485	0.999921
GALM	0.265619	0.311093	-0.0454736	-1.47344	0.140633	0.999921
TUBB	0.367139	0.464928	-0.0977885	-1.47168	0.141107	0.999921
DUT	0.273763	0.335995	-0.0622323	-1.47131	0.141207	0.999921
BOLA3	0.0977582	0.128087	-0.0303284	-1.46932	0.141745	0.999921
CCDC124	0.154555	0.185265	-0.0307099	-1.46815	0.142064	0.999921
LGALS9	0.0499394	0.0798952	-0.0299558	-1.46576	0.142714	0.999921
TANK	0.427304	0.503461	-0.0761577	-1.462	0.143742	0.999921
DIP2A	0.204148	0.173386	0.0307617	1.46193	0.143759	0.999921
YWHAQ	0.855418	0.767756	0.087662	1.45914	0.144527	0.999921
STMN1	0.387012	0.288168	0.0988436	1.45853	0.144695	0.999921
TADA3	0.116525	0.147791	-0.0312655	-1.45839	0.144732	0.999921
MAGOH	0.513767	0.44047	0.0732968	1.45697	0.145126	0.999921
ATP5PD	0.351613	0.42542	-0.0738069	-1.45499	0.145671	0.999921
RELL1	0.153732	0.123946	0.0297867	1.45386	0.145984	0.999921
FAM49B	0.391221	0.426909	-0.0356875	-1.45051	0.146917	0.999921
AC243960.1	0.175192	0.249417	-0.0742249	-1.44956	0.147181	0.999921
C9orf78	0.5932	0.516583	0.0766163	1.44848	0.147483	0.999921
PRELID3B	0.32555	0.289603	0.0359466	1.44824	0.147549	0.999921
RNASEK	0.656743	0.756608	-0.099865	-1.44799	0.147621	0.999921
LRIF1	0.0801595	0.132579	-0.0524191	-1.44581	0.148231	0.999921
HMGN1	0.825812	0.914353	-0.088541	-1.44579	0.148236	0.999921
PIN4	0.0781926	0.108911	-0.0307188	-1.44504	0.148446	0.999921
GOPC	0.0866458	0.116908	-0.0302623	-1.4447	0.148543	0.999921
SPATA2L	0.123564	0.0935744	0.0299894	1.44372	0.148819	0.999921
NSD3	0.730787	0.649348	0.0814387	1.4432	0.148965	0.999921
ZBTB8OS	0.11852	0.148404	-0.0298843	-1.44271	0.149102	0.999921
PHIP	0.353826	0.323461	0.030365	1.44124	0.149516	0.999921
TMF1	0.460446	0.38056	0.0798859	1.44046	0.149736	0.999921
NEDD8	0.353017	0.4313	-0.0782831	-1.43955	0.149994	0.999921
COPS9	0.327973	0.377891	-0.0499172	-1.43954	0.149998	0.999921
AGGF1	0.0690269	0.0984518	-0.0294249	-1.43874	0.150225	0.999921
UQCC2	0.0758041	0.107186	-0.031382	-1.43846	0.150303	0.999921
GEM	0.212295	0.264585	-0.0522899	-1.43841	0.150318	0.999921
ENO1	0.748599	0.841165	-0.0925666	-1.43563	0.151109	0.999921
ZNF267	0.199268	0.280873	-0.0816041	-1.43418	0.15152	0.999921
MAPKAPK3	0.0653559	0.0949712	-0.0296153	-1.43387	0.151609	0.999921
DAPK2	0.107256	0.0753971	0.0318584	1.43375	0.151643	0.999921
METTL5	0.0838834	0.11556	-0.0316763	-1.43337	0.151751	0.999921
UQCR10	0.573765	0.656349	-0.0825836	-1.43287	0.151895	0.999921
SEM1	0.490227	0.583571	-0.0933444	-1.43262	0.151966	0.999921
SLCO4A1	0.0971109	0.0619897	0.0351212	1.42871	0.153089	0.999921
MAF1	0.404683	0.350808	0.0538754	1.42601	0.153867	0.999921
CGAS	0.0851309	0.149427	-0.0642964	-1.42601	0.153867	0.999921
MPLKIP	0.0849273	0.114123	-0.0291952	-1.42389	0.154477	0.999921
CYP51A1	0.182499	0.150311	0.0321883	1.42381	0.154501	0.999921
PPM1A	0.148592	0.119429	0.0291633	1.42234	0.154928	0.999921
CHMP4A	0.144751	0.177524	-0.0327726	-1.42202	0.15502	0.999921
RSL24D1	0.689852	0.610771	0.0790807	1.42051	0.155458	0.999921
VAMP8	0.388315	0.461581	-0.0732662	-1.41833	0.156094	0.999921
ETHE1	0.152094	0.196543	-0.0444497	-1.41672	0.156564	0.999921
SH3BGRL3	2.01718	2.18943	-0.172248	-1.41621	0.156713	0.999921
NINJ2	0.0613229	0.0914833	-0.0301603	-1.41584	0.156823	0.999921
PDE4D	0.640226	0.517721	0.122505	1.41533	0.156971	0.999921
CCR7	0.379428	0.497707	-0.118278	-1.4153	0.156981	0.999921
KCNN4	0.030333	0.0753029	-0.0449699	-1.4134	0.157538	0.999921
METTL9	0.392719	0.361722	0.0309973	1.41197	0.15796	0.999921
GIT2	0.118652	0.147583	-0.0289315	-1.4117	0.158039	0.999921
DBNL	0.135898	0.184911	-0.0490131	-1.41139	0.158131	0.999921
COMMD8	0.091489	0.121173	-0.0296844	-1.41104	0.158232	0.999921
HMGB2	1.00433	0.820022	0.184307	1.41096	0.158256	0.999921
CFAP97	0.0892277	0.118387	-0.0291595	-1.40975	0.158614	0.999921
RBM3	1.02228	0.91705	0.105227	1.40696	0.15944	0.999921
EXOSC8	0.0856981	0.114465	-0.0287665	-1.40655	0.159561	0.999921
IL2RG	0.628634	0.722114	-0.09348	-1.40344	0.160486	0.999921
LTA	0.0364784	0.0891945	-0.0527161	-1.40288	0.160653	0.999921
GNPDA1	0.0412508	0.0698388	-0.0285881	-1.40219	0.160859	0.999921
APOBEC3C	0.0906498	0.141367	-0.0507173	-1.39954	0.161652	0.999921
C19orf66	0.210923	0.245917	-0.0349948	-1.39872	0.161896	0.999921
LY6E	0.611991	0.72112	-0.109129	-1.39813	0.162075	0.999921
CD151	0.0684788	0.0969696	-0.0284907	-1.39767	0.162212	0.999921
L3MBTL3	0.0461751	0.0749421	-0.028767	-1.39689	0.162445	0.999921
CTSC	0.45881	0.559657	-0.100847	-1.39597	0.162723	0.999921
SH3BP1	0.0779156	0.110456	-0.0325404	-1.3956	0.162836	0.999921
CORO1A	0.972772	1.13928	-0.166513	-1.395	0.163016	0.999921
AGO2	0.221343	0.17506	0.046283	1.39465	0.16312	0.999921
OPTN	0.440209	0.494935	-0.0547264	-1.39464	0.163123	0.999921
FRYL	0.19481	0.223602	-0.0287925	-1.39355	0.163455	0.999921
ELK3	0.151235	0.181801	-0.030566	-1.39338	0.163504	0.999921
SETD7	0.114119	0.0811469	0.032972	1.39176	0.163996	0.999921
PRDX5	0.330366	0.382525	-0.0521596	-1.39162	0.164038	0.999921
SNX6	0.305019	0.339189	-0.0341701	-1.39141	0.164102	0.999921
TMEM245	0.128186	0.157877	-0.0296909	-1.39043	0.1644	0.999921
C1orf162	0.0525672	0.0820618	-0.0294946	-1.39036	0.164418	0.999921
DDIT4	1.50841	1.35397	0.154435	1.39015	0.164484	0.999921
AC116366.3	0.11088	0.139556	-0.0286752	-1.38708	0.165418	0.999921
RPA2	0.134711	0.164861	-0.0301497	-1.38657	0.165572	0.999921
TP53INP2	0.116908	0.0880416	0.0288662	1.38644	0.165612	0.999921
ACTB	3.52547	3.75344	-0.227969	-1.38446	0.166219	0.999921
GPSM3	0.563962	0.65957	-0.095608	-1.38411	0.166324	0.999921
PPP1CA	0.436432	0.527055	-0.0906226	-1.3838	0.16642	0.999921
KIF2A	0.252879	0.285649	-0.0327707	-1.38293	0.166687	0.999921
CST7	0.989596	0.839891	0.149705	1.38227	0.16689	0.999921
FNTA	0.187362	0.215658	-0.0282956	-1.38213	0.166933	0.999921
ARPC1B	0.777843	0.93873	-0.160886	-1.38158	0.167101	0.999921
MTMR6	0.189726	0.161332	0.0283938	1.38052	0.167425	0.999921
FAM160B1	0.185434	0.156043	0.0293912	1.37954	0.16773	0.999921
HSBP1	0.16995	0.200077	-0.0301268	-1.37934	0.16779	0.999921
MGAT2	0.115758	0.1447	-0.0289428	-1.37836	0.168091	0.999921
SUSD3	0.114768	0.169281	-0.0545135	-1.37828	0.168118	0.999921
WARS	0.0410921	0.0691845	-0.0280925	-1.37758	0.168333	0.999921
XRCC6	0.70962	0.632801	0.0768189	1.37731	0.168415	0.999921
C19orf70	0.224358	0.261846	-0.0374877	-1.37665	0.16862	0.999921
RANBP1	0.28862	0.317914	-0.0292939	-1.37652	0.168659	0.999921
TNFSF14	0.0858115	0.177521	-0.0917097	-1.3764	0.168698	0.999921
PRMT9	0.23163	0.198794	0.0328356	1.37619	0.168764	0.999921
WSB1	0.768776	0.703829	0.0649473	1.37607	0.168799	0.999921
UPF2	0.139574	0.168739	-0.0291652	-1.37566	0.168926	0.999921
DHX36	0.43968	0.381314	0.058366	1.37437	0.169327	0.999921
VDAC2	0.537142	0.492887	0.0442546	1.37436	0.16933	0.999921
C21orf91	0.118835	0.148937	-0.0301015	-1.37317	0.169699	0.999921
PSAP	0.648831	0.571111	0.0777203	1.37262	0.169872	0.999921
NME2	0.614005	0.697042	-0.0830362	-1.37257	0.169887	0.999921
DHPS	0.135261	0.168566	-0.0333041	-1.372	0.170062	0.999921
PDP1	0.136851	0.105125	0.0317265	1.37148	0.170225	0.999921
CCNI	1.59301	1.48846	0.104552	1.36941	0.17087	0.999921
GTF3C1	0.14014	0.111015	0.0291256	1.36496	0.172266	0.999921
CNOT8	0.208525	0.180587	0.0279381	1.3633	0.172787	0.999921
PARD6A	0.122973	0.0946087	0.0283648	1.36296	0.172896	0.999921
RAB29	0.10616	0.13384	-0.0276803	-1.3603	0.173735	0.999921
SNX5	0.176264	0.205327	-0.0290625	-1.36001	0.173827	0.999921
PLAC8	0.0634727	0.100269	-0.036796	-1.35934	0.17404	0.999921
HLA-DQA1	0.365448	0.238049	0.127399	1.35931	0.174047	0.999921
CYBC1	0.15926	0.20739	-0.0481299	-1.35922	0.174077	0.999921
SNRNP35	0.0898816	0.117697	-0.0278157	-1.35842	0.17433	0.999921
HAPLN3	0.0748114	0.106033	-0.0312221	-1.3583	0.17437	0.999921
CNOT6L	0.808278	0.703081	0.105197	1.358	0.174465	0.999921
CEBPZ	0.480422	0.421083	0.0593396	1.35616	0.175047	0.999921
BNIP2	0.340334	0.30801	0.0323237	1.3555	0.17526	0.999921
NDUFS2	0.107985	0.136256	-0.0282703	-1.35541	0.175286	0.999921
ATP5ME	0.538375	0.63232	-0.0939452	-1.35226	0.176292	0.999921
NDUFS8	0.222521	0.268916	-0.0463951	-1.35202	0.176369	0.999921
CTSB	0.384264	0.467253	-0.0829893	-1.35075	0.176777	0.999921
ANKRD13C	0.169358	0.139587	0.0297707	1.35019	0.176954	0.999921
RNF7	0.525937	0.466357	0.0595806	1.35013	0.176973	0.999921
POMC	0.041744	0.0692753	-0.0275313	-1.34882	0.177394	0.999921
AC025164.1	0.144828	0.174867	-0.0300385	-1.34827	0.177573	0.999921
AP002387.2	0.136654	0.106848	0.0298067	1.34792	0.177683	0.999921
TRAPPC2B	0.101775	0.130299	-0.0285244	-1.34722	0.17791	0.999921
ARF3	0.14123	0.168716	-0.027486	-1.34685	0.178027	0.999921
RNF139	0.339899	0.267124	0.0727742	1.34311	0.179238	0.999921
CPNE1	0.261928	0.227964	0.0339639	1.34173	0.179684	0.999921
ZNHIT1	0.222785	0.274319	-0.0515345	-1.34129	0.179827	0.999921
MSL3	0.17073	0.221682	-0.0509522	-1.34095	0.179937	0.999921
RAP1B	0.829501	0.757587	0.0719139	1.34059	0.180054	0.999921
COPB2	0.17221	0.199828	-0.0276183	-1.33847	0.180743	0.999921
CTDP1	0.138935	0.110394	0.0285415	1.33752	0.181052	0.999921
STMN3	0.0490628	0.0762167	-0.0271538	-1.33624	0.18147	0.999921
EIF1AX	0.630804	0.538039	0.0927648	1.33373	0.182292	0.999921
APOL3	0.077397	0.104569	-0.0271724	-1.33326	0.182447	0.999921
CALM3	0.494194	0.57182	-0.0776255	-1.33298	0.182538	0.999921
HAGH	0.10529	0.132859	-0.027569	-1.33205	0.182843	0.999921
CCR4	0.307281	0.214561	0.0927203	1.3318	0.182926	0.999921
PGLS	0.18843	0.244315	-0.0558852	-1.33049	0.183357	0.999921
PTPN6	0.0826333	0.131159	-0.0485255	-1.33005	0.183503	0.999921
ISCU	0.512109	0.571533	-0.0594244	-1.3274	0.184376	0.999921
PRKAR2A	0.294547	0.259786	0.0347609	1.32732	0.184402	0.999921
CALM1	2.10169	1.93957	0.162122	1.3255	0.185004	0.999921
YARS	0.159778	0.190897	-0.0311183	-1.3253	0.185071	0.999921
PHPT1	0.195441	0.248783	-0.0533418	-1.32344	0.185691	0.999921
TSC22D3	2.84714	2.54011	0.307024	1.32164	0.186288	0.999921
DPM3	0.151247	0.180362	-0.0291158	-1.32113	0.186459	0.999921
LPCAT3	0.180106	0.152234	0.0278721	1.32096	0.186514	0.999921
BUD23	0.304362	0.273125	0.0312367	1.32055	0.186653	0.999921
OTUD6B-AS1	0.167661	0.196224	-0.0285633	-1.31884	0.187223	0.999921
TGFBR2	0.306583	0.354232	-0.0476486	-1.31855	0.187321	0.999921
PHYKPL	0.19633	0.224455	-0.0281243	-1.31802	0.187496	0.999921
COPZ1	0.143901	0.191289	-0.0473879	-1.31786	0.18755	0.999921
LAMTOR4	0.336903	0.41981	-0.0829073	-1.31763	0.187628	0.999921
ILF2	0.508997	0.456036	0.0529615	1.31752	0.187665	0.999921
CHURC1	0.315339	0.398753	-0.0834134	-1.31574	0.188262	0.999921
PDCD5	0.18459	0.231126	-0.0465359	-1.3151	0.188476	0.999921
RPA3	0.208224	0.236293	-0.0280686	-1.31393	0.188871	0.999921
ME2	0.0915258	0.118374	-0.0268485	-1.31386	0.188892	0.999921
WBP11	0.410437	0.350468	0.0599693	1.31269	0.189286	0.999921
FRMD4B	0.14739	0.177914	-0.0305245	-1.31226	0.189433	0.999921
SPTSSA	0.131738	0.102272	0.0294659	1.31047	0.190038	0.999921
NUP58	0.418814	0.355833	0.0629804	1.31035	0.190077	0.999921
PSMB8-AS1	0.11947	0.164794	-0.0453236	-1.31007	0.190173	0.999921
COA4	0.075592	0.102442	-0.0268499	-1.30938	0.190406	0.999921
LMAN1	0.246613	0.283727	-0.0371144	-1.30899	0.190538	0.999921
SKP1	1.35817	1.27436	0.0838068	1.30855	0.190687	0.999921
MBNL2	0.201219	0.293038	-0.0918193	-1.30851	0.190701	0.999921
LSM2	0.181793	0.235726	-0.0539332	-1.30841	0.190734	0.999921
ELOB	0.823205	0.922757	-0.0995521	-1.30839	0.190741	0.999921
USP36	0.437906	0.352407	0.0854996	1.3083	0.190771	0.999921
TXNIP	1.00266	1.2543	-0.251644	-1.30801	0.190869	0.999921
TRIM69	0.0797233	0.108324	-0.0286004	-1.30793	0.190897	0.999921
RNF213	0.594515	0.683345	-0.0888299	-1.307	0.191213	0.999921
ARPP19	0.389714	0.345617	0.0440967	1.30467	0.192007	0.999921
SNX17	0.197951	0.24284	-0.0448889	-1.3045	0.192062	0.999921
F5	0.0756837	0.105136	-0.0294521	-1.30257	0.192722	0.999921
CTNNB1	0.239614	0.209879	0.0297349	1.30177	0.192996	0.999921
CPNE2	0.0755713	0.0401183	0.0354529	1.30166	0.193034	0.999921
DMAC1	0.0630716	0.0918769	-0.0288053	-1.30102	0.193251	0.999921
PSMB2	0.282433	0.315416	-0.0329833	-1.30087	0.193304	0.999921
SERPINB1	0.326422	0.374119	-0.0476972	-1.29986	0.193649	0.999921
ATP5MC1	0.147552	0.191404	-0.0438521	-1.29927	0.193851	0.999921
ERN1	0.283495	0.362415	-0.0789203	-1.29838	0.194157	0.999921
MYL12B	1.02862	1.13334	-0.104724	-1.29661	0.194764	0.999921
SMARCA2	0.405231	0.35548	0.0497511	1.29518	0.195258	0.999921
PPP4R2	0.372021	0.343397	0.0286243	1.29261	0.196146	0.999921
BAX	0.348346	0.40423	-0.0558843	-1.29236	0.196231	0.999921
ITPR1	0.170335	0.143673	0.0266624	1.29131	0.196595	0.999921
SAP30BP	0.291593	0.249375	0.0422181	1.29103	0.196692	0.999921
HNRNPLL	0.628046	0.563008	0.0650389	1.29081	0.196771	0.999921
SMIM7	0.121379	0.148395	-0.0270159	-1.29015	0.196997	0.999921
USP8	0.239372	0.210674	0.0286983	1.28933	0.197284	0.999921
PPP1CB	0.669492	0.57466	0.0948313	1.28876	0.197482	0.999921
NUDT5	0.131504	0.15955	-0.028046	-1.28737	0.197966	0.999921
TMEM106B	0.0667357	0.0939114	-0.0271757	-1.28726	0.198004	0.999921
FDFT1	0.195637	0.234291	-0.038654	-1.28671	0.198197	0.999921
PDCL	0.146866	0.114214	0.032652	1.28652	0.198263	0.999921
BTAF1	0.22017	0.190265	0.0299052	1.28566	0.198562	0.999921
SLC25A36	0.203203	0.176444	0.0267589	1.28241	0.1997	0.999921
LNPEP	0.203147	0.232501	-0.0293543	-1.28114	0.200145	0.999921
USP9X	0.190342	0.163756	0.0265861	1.2801	0.200512	0.999921
ZBTB1	0.47277	0.40353	0.0692402	1.27992	0.200574	0.999921
POMZP3	0.0636801	0.0900727	-0.0263926	-1.27883	0.200956	0.999921
APMAP	0.33331	0.287852	0.0454577	1.27845	0.20109	0.999921
ZNF101	0.0528328	0.0790256	-0.0261928	-1.27815	0.201197	0.999921
UBL3	0.276897	0.238702	0.0381948	1.27812	0.201208	0.999921
NSRP1	0.0864828	0.112461	-0.0259781	-1.27766	0.20137	0.999921
ETFA	0.14667	0.173008	-0.0263381	-1.27742	0.201453	0.999921
KRCC1	0.048343	0.0745687	-0.0262256	-1.2774	0.20146	0.999921
TMEM14C	0.182292	0.231923	-0.0496315	-1.2764	0.201812	0.999921
KIAA0040	0.0979493	0.124296	-0.0263464	-1.27518	0.202246	0.999921
SRRM1	0.86109	0.76916	0.0919303	1.27205	0.203354	0.999921
PLEKHM1	0.156798	0.130525	0.0262733	1.27191	0.203404	0.999921
NDUFC2	0.215327	0.242353	-0.0270261	-1.2708	0.203801	0.999921
ZNF638	0.171663	0.197853	-0.0261893	-1.26759	0.204944	0.999921
ATP5MC3	0.603641	0.665404	-0.0617629	-1.26566	0.205635	0.999921
IFI6	0.217611	0.28318	-0.0655696	-1.26556	0.20567	0.999921
TNFRSF9	0.300126	0.237439	0.0626864	1.2651	0.205835	0.999921
SECISBP2L	0.241022	0.214994	0.0260274	1.2644	0.206087	0.999921
UBE2L6	0.283663	0.346214	-0.0625515	-1.2597	0.207778	0.999921
SLC25A19	0.116052	0.0864943	0.0295578	1.25887	0.208079	0.999921
HPCAL1	0.163428	0.191189	-0.0277607	-1.25704	0.208739	0.999921
HIGD2A	0.690376	0.774603	-0.0842269	-1.25703	0.208742	0.999921
CTSL	0.0671804	0.120387	-0.0532065	-1.25598	0.209124	0.999921
RNASEH2B	0.122882	0.150357	-0.027475	-1.25402	0.209836	0.999921
NCBP2-AS2	0.228461	0.193064	0.0353972	1.25321	0.210129	0.999921
MCTS1	0.0777439	0.103498	-0.0257546	-1.25318	0.210139	0.999921
TIMM8B	0.148926	0.174572	-0.0256459	-1.25226	0.210475	0.999921
BRD1	0.104977	0.0795039	0.0254731	1.25119	0.210866	0.999921
TRAPPC5	0.148587	0.174305	-0.0257175	-1.24976	0.211388	0.999921
TNFRSF4	0.505806	0.617944	-0.112138	-1.24928	0.211562	0.999921
IL10RB	0.0595299	0.0857977	-0.0262679	-1.24873	0.211763	0.999921
SDHD	0.221764	0.251903	-0.0301388	-1.24495	0.213151	0.999921
RGS19	0.107072	0.145178	-0.0381055	-1.24492	0.213162	0.999921
ENTPD1	0.219549	0.142396	0.077153	1.24405	0.213482	0.999921
ZNF394	0.249974	0.221931	0.0280432	1.24394	0.213523	0.999921
VPS72	0.0481444	0.073487	-0.0253426	-1.24345	0.213701	0.999921
PARP14	0.137907	0.163771	-0.0258639	-1.24327	0.213768	0.999921
APBB1IP	0.403899	0.458182	-0.0542829	-1.24274	0.213965	0.999921
ZEB2	0.38348	0.291634	0.091846	1.24197	0.214247	0.999921
TNFSF12	0.0445584	0.078004	-0.0334456	-1.24057	0.214764	0.999921
GSTM3	0.0780448	0.051333	0.0267118	1.23789	0.215757	0.999921
TBC1D10C	0.232488	0.295036	-0.0625479	-1.23753	0.215891	0.999921
EDARADD	0.0832146	0.113004	-0.0297895	-1.23736	0.215953	0.999921
PPIE	0.0886552	0.113955	-0.0252996	-1.23595	0.216478	0.999921
SKA2	0.077672	0.103072	-0.0253997	-1.23431	0.217088	0.999921
GGCX	0.106739	0.0814848	0.025254	1.23426	0.217108	0.999921
DNAJB14	0.272505	0.301444	-0.0289387	-1.23122	0.218239	0.999921
ZNF335	0.147186	0.119989	0.0271976	1.23087	0.218372	0.999921
GID8	0.249184	0.213232	0.0359522	1.23042	0.218538	0.999921
RAB5A	0.306818	0.273453	0.0333654	1.22983	0.218761	0.999921
GOT2	0.0585197	0.0835158	-0.0249961	-1.22967	0.218822	0.999921
PTBP1	0.497182	0.427927	0.0692548	1.22817	0.219381	0.999921
OSER1	0.206748	0.180257	0.0264911	1.227	0.219823	0.999921
RNF115	0.289951	0.247528	0.042423	1.2265	0.220012	0.999921
CD59	0.194051	0.248835	-0.0547837	-1.22426	0.220855	0.999921
TGOLN2	0.263692	0.292275	-0.0285833	-1.22385	0.221008	0.999921
STOML2	0.110845	0.136027	-0.0251818	-1.2238	0.221029	0.999921
CDC14A	0.211603	0.264102	-0.0524982	-1.2236	0.221103	0.999921
RABGEF1	0.126751	0.10049	0.0262615	1.22321	0.221252	0.999921
RBBP4	0.258688	0.284279	-0.0255919	-1.22319	0.22126	0.999921
NABP1	0.144499	0.19984	-0.0553403	-1.22278	0.221412	0.999921
ARL14EP	0.0650912	0.0899835	-0.0248923	-1.22138	0.221942	0.999921
SUPT20H	0.0678123	0.0927187	-0.0249064	-1.2208	0.222161	0.999921
AC010422.3	0.0351408	0.0694029	-0.0342621	-1.22036	0.222327	0.999921
CRTAM	0.14857	0.098665	0.0499049	1.22016	0.222405	0.999921
GNAI3	0.359941	0.315855	0.0440858	1.21956	0.222633	0.999921
VAMP2	0.488426	0.401622	0.0868035	1.2191	0.222806	0.999921
ECHS1	0.104352	0.13231	-0.027958	-1.21903	0.222834	0.999921
SURF2	0.206134	0.174152	0.0319815	1.21812	0.223178	0.999921
MCM6	0.17487	0.143266	0.031604	1.2171	0.223565	0.999921
EML2	0.0908341	0.115771	-0.0249366	-1.21538	0.224222	0.999921
VCAM1	0.0567771	0.0311566	0.0256205	1.21413	0.224697	0.999921
B4GALT1	0.37788	0.337416	0.0404642	1.21389	0.224791	0.999921
PTMA	3.67873	3.55631	0.122423	1.21348	0.224947	0.999921
PSMA5	0.271852	0.329053	-0.057201	-1.21327	0.225027	0.999921
RAD23A	0.350558	0.376972	-0.0264144	-1.21271	0.22524	0.999921
OAS1	0.0300585	0.0549542	-0.0248957	-1.21239	0.225364	0.999921
NUP210	0.118282	0.143135	-0.0248531	-1.21155	0.225686	0.999921
BCLAF1	0.676283	0.591291	0.0849924	1.21094	0.22592	0.999921
CISD3	0.0488636	0.0872931	-0.0384295	-1.2099	0.226317	0.999921
CCDC90B	0.0963445	0.121191	-0.0248465	-1.20795	0.227067	0.999921
SS18L2	0.459943	0.417188	0.0427552	1.20742	0.227269	0.999921
CD48	0.594987	0.679657	-0.0846708	-1.20742	0.22727	0.999921
GALNT11	0.124762	0.0968388	0.0279236	1.2068	0.22751	0.999921
PRKRA	0.174525	0.149571	0.0249543	1.2066	0.227585	0.999921
TERF1	0.182654	0.154388	0.0282656	1.2061	0.22778	0.999921
COMMD3	0.042989	0.0675972	-0.0246082	-1.20579	0.227899	0.999921
BCL2L1	0.0450062	0.0705701	-0.0255639	-1.20555	0.227989	0.999921
CALR	1.21081	1.10971	0.101095	1.20552	0.228002	0.999921
NDUFA7	0.0606304	0.0851462	-0.0245157	-1.20521	0.228124	0.999921
YIF1A	0.0993612	0.124362	-0.0250011	-1.20518	0.228133	0.999921
NKG7	0.347353	0.253864	0.093489	1.20418	0.22852	0.999921
DERL1	0.372678	0.329269	0.0434093	1.20367	0.228718	0.999921
AKIRIN2	0.486532	0.437736	0.0487962	1.2019	0.229402	0.999921
SLFN5	0.16883	0.224751	-0.0559218	-1.20181	0.229438	0.999921
SAFB2	0.416183	0.351375	0.0648084	1.19926	0.230428	0.999921
PLGRKT	0.0785556	0.103161	-0.0246054	-1.19885	0.230585	0.999921
DEGS1	0.313743	0.285998	0.027745	1.1982	0.230838	0.999921
GTDC1	0.128356	0.103801	0.0245552	1.19745	0.231131	0.999921
PYCARD	0.0984346	0.139122	-0.0406869	-1.19717	0.231241	0.999921
ATP5F1D	0.611338	0.683914	-0.0725756	-1.19633	0.231569	0.999921
SYNRG	0.19861	0.241519	-0.0429091	-1.1962	0.231618	0.999921
TLN1	0.24593	0.292874	-0.0469434	-1.19585	0.231754	0.999921
SLC38A1	0.713409	0.628019	0.08539	1.19561	0.231849	0.999921
MATR3.1	0.586952	0.520146	0.0668054	1.19386	0.232531	0.999921
SLC2A3	1.58107	1.4127	0.168369	1.19374	0.232581	0.999921
TXN2	0.14123	0.165694	-0.024464	-1.19318	0.2328	0.999921
UBE2V2	0.0768733	0.101227	-0.0243535	-1.19233	0.233131	0.999921
UBLCP1	0.0916926	0.116379	-0.024686	-1.19229	0.233146	0.999921
SNRPF	0.420358	0.445792	-0.0254347	-1.19205	0.233241	0.999921
TRAC	0.361564	0.427673	-0.0661091	-1.19186	0.233318	0.999921
ECHDC1	0.0955987	0.119888	-0.0242892	-1.19179	0.233343	0.999921
CCNG2	0.127927	0.10284	0.0250864	1.19172	0.233371	0.999921
ZPR1	0.265142	0.226341	0.0388005	1.19153	0.233445	0.999921
DHX9	0.30735	0.261359	0.0459916	1.19081	0.233728	0.999921
ZNF880	0.0348398	0.0590748	-0.024235	-1.19049	0.233854	0.999921
NLRC3	0.0964292	0.120885	-0.0244563	-1.18815	0.234774	0.999921
UNC119	0.106656	0.131265	-0.0246088	-1.18792	0.234864	0.999921
CNOT1	0.298309	0.253808	0.0445007	1.18716	0.235164	0.999921
FBXW5	0.172753	0.197382	-0.0246289	-1.18702	0.235218	0.999921
TBCA	0.40196	0.461437	-0.0594763	-1.18672	0.235337	0.999921
TIMM10	0.115784	0.140118	-0.0243332	-1.18642	0.235458	0.999921
GZMK	0.369155	0.300203	0.0689517	1.18612	0.235573	0.999921
CITED2	0.784072	0.668454	0.115617	1.18532	0.235892	0.999921
TMEM141	0.060851	0.0851698	-0.0243188	-1.1853	0.235898	0.999921
ANKRD10	0.215508	0.25108	-0.0355724	-1.18401	0.236411	0.999921
PGAM1	0.752352	0.828481	-0.0761285	-1.18333	0.23668	0.999921
SIK1	0.0951127	0.061651	0.0334617	1.18293	0.236837	0.999921
FAM45A	0.0754729	0.099914	-0.0244411	-1.18285	0.236867	0.999921
GNG2	0.993426	0.885347	0.108079	1.18182	0.237278	0.999921
HPGD	0.183359	0.113152	0.0702066	1.18163	0.237351	0.999921
PRPF8	0.306997	0.28243	0.0245662	1.18154	0.237389	0.999921
NT5C	0.142081	0.167356	-0.0252742	-1.18056	0.237776	0.999921
TIMM17B	0.126773	0.151236	-0.0244637	-1.18037	0.237854	0.999921
DCAF7	0.201451	0.226376	-0.0249252	-1.17957	0.23817	0.999921
TSN	0.179434	0.154336	0.0250985	1.17871	0.238515	0.999921
CHD3	0.187581	0.215204	-0.0276224	-1.17854	0.238581	0.999921
THYN1	0.109113	0.133488	-0.0243745	-1.17807	0.238768	0.999921
HOOK2	0.165286	0.13922	0.0260657	1.17612	0.239547	0.999921
OTULINL	0.149063	0.124863	0.0241999	1.17444	0.24022	0.999921
SPOP	0.107629	0.131806	-0.0241778	-1.174	0.240393	0.999921
PTPN4	0.133535	0.157764	-0.0242293	-1.17342	0.240629	0.999921
BCL11B	0.376635	0.303367	0.0732681	1.17275	0.240898	0.999921
ELOVL1	0.222263	0.197929	0.0243343	1.17266	0.240933	0.999921
ELL2	0.537936	0.442439	0.0954977	1.17222	0.241107	0.999921
ZNF524	0.0728189	0.096948	-0.024129	-1.17005	0.241982	0.999921
EEF2	2.03844	1.9236	0.114833	1.16895	0.242425	0.999921
MT1E	0.175332	0.104222	0.0711097	1.16835	0.242664	0.999921
PROK2	0.0149026	0.0433065	-0.0284039	-1.1682	0.242728	0.999921
DGUOK	0.250276	0.291535	-0.0412587	-1.1679	0.242848	0.999921
SLAMF1	0.203162	0.245938	-0.042776	-1.16779	0.242892	0.999921
COX7B	0.661345	0.72068	-0.0593358	-1.16757	0.242979	0.999921
U2AF1L5	0.0648848	0.108222	-0.0433371	-1.16675	0.243312	0.999921
ARL4A	0.465965	0.399276	0.0666887	1.16644	0.243436	0.999921
ARHGAP25	0.115682	0.141898	-0.026216	-1.16606	0.24359	0.999921
BIK	0.0994799	0.0726939	0.0267859	1.16588	0.243663	0.999921
RABIF	0.23778	0.211482	0.0262984	1.16552	0.24381	0.999921
RBM26	0.0977902	0.121541	-0.0237513	-1.16487	0.244072	0.999921
IRF2	0.124905	0.152161	-0.0272556	-1.1648	0.244099	0.999921
USP22	0.182825	0.158886	0.0239394	1.1645	0.244223	0.999921
CHTF8	0.085529	0.110838	-0.0253086	-1.16313	0.244778	0.999921
PLSCR3	0.116434	0.142004	-0.02557	-1.16276	0.244925	0.999921
TENT4B	0.130558	0.106162	0.024396	1.16228	0.245121	0.999921
PHF11	0.182293	0.209178	-0.0268854	-1.16196	0.245251	0.999921
AL357060.1	0.122239	0.0984844	0.0237542	1.16118	0.24557	0.999921
LPCAT4	0.0986934	0.122621	-0.0239272	-1.16114	0.245585	0.999921
CCDC59	0.39603	0.342622	0.0534078	1.1611	0.245602	0.999921
DNMT1	0.165394	0.190438	-0.0250445	-1.1602	0.245965	0.999921
ANXA6	0.392615	0.475958	-0.0833433	-1.16003	0.246036	0.999921
DAD1	0.399445	0.465726	-0.0662811	-1.15941	0.246288	0.999921
MLLT10	0.0835037	0.107226	-0.0237219	-1.1592	0.246375	0.999921
RAD21	0.559847	0.503685	0.0561619	1.15886	0.246515	0.999921
ATP6AP1	0.228355	0.203691	0.0246647	1.15871	0.246576	0.999921
BET1L	0.189459	0.153431	0.036028	1.15858	0.246627	0.999921
PPWD1	0.126146	0.149772	-0.0236256	-1.15856	0.246634	0.999921
C4orf48	0.30878	0.381452	-0.0726719	-1.15789	0.246907	0.999921
PBDC1	0.212709	0.188347	0.0243619	1.15677	0.247367	0.999921
ACADM	0.0577544	0.0812682	-0.0235138	-1.15656	0.247451	0.999921
BANF1	0.2183	0.27739	-0.0590902	-1.15629	0.247561	0.999921
NR1H2	0.37059	0.319444	0.051146	1.15564	0.247829	0.999921
COA5	0.0441317	0.0677569	-0.0236252	-1.1555	0.247887	0.999921
LRRC41	0.150592	0.121694	0.0288984	1.15534	0.247951	0.999921
RHOH	0.900318	0.829347	0.0709711	1.15531	0.247965	0.999921
NDUFS7	0.268871	0.309353	-0.0404826	-1.15514	0.248032	0.999921
FAM117A	0.0808865	0.106067	-0.0251809	-1.15453	0.248281	0.999921
GALNT2	0.147101	0.117634	0.0294663	1.15414	0.248442	0.999921
ATIC	0.082226	0.106424	-0.0241978	-1.15392	0.248533	0.999921
TRIB2	0.138528	0.167079	-0.0285515	-1.15377	0.248594	0.999921
TMEM131L	0.137485	0.161698	-0.024213	-1.15347	0.248719	0.999921
ATP5MPL	0.509072	0.562003	-0.0529311	-1.15304	0.248892	0.999921
HDAC7	0.0794252	0.103346	-0.0239206	-1.15277	0.249003	0.999921
CWC25	0.230233	0.205681	0.0245527	1.15276	0.249009	0.999921
MAZ	0.239029	0.18854	0.0504889	1.15259	0.249078	0.999921
ASH1L	0.233064	0.257811	-0.0247466	-1.15212	0.249272	0.999921
GSTK1	0.740559	0.806371	-0.0658126	-1.15185	0.249381	0.999921
SMC3	0.25604	0.2249	0.0311397	1.1516	0.249484	0.999921
POLR2C	0.306621	0.276623	0.0299979	1.15035	0.250002	0.999921
COX6B1	0.748168	0.842438	-0.0942696	-1.1503	0.25002	0.999921
RGS3	0.0201642	0.0435774	-0.0234132	-1.14993	0.250171	0.999921
METTL23	0.128075	0.158224	-0.0301486	-1.1498	0.250227	0.999921
LYRM4	0.052609	0.0759372	-0.0233282	-1.14911	0.25051	0.999921
RAB18	0.269463	0.243551	0.0259121	1.14755	0.251155	0.999921
ACAA1	0.11375	0.137153	-0.0234033	-1.14701	0.251378	0.999921
SUPV3L1	0.156148	0.130955	0.0251928	1.14679	0.25147	0.999921
WIPF1	0.956814	0.863614	0.0932001	1.14582	0.251872	0.999921
ANXA5	0.442496	0.513876	-0.0713801	-1.14566	0.251938	0.999921
AC012615.1	0.0886506	0.0652199	0.0234307	1.14532	0.252075	0.999921
PHF1	0.395634	0.337771	0.0578633	1.14437	0.252469	0.999921
MORC3	0.18621	0.209729	-0.023519	-1.14353	0.252819	0.999921
OCIAD1	0.312734	0.336747	-0.024013	-1.14196	0.253472	0.999921
MAN2B1	0.130879	0.154511	-0.0236321	-1.14155	0.253642	0.999921
BCL10	0.148997	0.174175	-0.0251781	-1.1415	0.25366	0.999921
LAMTOR5	0.391505	0.363038	0.0284669	1.14107	0.253842	0.999921
PSPC1	0.21109	0.185839	0.0252514	1.14041	0.254116	0.999921
TM2D3	0.2693	0.245491	0.0238095	1.14028	0.254169	0.999921
IL12RB1	0.114742	0.137973	-0.0232312	-1.13992	0.254319	0.999921
ZNF410	0.222353	0.198817	0.0235359	1.13881	0.254784	0.999921
TMBIM4	0.165464	0.206815	-0.0413511	-1.13787	0.255176	0.999921
BTN3A1	0.21743	0.193513	0.0239172	1.13729	0.255417	0.999921
SMIM29	0.0862188	0.110482	-0.0242628	-1.13661	0.2557	0.999921
UQCRFS1	0.520599	0.462501	0.0580973	1.13546	0.256183	0.999921
GABARAPL2	0.413376	0.451774	-0.0383986	-1.13518	0.256302	0.999921
HECTD1	0.260228	0.236022	0.0242061	1.13487	0.256429	0.999921
ZNF428	0.17768	0.208397	-0.0307171	-1.13382	0.256872	0.999921
UHRF2	0.297996	0.243298	0.0546978	1.13361	0.256958	0.999921
SNRNP200	0.328288	0.304846	0.0234426	1.1328	0.257299	0.999921
PPCS	0.138351	0.165367	-0.0270159	-1.13278	0.257307	0.999921
SPPL2A	0.212451	0.23581	-0.0233592	-1.13256	0.257398	0.999921
LCP1	0.867286	0.958762	-0.0914759	-1.13249	0.257428	0.999921
NDRG1	0.219729	0.188937	0.0307925	1.1323	0.25751	0.999921
UBA3	0.103479	0.126705	-0.0232262	-1.13221	0.257546	0.999921
NFKBIE	0.0477562	0.0894122	-0.0416561	-1.13204	0.257617	0.999921
PPP2CA	0.625031	0.543094	0.0819367	1.13068	0.25819	0.999921
PSMF1	0.228278	0.253182	-0.0249039	-1.13041	0.258305	0.999921
ARL6IP5	0.875592	0.978989	-0.103396	-1.12985	0.258541	0.999921
PARVB	0.103188	0.0797184	0.0234699	1.1298	0.258562	0.999921
ATXN10	0.134928	0.168435	-0.0335074	-1.1264	0.259998	0.999921
DYNC1I2	0.0728832	0.0962032	-0.02332	-1.12533	0.260449	0.999921
TNFSF8	0.338639	0.271849	0.0667905	1.12477	0.260687	0.999921
PARP1	0.229713	0.269831	-0.0401177	-1.12428	0.260895	0.999921
EXOSC1	0.105987	0.128892	-0.0229048	-1.12266	0.261584	0.999921
CYCS	1.07386	0.973293	0.100563	1.12214	0.261804	0.999921
GCC2	0.458673	0.408935	0.0497381	1.12181	0.261942	0.999921
SLF1	0.0978745	0.129729	-0.0318542	-1.12176	0.261966	0.999921
IRF3	0.141372	0.164729	-0.0233572	-1.12172	0.26198	0.999921
FLAD1	0.0581126	0.0809047	-0.0227921	-1.12122	0.262196	0.999921
PBXIP1	0.85637	0.762929	0.0934414	1.12093	0.262318	0.999921
UBE2D1	0.223109	0.197318	0.0257908	1.12072	0.262409	0.999921
CYTH2	0.172304	0.149253	0.0230507	1.12003	0.262701	0.999921
POLR2J3.1	0.0570991	0.0799405	-0.0228414	-1.11943	0.262957	0.999921
CMC2	0.36107	0.33422	0.02685	1.11927	0.263024	0.999921
NDUFB5	0.171919	0.198219	-0.0262992	-1.11843	0.263384	0.999921
GLRX3	0.0843427	0.107103	-0.0227604	-1.11761	0.263732	0.999921
MAML2	0.15622	0.196235	-0.0400152	-1.1173	0.263866	0.999921
POLB	0.14202	0.11833	0.0236902	1.11581	0.264505	0.999921
BORCS6	0.0838492	0.107434	-0.0235845	-1.11526	0.264739	0.999921
UQCR11	0.836533	0.929683	-0.09315	-1.11524	0.26475	0.999921
ILK	0.174275	0.201142	-0.026867	-1.11448	0.265071	0.999921
CCDC47	0.235322	0.208298	0.0270241	1.11445	0.265087	0.999921
XPO1	0.133467	0.158055	-0.0245882	-1.11432	0.265143	0.999921
PASK	0.277591	0.226049	0.0515428	1.11415	0.265216	0.999921
ARFRP1	0.0701903	0.0929421	-0.0227518	-1.11356	0.26547	0.999921
UBALD1	0.117415	0.0944922	0.0229232	1.11349	0.265498	0.999921
JOSD1	0.351388	0.291205	0.060183	1.11336	0.265555	0.999921
NSA2	0.564154	0.620025	-0.0558711	-1.1122	0.266054	0.999921
GNG4	0.0362644	0.0594165	-0.0231521	-1.11205	0.266119	0.999921
COMMD1	0.109122	0.132517	-0.0233952	-1.1119	0.266183	0.999921
UQCRQ	0.493804	0.542832	-0.0490286	-1.11166	0.266282	0.999921
CDS2	0.208492	0.185724	0.0227674	1.11132	0.266432	0.999921
NCF4	0.129228	0.170095	-0.0408662	-1.11058	0.26675	0.999921
RBX1	0.305045	0.353928	-0.0488827	-1.1093	0.267301	0.999921
CCS	0.128032	0.153803	-0.0257714	-1.10588	0.268778	0.999921
SLBP	0.704704	0.620198	0.0845063	1.10484	0.269228	0.999921
WASHC3	0.0946191	0.118465	-0.0238457	-1.10425	0.269487	0.999921
SNX20	0.0863241	0.110017	-0.0236926	-1.10294	0.270055	0.999921
CHRM3-AS2	0.0632133	0.112428	-0.0492142	-1.10251	0.270238	0.999921
NUDT22	0.0871542	0.109936	-0.0227818	-1.10206	0.270437	0.999921
MAPK1IP1L	0.601938	0.523511	0.0784268	1.10175	0.270569	0.999921
MYH9	1.07387	0.990356	0.0835106	1.10089	0.270945	0.999921
RNF187	0.170327	0.193775	-0.0234476	-1.10032	0.271193	0.999921
CD70	0.0785205	0.131015	-0.0524944	-1.09956	0.271524	0.999921
CLN8	0.0864147	0.0624333	0.0239814	1.09916	0.271696	0.999921
ORMDL2	0.110755	0.135174	-0.0244192	-1.09812	0.272152	0.999921
APEX1	0.199756	0.223528	-0.0237719	-1.09702	0.272634	0.999921
MEF2D	0.156374	0.124485	0.0318891	1.097	0.27264	0.999921
ESYT1	0.105412	0.128855	-0.0234426	-1.09686	0.272702	0.999921
KLF11	0.067865	0.0453897	0.0224753	1.09637	0.272915	0.999921
PLEKHG2	0.056156	0.0784916	-0.0223356	-1.09626	0.272965	0.999921
SP3	0.229931	0.205416	0.0245152	1.09572	0.273201	0.999921
NME1	0.053342	0.0756623	-0.0223203	-1.0954	0.273341	0.999921
PPIG	0.468989	0.438285	0.0307041	1.09464	0.273675	0.999921
TRAPPC1	0.334899	0.40387	-0.0689703	-1.09376	0.274062	0.999921
HIST1H1C	0.232621	0.194266	0.0383554	1.09334	0.274246	0.999921
HNRNPK	1.05724	0.995737	0.0615071	1.09287	0.274449	0.999921
CSRP1	0.150238	0.128015	0.0222229	1.09269	0.274529	0.999921
PYURF	0.290498	0.327097	-0.0365987	-1.09239	0.274662	0.999921
GBP5	0.354165	0.427651	-0.0734858	-1.09231	0.274698	0.999921
VAPA	0.590328	0.539282	0.0510457	1.09208	0.274798	0.999921
ANTXR2	0.0840795	0.121564	-0.0374842	-1.09195	0.274854	0.999921
ARPC3	0.954485	1.0607	-0.106216	-1.09092	0.275306	0.999921
ESF1	0.0937117	0.115912	-0.0222002	-1.09057	0.275463	0.999921
FMC1	0.0441821	0.0665598	-0.0223777	-1.08979	0.275804	0.999921
HLA-DPB1	0.622186	0.516396	0.10579	1.08933	0.276009	0.999921
HNRNPDL	1.30659	1.21465	0.0919421	1.08797	0.276608	0.999921
STX17	0.0724556	0.094772	-0.0223164	-1.087	0.277036	0.999921
IL2	0.0275452	0.0500144	-0.0224692	-1.08653	0.277243	0.999921
RRAGC	0.134188	0.111894	0.0222937	1.08625	0.277368	0.999921
CAPZA1	0.570858	0.507399	0.0634598	1.08602	0.277472	0.999921
LMBR1	0.190213	0.166813	0.0234003	1.0857	0.277612	0.999921
PHF12	0.163065	0.138685	0.0243797	1.08479	0.278014	0.999921
ATXN1	0.274465	0.24815	0.0263153	1.08478	0.278019	0.999921
PTEN	0.0773281	0.0995998	-0.0222716	-1.08417	0.278289	0.999921
GNAI2	0.325983	0.387981	-0.0619978	-1.08339	0.278634	0.999921
USP11	0.236334	0.19935	0.0369841	1.08286	0.278871	0.999921
BACH1	0.243282	0.217382	0.0259001	1.08274	0.278924	0.999921
CTSW	0.379254	0.276851	0.102403	1.08259	0.278992	0.999921
ZNHIT3	0.250291	0.227161	0.0231301	1.0823	0.27912	0.999921
COQ10A	0.1267	0.104025	0.0226754	1.08207	0.279223	0.999921
S100A6	1.2677	1.38301	-0.115311	-1.08206	0.279225	0.999921
CAPG	0.121659	0.187903	-0.0662441	-1.08008	0.280107	0.999921
KRI1	0.0526388	0.0745952	-0.0219564	-1.07971	0.28027	0.999921
CCDC91	0.161333	0.184059	-0.0227254	-1.07967	0.280291	0.999921
SIRT2	0.196658	0.162765	0.0338931	1.07934	0.280436	0.999921
DUSP11	0.224494	0.200112	0.0243823	1.07882	0.280669	0.999921
S100A4	1.79561	1.99496	-0.199351	-1.0778	0.281123	0.999921
FOXP1	0.516248	0.589504	-0.0732553	-1.07705	0.28146	0.999921
MYCBP	0.06321	0.0850834	-0.0218734	-1.0763	0.281791	0.999921
BZW1	0.774107	0.688026	0.0860806	1.07625	0.281817	0.999921
MOB3A	0.110169	0.152261	-0.0420922	-1.07587	0.281984	0.999921
FOXP3	0.166966	0.213944	-0.046978	-1.07582	0.282009	0.999921
AC243829.4	0.0567086	0.0337361	0.0229725	1.07537	0.282208	0.999921
LPGAT1	0.0820425	0.104032	-0.0219891	-1.07386	0.282884	0.999921
TMEM248	0.31906	0.296312	0.022748	1.07251	0.283493	0.999921
HDDC2	0.0788667	0.100933	-0.0220659	-1.07196	0.283739	0.999921
ERBIN	0.11663	0.13859	-0.0219598	-1.07137	0.284002	0.999921
RECQL	0.140145	0.162072	-0.0219269	-1.07131	0.284032	0.999921
IDS	1.10418	0.991047	0.113137	1.07101	0.284164	0.999921
CD3D	1.41959	1.534	-0.114416	-1.07098	0.284181	0.999921
ATL2	0.0842503	0.0623753	0.0218751	1.0707	0.284305	0.999921
POLD4	0.245905	0.303331	-0.0574263	-1.07039	0.284443	0.999921
PPP1R11	0.173511	0.200277	-0.0267657	-1.07037	0.284453	0.999921
BTLA	0.0818967	0.105287	-0.0233898	-1.06976	0.284729	0.999921
CALHM2	0.0473322	0.069264	-0.0219318	-1.06931	0.284932	0.999921
SH3TC1	0.224471	0.171595	0.0528767	1.06827	0.285399	0.999921
PSMD4	0.15545	0.18594	-0.0304902	-1.06787	0.285579	0.999921
CD96	0.797855	0.727448	0.0704063	1.06776	0.28563	0.999921
PHACTR2	0.127376	0.150217	-0.0228405	-1.06613	0.286366	0.999921
DHRS3	0.0471994	0.0692989	-0.0220996	-1.06535	0.286719	0.999921
ERO1A	0.0906914	0.112673	-0.0219814	-1.06527	0.286755	0.999921
S1PR1	0.129287	0.175396	-0.0461082	-1.06519	0.286789	0.999921
SNX9	0.818026	0.695864	0.122162	1.06411	0.287278	0.999921
STX8	0.123858	0.145858	-0.0219997	-1.0638	0.28742	0.999921
TMEM134	0.127201	0.152088	-0.0248873	-1.06325	0.28767	0.999921
TRAF2	0.0357912	0.0574331	-0.0216418	-1.06275	0.287896	0.999921
BAZ1B	0.180597	0.202789	-0.0221914	-1.06272	0.287909	0.999921
ADAM19	0.145096	0.183018	-0.0379222	-1.06115	0.28862	0.999921
SMAD2	0.103436	0.125146	-0.0217102	-1.06102	0.288679	0.999921
LAP3	0.25091	0.222832	0.0280786	1.06081	0.288776	0.999921
ACYP1	0.0357993	0.0574559	-0.0216566	-1.06068	0.288835	0.999921
LSM3	0.174856	0.19758	-0.0227239	-1.06039	0.288965	0.999921
DPM2	0.0524691	0.0740477	-0.0215786	-1.05925	0.289484	0.999921
CCNT1	0.214337	0.188876	0.0254607	1.05876	0.289707	0.999921
CPM	0.0721041	0.0478349	0.0242692	1.05821	0.289958	0.999921
OSTC	0.312805	0.336685	-0.0238804	-1.05768	0.290203	0.999921
CCDC25	0.08786	0.109975	-0.0221153	-1.05725	0.290398	0.999921
THEMIS	0.19825	0.237334	-0.0390841	-1.05714	0.290449	0.999921
ROMO1	0.541925	0.596062	-0.0541376	-1.05647	0.290754	0.999921
BHLHE40-AS1	0.0147922	0.0362784	-0.0214862	-1.05584	0.291042	0.999921
PPM1D	0.16602	0.143049	0.0229711	1.05582	0.29105	0.999921
USP1	0.233381	0.207338	0.0260428	1.05569	0.29111	0.999921
IFT57	0.157434	0.134869	0.0225644	1.05376	0.291992	0.999921
SNAPIN	0.0802284	0.101663	-0.021435	-1.05376	0.291993	0.999921
LINC01550	0.0406766	0.0622084	-0.0215319	-1.05214	0.292735	0.999921
RAB35	0.19011	0.168166	0.0219442	1.05071	0.293392	0.999921
BEX4	0.127503	0.101917	0.0255863	1.05034	0.293564	0.999921
SYPL1	0.324908	0.284678	0.0402305	1.04995	0.29374	0.999921
COX6A1	0.970292	1.02954	-0.0592468	-1.04992	0.293753	0.999921
AAMP	0.242678	0.219214	0.0234639	1.04959	0.293909	0.999921
CDC42EP3	0.36397	0.451711	-0.0877412	-1.04935	0.294016	0.999921
SLAIN2	0.20284	0.159747	0.0430925	1.04873	0.294302	0.999921
FAM96A	0.195232	0.217564	-0.0223315	-1.04806	0.294612	0.999921
RCSD1	0.218138	0.283739	-0.0656013	-1.04797	0.294651	0.999921
JMY	0.370071	0.314075	0.0559961	1.04772	0.294769	0.999921
EDEM3	0.120585	0.142484	-0.0218992	-1.04641	0.29537	0.999921
FHL1	0.0695371	0.0479163	0.0216208	1.04628	0.295431	0.999921
TMEM204	0.0318965	0.0531959	-0.0212994	-1.04614	0.295495	0.999921
KTN1	0.47741	0.527309	-0.0498991	-1.04613	0.295501	0.999921
SEMA4D	0.404992	0.342032	0.0629602	1.04588	0.295616	0.999921
CCSER2	0.430442	0.393155	0.0372864	1.04475	0.296139	0.999921
ZRANB2	0.190013	0.211982	-0.0219693	-1.04464	0.296189	0.999921
MYO1F	0.111347	0.144629	-0.033282	-1.04382	0.296568	0.999921
PKIA	0.105471	0.139675	-0.0342043	-1.04377	0.296591	0.999921
RNPS1	0.554822	0.509712	0.0451098	1.04361	0.296667	0.999921
SMU1	0.228329	0.199825	0.0285042	1.04312	0.296895	0.999921
SRP19	0.319632	0.34297	-0.023338	-1.04274	0.297067	0.999921
YBX3	0.081714	0.0575011	0.0242128	1.04167	0.297565	0.999921
IL16	0.162104	0.211229	-0.0491254	-1.04164	0.29758	0.999921
RER1	0.198556	0.236243	-0.0376871	-1.0413	0.297737	0.999921
SH3YL1	0.0854516	0.108661	-0.0232096	-1.04116	0.297801	0.999921
SP140L	0.139433	0.161345	-0.0219126	-1.03991	0.29838	0.999921
RING1	0.171015	0.149805	0.0212098	1.03985	0.298407	0.999921
SMCHD1	0.918585	0.839775	0.0788098	1.03892	0.29884	0.999921
PSD4	0.0500686	0.0711886	-0.02112	-1.03884	0.298878	0.999921
TNRC6B	0.296064	0.327671	-0.0316069	-1.03882	0.298889	0.999921
LYSMD2	0.155538	0.192902	-0.0373638	-1.03871	0.298941	0.999921
SUPT6H	0.242703	0.220702	0.0220018	1.03786	0.299337	0.999921
ZBTB10	0.0633133	0.098439	-0.0351258	-1.037	0.299734	0.999921
FAM192A	0.0724982	0.0935885	-0.0210903	-1.03646	0.299986	0.999921
AL662844.4	0.0649008	0.0432541	0.0216467	1.03624	0.30009	0.999921
PEA15	0.0998758	0.138731	-0.0388555	-1.03578	0.300303	0.999921
PPP1R21	0.0754006	0.0966372	-0.0212366	-1.03491	0.300713	0.999921
ATP1B1	0.134622	0.170322	-0.0356999	-1.03485	0.300739	0.999921
GRAMD1A	0.196792	0.222379	-0.0255869	-1.03467	0.300822	0.999921
ARMCX3	0.219825	0.189424	0.0304004	1.03457	0.30087	0.999921
LGALS1	0.431805	0.547624	-0.115819	-1.03281	0.301692	0.999921
NOP56	0.35351	0.289139	0.0643709	1.03277	0.301714	0.999921
SLC7A6	0.116531	0.138095	-0.0215638	-1.03273	0.301731	0.999921
PAFAH1B3	0.059845	0.0808407	-0.0209957	-1.03143	0.302338	0.999921
ELOA	0.135027	0.113471	0.0215552	1.03092	0.302577	0.999921
MKRN1	0.253978	0.230972	0.0230063	1.03047	0.302788	0.999921
C4orf3	0.494968	0.550632	-0.0556632	-1.03013	0.302947	0.999921
TBC1D5	0.120551	0.142547	-0.0219966	-1.02987	0.30307	0.999921
RHOF	0.418492	0.464956	-0.0464641	-1.02967	0.303164	0.999921
ATF6B	0.148036	0.169608	-0.0215715	-1.02948	0.303254	0.999921
ITPRIP	0.153504	0.125034	0.0284694	1.02929	0.303345	0.999921
SPON2	0.14356	0.106073	0.0374866	1.02761	0.304136	0.999921
FBXO34	0.27824	0.224528	0.0537112	1.0274	0.304234	0.999921
PLEKHA2	0.265558	0.213417	0.0521407	1.02721	0.304322	0.999921
WIPI2	0.229809	0.206741	0.0230679	1.02719	0.304333	0.999921
PTPN22	0.567321	0.474469	0.0928525	1.02694	0.30445	0.999921
RAP1A	0.625586	0.577918	0.047668	1.02669	0.304565	0.999921
CHD9	0.0821039	0.103141	-0.0210371	-1.02567	0.305047	0.999921
UBE2Q2	0.10847	0.129385	-0.0209156	-1.02531	0.305218	0.999921
COMT	0.0993732	0.122773	-0.0233998	-1.02447	0.305614	0.999921
CGGBP1	0.299804	0.322036	-0.0222321	-1.02351	0.306065	0.999921
CD8B	0.161182	0.105986	0.0551959	1.02253	0.30653	0.999921
MYBL1	0.0536693	0.0748856	-0.0212164	-1.02215	0.30671	0.999921
C14orf119	0.135374	0.159005	-0.0236304	-1.02194	0.30681	0.999921
UAP1	0.238193	0.199728	0.0384645	1.02008	0.307692	0.999921
COPB1	0.334158	0.304134	0.0300242	1.01996	0.307747	0.999921
TESC	0.0880001	0.109735	-0.0217351	-1.01992	0.307766	0.999921
CISH	0.0304429	0.068444	-0.038001	-1.01972	0.307861	0.999921
ABTB1	0.180603	0.159064	0.0215396	1.01745	0.308938	0.999921
DAXX	0.104392	0.125278	-0.0208856	-1.01739	0.308966	0.999921
STAMBP	0.070569	0.0914677	-0.0208987	-1.01715	0.309082	0.999921
SYTL3	0.794828	0.673088	0.12174	1.01613	0.309568	0.999921
ASNA1	0.17899	0.200594	-0.0216039	-1.01453	0.310328	0.999921
CORO7	0.0818441	0.0602841	0.02156	1.01453	0.310332	0.999921
TRIP12	0.136487	0.157115	-0.0206279	-1.01361	0.310767	0.999921
ADD1	0.137025	0.158555	-0.0215303	-1.01342	0.310859	0.999921
PPP1R7	0.162457	0.194481	-0.0320247	-1.01317	0.31098	0.999921
RUNX3	0.486113	0.41118	0.0749338	1.01164	0.311708	0.999921
S1PR4	0.231275	0.264823	-0.0335488	-1.01135	0.311848	0.999921
ADA2	0.112875	0.0915589	0.0213162	1.01124	0.311901	0.999921
GSTP1	0.359312	0.408371	-0.0490596	-1.00993	0.31253	0.999921
USP33	0.142588	0.163121	-0.0205336	-1.00947	0.31275	0.999921
ZBED4	0.0777097	0.0570013	0.0207085	1.00928	0.312838	0.999921
DEF6	0.32442	0.366901	-0.0424809	-1.00836	0.313283	0.999921
CNST	0.330515	0.297194	0.0333211	1.00715	0.313863	0.999921
STARD7	0.498829	0.440786	0.0580426	1.00712	0.313876	0.999921
BUD31	0.445998	0.411851	0.0341477	1.00702	0.313924	0.999921
HNRNPUL1	0.707362	0.635963	0.0713988	1.0067	0.314081	0.999921
LSM4	0.188957	0.210003	-0.0210456	-1.00636	0.314243	0.999921
GRAMD1B	0.149716	0.128101	0.0216152	1.00579	0.314515	0.999921
CYB5B	0.146484	0.167631	-0.0211469	-1.00452	0.315128	0.999921
KIAA1551	0.553823	0.621733	-0.0679098	-1.00438	0.315195	0.999921
NPM1	1.90548	1.81477	0.0907094	1.00433	0.31522	0.999921
ZSCAN16-AS1	0.0775864	0.0980902	-0.0205038	-1.00399	0.315382	0.999921
CPT1A	0.0942947	0.0734826	0.0208121	1.00363	0.315559	0.999921
FAM69A	0.049328	0.0697082	-0.0203802	-1.00179	0.316445	0.999921
PLEKHJ1	0.128028	0.148512	-0.0204836	-1.00161	0.316534	0.999921
NCOA3	0.131592	0.152042	-0.0204501	-1.00093	0.316861	0.999921
ARPC2	1.15246	1.22636	-0.0739026	-1.00092	0.316866	0.999921
UBAC2	0.223769	0.246617	-0.0228475	-1.00001	0.317304	0.999921
MTA1	0.0727413	0.0521374	0.0206039	1	0.31731	0.999921
PURA	0.087994	0.108435	-0.0204411	-0.99968	0.317466	0.999921
CASK	0.0501308	0.0849963	-0.0348654	-0.999555	0.317526	0.999921
CD74	1.92296	2.0794	-0.156441	-0.999513	0.317546	0.999921
JADE2	0.167815	0.14043	0.0273846	0.998416	0.318078	0.999921
CLU	0.063096	0.0842183	-0.0211222	-0.99739	0.318575	0.999921
GOSR1	0.0764522	0.0967398	-0.0202876	-0.997118	0.318707	0.999921
CWF19L2	0.130265	0.150913	-0.0206484	-0.996528	0.318994	0.999921
APOBEC3G	0.18672	0.244851	-0.0581314	-0.996426	0.319043	0.999921
SMCO4	0.0733421	0.104002	-0.03066	-0.995658	0.319416	0.999921
IST1	0.244103	0.223344	0.0207598	0.995144	0.319666	0.999921
GLIPR1	0.820155	0.725041	0.0951139	0.99463	0.319916	0.999921
C19orf53	0.626207	0.673839	-0.0476317	-0.99411	0.320169	0.999921
UBA1	0.201614	0.180489	0.0211246	0.993794	0.320323	0.999921
SLC25A11	0.0831473	0.10361	-0.0204627	-0.993408	0.320511	0.999921
KRIT1	0.072034	0.0922281	-0.0201941	-0.993259	0.320584	0.999921
BRMS1L	0.0794289	0.0589755	0.0204534	0.992887	0.320765	0.999921
2021-03-05	0.211033	0.189436	0.0215971	0.992871	0.320773	0.999921
RAB5IF	0.498583	0.444037	0.0545454	0.992182	0.321109	0.999921
PYCR2	0.0604525	0.0807575	-0.020305	-0.99178	0.321305	0.999921
ZCRB1	0.129264	0.15058	-0.0213161	-0.991623	0.321381	0.999921
CALCOCO2	0.239172	0.259859	-0.0206867	-0.990861	0.321753	0.999921
2021-09-01	0.492123	0.559395	-0.0672727	-0.990757	0.321804	0.999921
HAX1	0.239118	0.283572	-0.0444542	-0.990679	0.321842	0.999921
LPIN2	0.232293	0.27211	-0.0398162	-0.990641	0.321861	0.999921
LBR	0.294457	0.266484	0.0279731	0.990187	0.322083	0.999921
RRAGA	0.192366	0.171293	0.021073	0.990047	0.322151	0.999921
COPS8	0.229964	0.209756	0.0202074	0.988678	0.322821	0.999921
TMEM156	0.0864931	0.106937	-0.0204435	-0.988185	0.323062	0.999921
ETV3	0.145736	0.120354	0.0253827	0.988033	0.323137	0.999921
ITGB7	0.14337	0.176126	-0.0327568	-0.987981	0.323162	0.999921
PRDX4	0.0671475	0.0872675	-0.02012	-0.987786	0.323258	0.999921
LINC01934	0.0897982	0.109899	-0.0201009	-0.987743	0.323279	0.999921
PRKCH	0.584728	0.543379	0.0413489	0.987481	0.323407	0.999921
DUSP23	0.0789834	0.0996285	-0.0206451	-0.986968	0.323658	0.999921
LAMTOR1	0.221708	0.258319	-0.0366108	-0.985351	0.324452	0.999921
TALDO1	0.228006	0.267842	-0.0398354	-0.985023	0.324613	0.999921
SELPLG	0.330539	0.39154	-0.0610016	-0.984752	0.324746	0.999921
CCNC	0.121055	0.141245	-0.0201903	-0.984732	0.324756	0.999921
SNAI3	0.0900357	0.0693832	0.0206525	0.984621	0.32481	0.999921
DYNLRB1	0.34612	0.394065	-0.0479447	-0.984377	0.32493	0.999921
AIP	0.261534	0.297369	-0.0358346	-0.98422	0.325007	0.999921
PPP2R5C	0.777274	0.693801	0.0834724	0.984004	0.325113	0.999921
H3F3B	3.12623	3.01521	0.111015	0.983509	0.325357	0.999921
KIAA0232	0.144159	0.123444	0.0207157	0.983216	0.325501	0.999921
FAM204A	0.162671	0.182887	-0.0202157	-0.982875	0.325669	0.999921
VPS35	0.124389	0.144544	-0.0201549	-0.982628	0.32579	0.999921
POLR2G	0.167781	0.209595	-0.0418138	-0.982341	0.325932	0.999921
AGTRAP	0.0782526	0.101526	-0.0232735	-0.981225	0.326482	0.999921
ZBTB16	0.09323	0.0612339	0.0319962	0.980859	0.326662	0.999921
IGFBP4	0.150896	0.187294	-0.0363982	-0.980518	0.32683	0.999921
RNF181	0.281365	0.301834	-0.0204682	-0.980485	0.326847	0.999921
LIMA1	0.111028	0.141926	-0.0308983	-0.979946	0.327113	0.999921
ZMAT2	0.266771	0.287814	-0.0210436	-0.979474	0.327346	0.999921
PPID	0.126024	0.156164	-0.0301398	-0.979383	0.327391	0.999921
CNDP2	0.100134	0.120162	-0.020028	-0.978478	0.327838	0.999921
TSC22D1	0.0423705	0.0758878	-0.0335173	-0.977656	0.328244	0.999921
PARK7	0.636677	0.707371	-0.0706933	-0.977587	0.328279	0.999921
TMEM60	0.029673	0.0495482	-0.0198751	-0.977306	0.328418	0.999921
SRSF6	0.22707	0.202818	0.0242517	0.976749	0.328693	0.999921
ATP2B4	0.292909	0.34297	-0.0500605	-0.974641	0.329739	0.999921
UBE2B	0.991134	0.908341	0.0827925	0.973497	0.330306	0.999921
NPC2	0.174924	0.196172	-0.021248	-0.973496	0.330307	0.999921
SUCO	0.189368	0.16944	0.0199283	0.973303	0.330403	0.999921
SETX	0.167696	0.187734	-0.0200378	-0.973286	0.330411	0.999921
QRICH1	0.183169	0.161446	0.0217224	0.973066	0.33052	0.999921
MVD	0.171576	0.133288	0.0382883	0.972946	0.33058	0.999921
BCL2L11	0.280293	0.241471	0.0388219	0.972927	0.330589	0.999921
PDCD6	0.257037	0.281817	-0.02478	-0.972877	0.330614	0.999921
RBCK1	0.206094	0.238311	-0.032217	-0.972635	0.330735	0.999921
CCNL2	0.211324	0.191434	0.0198893	0.972554	0.330775	0.999921
BRK1	0.474416	0.539949	-0.0655329	-0.972272	0.330915	0.999921
AKAP8	0.142381	0.119686	0.022695	0.97209	0.331006	0.999921
CHMP7	0.0962884	0.11611	-0.0198221	-0.970109	0.331992	0.999921
VOPP1	0.257512	0.29261	-0.0350978	-0.969774	0.332159	0.999921
COX7A2	0.819958	0.877202	-0.0572435	-0.969543	0.332274	0.999921
TMEM258	0.5488	0.619021	-0.0702211	-0.96909	0.332501	0.999921
TMEM230	0.298498	0.326979	-0.0284819	-0.968845	0.332622	0.999921
MAX	0.396797	0.368747	0.0280497	0.967898	0.333095	0.999921
NAXE	0.158499	0.178445	-0.0199462	-0.967632	0.333228	0.999921
WDFY2	0.0875165	0.107232	-0.0197152	-0.96757	0.333259	0.999921
ADGRE5	0.853096	0.769524	0.0835718	0.967207	0.333441	0.999921
PTGES2	0.0712027	0.0908332	-0.0196305	-0.966882	0.333603	0.999921
SEC61G	0.619483	0.672987	-0.0535044	-0.966789	0.33365	0.999921
TAF12	0.0781452	0.0979352	-0.0197901	-0.966492	0.333798	0.999921
POLR3E	0.164278	0.140844	0.0234338	0.966241	0.333924	0.999921
BLOC1S6	0.231251	0.203159	0.0280922	0.966205	0.333942	0.999921
AOAH	0.163772	0.114987	0.0487849	0.966115	0.333987	0.999921
ANKRD49	0.0834369	0.103211	-0.019774	-0.965396	0.334346	0.999921
UXS1	0.125208	0.145255	-0.0200471	-0.964399	0.334846	0.999921
TXNRD1	0.160411	0.139412	0.0209993	0.964231	0.33493	0.999921
NDUFB4	0.440519	0.489298	-0.0487792	-0.963744	0.335174	0.999921
HIST3H2A	0.120236	0.140411	-0.0201752	-0.962687	0.335705	0.999921
LINS1	0.10507	0.124734	-0.0196641	-0.962066	0.336016	0.999921
GPR155	0.0546852	0.0743296	-0.0196444	-0.962037	0.336031	0.999921
COPE	0.50275	0.546699	-0.0439496	-0.961955	0.336072	0.999921
HMOX1	0.0394442	0.0653634	-0.0259192	-0.961777	0.336162	0.999921
MZT2A	0.367522	0.415095	-0.0475727	-0.961336	0.336383	0.999921
UHMK1	0.215177	0.234824	-0.0196468	-0.960153	0.336978	0.999921
PCMT1	0.282415	0.259336	0.0230781	0.95897	0.337574	0.999921
LST1	0.0279793	0.0477067	-0.0197273	-0.95849	0.337816	0.999921
CIB1	0.717291	0.779704	-0.0624132	-0.958335	0.337894	0.999921
MZT2B	0.36373	0.426425	-0.0626948	-0.958146	0.337989	0.999921
RTCA	0.113144	0.132767	-0.0196226	-0.957953	0.338086	0.999921
TMEM126B	0.10575	0.125283	-0.0195331	-0.957898	0.338114	0.999921
ACOT9	0.163691	0.142217	0.0214737	0.957791	0.338168	0.999921
RNF113A	0.204646	0.185138	0.0195082	0.957109	0.338512	0.999921
AL390728.5	0.0732638	0.0927156	-0.0194518	-0.956521	0.338809	0.999921
RPUSD3	0.0402649	0.0596845	-0.0194196	-0.956517	0.338811	0.999921
AHI1	0.264199	0.212829	0.0513704	0.954371	0.339896	0.999921
ASCC3	0.136317	0.156045	-0.0197287	-0.953754	0.340208	0.999921
RASSF1	0.265492	0.235757	0.0297352	0.953648	0.340262	0.999921
IRAK4	0.127369	0.147153	-0.0197836	-0.952981	0.3406	0.999921
IRF5	0.0123711	0.0318042	-0.0194331	-0.952833	0.340674	0.999921
MLLT3	0.151021	0.170865	-0.0198432	-0.952395	0.340897	0.999921
LPXN	0.315371	0.37184	-0.0564692	-0.952395	0.340897	0.999921
CCDC186	0.229408	0.20616	0.0232473	0.952	0.341097	0.999921
ABRACL	0.573239	0.62455	-0.0513107	-0.951956	0.341119	0.999921
CAST	0.5183	0.567612	-0.0493119	-0.951704	0.341247	0.999921
ZDHHC7	0.120021	0.100638	0.0193831	0.951132	0.341537	0.999921
GTF2E2	0.129407	0.148967	-0.0195606	-0.95094	0.341635	0.999921
SMIM27	0.116122	0.135893	-0.0197704	-0.950628	0.341793	0.999921
WTAP	0.577757	0.525211	0.0525454	0.950323	0.341948	0.999921
RNF13	0.103507	0.122923	-0.0194163	-0.950314	0.341953	0.999921
SEC11C	0.32321	0.371035	-0.0478243	-0.949525	0.342353	0.999921
NCF1	0.180296	0.215098	-0.0348012	-0.949434	0.3424	0.999921
GLRX	0.278983	0.316453	-0.0374691	-0.947869	0.343196	0.999921
ACSL3	0.155456	0.135669	0.019787	0.947699	0.343283	0.999921
SYT11	0.208138	0.177889	0.0302485	0.947017	0.34363	0.999921
UBR1	0.122762	0.154412	-0.0316499	-0.947	0.343639	0.999921
C1orf43	0.402232	0.424228	-0.0219962	-0.946343	0.343974	0.999921
FAAH2	0.28084	0.346052	-0.0652122	-0.946302	0.343994	0.999921
DDB1	0.204791	0.185373	0.0194177	0.945668	0.344318	0.999921
TMEM263	0.226111	0.206541	0.0195705	0.945551	0.344377	0.999921
HMGN3	0.228117	0.260753	-0.0326362	-0.94547	0.344419	0.999921
ABCF3	0.120767	0.101507	0.0192605	0.945095	0.34461	0.999921
RGL4	0.0909084	0.113897	-0.0229884	-0.944927	0.344696	0.999921
PKM	0.71036	0.798238	-0.0878776	-0.94465	0.344838	0.999921
PIK3R1	0.710481	0.643183	0.0672982	0.944485	0.344922	0.999921
LRRC61	0.0185752	0.0377987	-0.0192235	-0.944336	0.344998	0.999921
RASSF7	0.0607397	0.0800293	-0.0192896	-0.943992	0.345174	0.999921
SSH2	0.269288	0.313477	-0.0441884	-0.943388	0.345482	0.999921
EIF4B	0.822666	0.757036	0.0656306	0.942979	0.345692	0.999921
RBM6	0.174438	0.193669	-0.0192318	-0.94292	0.345722	0.999921
CFDP1	0.141795	0.160987	-0.0191924	-0.942614	0.345879	0.999921
PCBP3	0.0364887	0.059443	-0.0229543	-0.942504	0.345935	0.999921
LINC02446	0.126103	0.0748415	0.051261	0.942127	0.346128	0.999921
COX7C	1.51334	1.58395	-0.0706073	-0.94136	0.34652	0.999921
EXOC1	0.0595541	0.0787927	-0.0192386	-0.940945	0.346733	0.999921
TRAM1	0.522069	0.475229	0.04684	0.940914	0.346749	0.999921
TAPBPL	0.0772804	0.0966622	-0.0193818	-0.940621	0.346899	0.999921
H2AFJ	0.299343	0.274783	0.0245605	0.939671	0.347386	0.999921
DCTN2	0.159082	0.181974	-0.0228922	-0.939504	0.347472	0.999921
SH2D2A	0.50141	0.582517	-0.0811071	-0.93896	0.347751	0.999921
PNRC2	0.326724	0.367205	-0.0404817	-0.93842	0.348029	0.999921
RSU1	0.13905	0.158597	-0.0195467	-0.938031	0.348229	0.999921
FERMT3	0.176191	0.209151	-0.0329603	-0.938003	0.348243	0.999921
EBI3	0.022385	0.0415288	-0.0191437	-0.937909	0.348291	0.999921
PMEPA1	0.0978481	0.133474	-0.035626	-0.936217	0.349161	0.999921
CLEC2D	0.526694	0.590793	-0.0640997	-0.935814	0.349369	0.999921
AKNA	0.4717	0.417478	0.054222	0.935014	0.349781	0.999921
TMEM30A	0.150177	0.169613	-0.0194362	-0.934951	0.349814	0.999921
WBP4	0.0455438	0.064529	-0.0189853	-0.934815	0.349884	0.999921
NUCB1	0.328349	0.372155	-0.0438062	-0.933286	0.350672	0.999921
EIF2S1	0.147891	0.166898	-0.0190077	-0.933119	0.350759	0.999921
HCG18	0.268338	0.214356	0.0539823	0.93121	0.351745	0.999921
ENOSF1	0.063594	0.0826405	-0.0190465	-0.931209	0.351745	0.999921
DDB2	0.105429	0.124589	-0.01916	-0.930895	0.351908	0.999921
VPS36	0.142687	0.163165	-0.0204777	-0.930885	0.351913	0.999921
SAP18	0.996883	0.932833	0.0640498	0.930104	0.352317	0.999921
MTRNR2L12	0.0393732	0.059075	-0.0197018	-0.929823	0.352463	0.999921
SLC1A5	0.281881	0.240243	0.0416387	0.929	0.352889	0.999921
MLKL	0.0329421	0.05201	-0.0190679	-0.929	0.352889	0.999921
FTSJ3	0.0988432	0.0789367	0.0199065	0.928725	0.353032	0.999921
NDE1	0.121565	0.140768	-0.0192022	-0.927829	0.353496	0.999921
LGALS3BP	0.0492415	0.0682271	-0.0189856	-0.926903	0.353977	0.999921
YAF2	0.149399	0.169252	-0.0198529	-0.926845	0.354007	0.999921
MARCKSL1	0.444052	0.376841	0.067211	0.926801	0.35403	0.999921
CWC15	0.237213	0.215786	0.0214271	0.926134	0.354376	0.999921
CLECL1	0.0659303	0.0459979	0.0199324	0.9257	0.354602	0.999921
PARP10	0.0873643	0.106258	-0.0188941	-0.9256	0.354654	0.999921
SYNE2	0.665371	0.741444	-0.076073	-0.925031	0.35495	0.999921
CCDC167	0.153339	0.198882	-0.0455426	-0.92502	0.354955	0.999921
PTBP3	0.289567	0.309464	-0.0198962	-0.924344	0.355307	0.999921
INPP4B	0.246758	0.293786	-0.0470273	-0.924249	0.355356	0.999921
REXO2	0.22251	0.246435	-0.0239246	-0.923931	0.355522	0.999921
VDAC3	0.243755	0.224529	0.019226	0.923881	0.355548	0.999921
EMC10	0.307085	0.287713	0.0193726	0.92275	0.356138	0.999921
CUL1	0.18061	0.161138	0.0194716	0.921614	0.35673	0.999921
TMED4	0.25861	0.277693	-0.0190822	-0.92119	0.356951	0.999921
ATP2B1	0.436442	0.385473	0.0509694	0.920936	0.357084	0.999921
RCOR1	0.138744	0.115874	0.0228706	0.920389	0.35737	0.999921
CPEB4	0.0444045	0.0631786	-0.0187741	-0.920385	0.357372	0.999921
CIRBP	1.34	1.24032	0.0996745	0.919599	0.357782	0.999921
SLTM	0.492009	0.448434	0.0435746	0.919383	0.357895	0.999921
PPP4R3A	0.315852	0.271821	0.0440306	0.919337	0.357919	0.999921
AGO3	0.111174	0.129995	-0.0188212	-0.918713	0.358246	0.999921
POP5	0.105243	0.12452	-0.0192762	-0.918671	0.358268	0.999921
PSMA6	0.414636	0.446062	-0.0314261	-0.918662	0.358273	0.999921
HEXDC	0.040792	0.0594358	-0.0186438	-0.918061	0.358587	0.999921
POLR2B	0.245105	0.22588	0.0192254	0.917665	0.358794	0.999921
NDUFA4	0.84239	0.90431	-0.0619197	-0.917192	0.359042	0.999921
ACTA2	0.070217	0.0905073	-0.0202903	-0.916709	0.359295	0.999921
CARD8	0.137915	0.157172	-0.0192562	-0.916374	0.359471	0.999921
USO1	0.106047	0.124924	-0.0188773	-0.91603	0.359651	0.999921
HERC5	0.133316	0.110694	0.0226218	0.915965	0.359685	0.999921
IL21	0.0294091	0.0481643	-0.0187551	-0.915953	0.359692	0.999921
PABPC1	2.3153	2.19052	0.124781	0.91482	0.360286	0.999921
GPR89B	0.101651	0.121117	-0.0194662	-0.914747	0.360324	0.999921
PQBP1	0.321866	0.300923	0.0209432	0.914426	0.360493	0.999921
SNAPC5	0.0600905	0.0788934	-0.0188028	-0.914334	0.360541	0.999921
SOS2	0.0531449	0.0719755	-0.0188306	-0.913995	0.36072	0.999921
KCTD20	0.232241	0.196688	0.0355536	0.913933	0.360752	0.999921
DESI2	0.178004	0.15923	0.0187738	0.913719	0.360864	0.999921
ADIPOR2	0.162626	0.143931	0.0186944	0.913228	0.361122	0.999921
RNF38	0.121319	0.102477	0.0188425	0.912709	0.361396	0.999921
PHLDB3	0.0859274	0.107058	-0.0211302	-0.912122	0.361704	0.999921
CALU	0.137707	0.118977	0.0187297	0.911454	0.362056	0.999921
TNFSF10	0.147569	0.181788	-0.0342187	-0.911126	0.362229	0.999921
GRAP2	0.118826	0.138448	-0.0196218	-0.91	0.362823	0.999921
CRYBG1	0.629161	0.533317	0.0958437	0.909692	0.362985	0.999921
PABPC4	0.308716	0.266506	0.0422102	0.90966	0.363002	0.999921
SLFN12L	0.118313	0.138674	-0.0203611	-0.909561	0.363054	0.999921
ITGB1BP1	0.162278	0.18343	-0.0211524	-0.909265	0.36321	0.999921
CASP4	0.291872	0.32517	-0.0332982	-0.908999	0.363351	0.999921
FKBP5	0.884578	0.753486	0.131092	0.908868	0.36342	0.999921
SLC25A45	0.0368937	0.0554427	-0.0185489	-0.908822	0.363444	0.999921
CCL4L2	0.136901	0.0992642	0.0376364	0.908714	0.363501	0.999921
RNFT1	0.0542773	0.0729476	-0.0186704	-0.908233	0.363755	0.999921
CCDC88C	0.204244	0.225206	-0.0209619	-0.907858	0.363953	0.999921
LGALS3	0.472056	0.544394	-0.0723379	-0.907707	0.364033	0.999921
2021-03-06	0.2387	0.218796	0.0199037	0.907397	0.364197	0.999921
SMURF2	0.0594912	0.0800635	-0.0205723	-0.907038	0.364387	0.999921
AVPI1	0.0864616	0.067238	0.0192236	0.906343	0.364754	0.999921
SLK	0.0705867	0.0891231	-0.0185364	-0.905586	0.365155	0.999921
CCDC57	0.108695	0.127376	-0.0186808	-0.90519	0.365364	0.999921
RUVBL2	0.0732119	0.0917367	-0.0185249	-0.904891	0.365523	0.999921
FNBP1	0.72164	0.678019	0.0436215	0.904775	0.365585	0.999921
SDAD1	0.0918081	0.110255	-0.0184469	-0.904286	0.365844	0.999921
DPYD	0.141502	0.160211	-0.0187094	-0.90336	0.366335	0.999921
DLGAP1-AS1	0.0820749	0.100688	-0.0186134	-0.903109	0.366468	0.999921
PHF14	0.119002	0.138559	-0.0195566	-0.903107	0.366469	0.999921
TPD52	0.132099	0.112646	0.0194536	0.902214	0.366943	0.999921
ARGLU1	0.674957	0.610119	0.0648385	0.90065	0.367775	0.999921
SRSF7	1.56474	1.49725	0.0674945	0.900322	0.367949	0.999921
ADAM8	0.124366	0.1445	-0.0201342	-0.899568	0.36835	0.999921
WDR83OS	0.545375	0.593806	-0.0484307	-0.899371	0.368455	0.999921
ATP5MG	1.407	1.46004	-0.053046	-0.899295	0.368496	0.999921
GALT	0.080071	0.0983516	-0.0182806	-0.898447	0.368947	0.999921
GALC	0.0869261	0.0686596	0.0182665	0.897929	0.369224	0.999921
SMNDC1	0.270385	0.249451	0.0209342	0.896671	0.369894	0.999921
NDUFAF3	0.212848	0.257639	-0.0447905	-0.896352	0.370065	0.999921
PCBD1	0.0766545	0.0962373	-0.0195828	-0.896335	0.370074	0.999921
PGD	0.166291	0.145411	0.0208806	0.895975	0.370266	0.999921
TRPT1	0.0670574	0.0853517	-0.0182944	-0.895562	0.370487	0.999921
COPS2	0.318063	0.285357	0.032706	0.895373	0.370588	0.999921
BCL2A1	0.134606	0.166261	-0.0316556	-0.895215	0.370672	0.999921
HRAS	0.0498443	0.0683304	-0.0184861	-0.894804	0.370892	0.999921
ENY2	0.456065	0.427488	0.0285773	0.894145	0.371244	0.999921
HCFC1R1	0.12325	0.14196	-0.0187104	-0.893998	0.371323	0.999921
DARS	0.239533	0.258026	-0.0184933	-0.893816	0.37142	0.999921
DSTN	0.260662	0.279169	-0.0185072	-0.893319	0.371686	0.999921
SLC44A2	0.201093	0.225638	-0.0245451	-0.892913	0.371904	0.999921
GSPT1	0.71137	0.633214	0.0781555	0.892857	0.371934	0.999921
ZC3H8	0.116676	0.140581	-0.0239051	-0.892819	0.371954	0.999921
DCAF16	0.10921	0.0906305	0.0185795	0.892781	0.371974	0.999921
CHCHD5	0.112772	0.136993	-0.0242212	-0.892734	0.372	0.999921
PAF1	0.41635	0.363016	0.053334	0.892099	0.37234	0.999921
ATP6V1E1	0.123204	0.141422	-0.0182175	-0.890829	0.373021	0.999921
NSL1	0.0793131	0.0974248	-0.0181117	-0.89075	0.373064	0.999921
CRKL	0.119066	0.100693	0.018373	0.890658	0.373113	0.999921
IAH1	0.137042	0.156037	-0.0189945	-0.890556	0.373167	0.999921
TMEM256	0.236011	0.266875	-0.0308647	-0.890052	0.373438	0.999921
DNAJA2	0.39913	0.380422	0.0187087	0.890046	0.373441	0.999921
S100PBP	0.0536387	0.0717687	-0.01813	-0.889035	0.373984	0.999921
WWP1	0.0826876	0.10084	-0.0181521	-0.888675	0.374178	0.999921
KDM5D	0.0304539	0.0618991	-0.0314451	-0.887406	0.37486	0.999921
FKBP3	0.0902479	0.108706	-0.018458	-0.88734	0.374896	0.999921
ZNF184	0.0868349	0.0687231	0.0181119	0.886541	0.375326	0.999921
SEC23B	0.127766	0.10936	0.0184057	0.885764	0.375745	0.999921
CD58	0.259623	0.288356	-0.0287328	-0.885736	0.37576	0.999921
KIF5B	0.514665	0.470207	0.0444578	0.885274	0.376009	0.999921
KAT6B	0.270611	0.241428	0.0291831	0.885091	0.376108	0.999921
MIAT	0.0947905	0.113167	-0.0183763	-0.884753	0.37629	0.999921
NDUFAF8	0.173135	0.191156	-0.018021	-0.883336	0.377055	0.999921
KMT2A	0.248518	0.272431	-0.0239128	-0.88309	0.377188	0.999921
WIPF2	0.122647	0.104398	0.0182487	0.882824	0.377331	0.999921
GMFG	0.773036	0.876303	-0.103267	-0.882668	0.377416	0.999921
RNF24	0.0756246	0.0958529	-0.0202282	-0.882586	0.37746	0.999921
GLCCI1	0.130972	0.168436	-0.0374647	-0.882435	0.377542	0.999921
TP53I13	0.088302	0.106388	-0.0180861	-0.881058	0.378287	0.999921
HAT1	0.1787	0.153831	0.0248686	0.880814	0.378419	0.999921
HIGD1A	0.114776	0.136159	-0.0213838	-0.879745	0.378997	0.999921
POLR2F	0.279072	0.260475	0.0185976	0.879385	0.379193	0.999921
CAMK4	0.446047	0.502874	-0.056827	-0.879157	0.379316	0.999921
ATP2C1	0.0752467	0.0936539	-0.0184072	-0.878737	0.379544	0.999921
EIF4H	0.45536	0.423111	0.0322489	0.877921	0.379987	0.999921
CASP1	0.155329	0.191909	-0.0365803	-0.877067	0.38045	0.999921
NTPCR	0.0277831	0.0455751	-0.017792	-0.874969	0.381591	0.999921
ARHGEF2	0.076343	0.0943127	-0.0179697	-0.874429	0.381885	0.999921
SNRNP40	0.13898	0.156733	-0.017753	-0.87374	0.38226	0.999921
LMF2	0.155437	0.173394	-0.0179567	-0.873678	0.382293	0.999921
ANKRD11	0.312609	0.282979	0.0296296	0.8734	0.382445	0.999921
CFAP20	0.243105	0.198946	0.0441593	0.873381	0.382455	0.999921
PSMC5	0.308268	0.330107	-0.0218392	-0.872822	0.38276	0.999921
CUL9	0.0434559	0.0623163	-0.0188604	-0.872813	0.382765	0.999921
ZC3H18	0.162017	0.14392	0.018097	0.872803	0.382771	0.999921
SHISA5	0.276778	0.31011	-0.0333311	-0.872459	0.382958	0.999921
UBE2E1	0.0770598	0.0947793	-0.0177195	-0.871957	0.383232	0.999921
SAR1A	0.223338	0.203888	0.0194504	0.87166	0.383394	0.999921
HNRNPA3	0.824781	0.78044	0.044341	0.871427	0.383521	0.999921
ZBTB38	0.414298	0.36963	0.0446674	0.871412	0.383529	0.999921
C17orf49	0.0635496	0.0818482	-0.0182985	-0.870878	0.383821	0.999921
VPS4A	0.133823	0.151733	-0.0179104	-0.870651	0.383945	0.999921
KLRD1	0.0797735	0.0540622	0.0257114	0.870534	0.384009	0.999921
KMT2E	0.958086	0.892253	0.0658336	0.870202	0.38419	0.999921
PRCC	0.168581	0.146357	0.0222239	0.869838	0.384389	0.999921
VPS25	0.0494678	0.0673965	-0.0179287	-0.869212	0.384731	0.999921
DGCR6L	0.181487	0.203871	-0.0223843	-0.868844	0.384932	0.999921
LPP	0.0945041	0.112176	-0.0176719	-0.867918	0.385439	0.999921
CHERP	0.117798	0.099787	0.018011	0.867632	0.385596	0.999921
NDUFA8	0.0774349	0.0951748	-0.0177399	-0.866623	0.386148	0.999921
RIC3	0.0638854	0.0821259	-0.0182405	-0.866177	0.386393	0.999921
ZNRF1	0.101021	0.132139	-0.0311172	-0.865925	0.386531	0.999921
AC022182.2	0.0109163	0.0289004	-0.0179841	-0.86581	0.386595	0.999921
LMO4	0.222811	0.18683	0.0359803	0.865793	0.386604	0.999921
MFSD14A	0.270528	0.249101	0.0214274	0.864571	0.387274	0.999921
IQCG	0.0362229	0.0538299	-0.017607	-0.864543	0.38729	0.999921
NME3	0.255718	0.283128	-0.0274098	-0.86417	0.387494	0.999921
MESD	0.237501	0.259031	-0.0215298	-0.863944	0.387618	0.999921
DPY30	0.15903	0.176623	-0.0175928	-0.86367	0.387769	0.999921
ARL6IP4	0.520512	0.561105	-0.0405927	-0.863586	0.387815	0.999921
SLC16A1	0.224938	0.182561	0.0423768	0.862354	0.388493	0.999921
PYROXD1	0.0600861	0.0776664	-0.0175803	-0.86178	0.388809	0.999921
FAM110A	0.0996417	0.129068	-0.0294264	-0.861688	0.388859	0.999921
SEC13	0.221418	0.239502	-0.0180842	-0.860986	0.389246	0.999921
ACADVL	0.239527	0.262083	-0.0225562	-0.860887	0.3893	0.999921
NDUFA5	0.337617	0.320028	0.0175886	0.860775	0.389362	0.999921
TSG101	0.0953249	0.112924	-0.0175994	-0.860142	0.389711	0.999921
LINC01480	0.0441223	0.0662375	-0.0221152	-0.859684	0.389963	0.999921
PHB	0.190388	0.208537	-0.0181499	-0.859673	0.389969	0.999921
HSPB11	0.142902	0.161291	-0.0183883	-0.859351	0.390147	0.999921
TMEM14A	0.0884799	0.106614	-0.0181337	-0.858689	0.390512	0.999921
SAE1	0.101366	0.118958	-0.0175925	-0.858542	0.390593	0.999921
ZNF791	0.143951	0.126332	0.0176189	0.858487	0.390624	0.999921
KLHL6	0.0778554	0.0964063	-0.0185508	-0.858465	0.390636	0.999921
VCPKMT	0.150049	0.132473	0.0175764	0.85805	0.390865	0.999921
EPB41L4A-AS1	0.256535	0.223411	0.0331238	0.857902	0.390946	0.999921
TMEM64	0.0855508	0.0678561	0.0176947	0.857862	0.390968	0.999921
SLC10A3	0.225618	0.192842	0.0327759	0.857858	0.390971	0.999921
GRK2	0.137284	0.154781	-0.0174973	-0.85785	0.390976	0.999921
PBX4	0.630982	0.572619	0.0583638	0.857418	0.391214	0.999921
ATP9B	0.127519	0.109997	0.0175216	0.856989	0.391451	0.999921
CDKN2D	0.0821673	0.0997953	-0.0176281	-0.856231	0.39187	0.999921
NDUFA1	0.731433	0.781308	-0.0498743	-0.855985	0.392006	0.999921
IL7R	1.88467	2.04857	-0.163899	-0.855681	0.392174	0.999921
PTPRE	0.0994888	0.117002	-0.0175132	-0.85567	0.39218	0.999921
PDS5A	0.162732	0.192029	-0.0292972	-0.855511	0.392268	0.999921
NRBF2	0.149563	0.167559	-0.0179953	-0.855159	0.392463	0.999921
RAP2B	0.216808	0.188002	0.0288053	0.854794	0.392665	0.999921
HIVEP1	0.106526	0.0888314	0.0176951	0.8541	0.39305	0.999921
ATG16L1	0.0984954	0.0805314	0.0179639	0.853555	0.393351	0.999921
ZNF831	0.297121	0.248411	0.0487095	0.852262	0.394069	0.999921
TNFRSF10D	0.0341698	0.0517115	-0.0175416	-0.851661	0.394402	0.999921
PNO1	0.136285	0.11879	0.0174948	0.851513	0.394484	0.999921
ARMC10	0.0863436	0.103711	-0.0173671	-0.85132	0.394592	0.999921
ARID1B	0.159869	0.177396	-0.0175263	-0.851086	0.394722	0.999921
IQCN	0.0440294	0.0215057	0.0225236	0.850882	0.394835	0.999921
SLC16A3	0.265709	0.213016	0.0526925	0.850376	0.395116	0.999921
CLNS1A	0.251391	0.2963	-0.0449099	-0.850254	0.395184	0.999921
ATP6V0B	0.501581	0.455007	0.0465741	0.85001	0.39532	0.999921
YPEL3	0.167721	0.215047	-0.0473266	-0.849927	0.395366	0.999921
APIP	0.0502966	0.0675414	-0.0172448	-0.849282	0.395724	0.999921
ANKRD44	0.344427	0.374164	-0.0297372	-0.848647	0.396078	0.999921
URM1	0.123281	0.143055	-0.0197736	-0.848467	0.396178	0.999921
FIBP	0.128707	0.146757	-0.0180502	-0.848437	0.396194	0.999921
MED19	0.164999	0.147046	0.0179536	0.846926	0.397037	0.999921
POLE4	0.196116	0.214826	-0.0187098	-0.846268	0.397403	0.999921
CNOT4	0.175401	0.193083	-0.0176826	-0.845776	0.397678	0.999921
COCH	0.00932852	0.0282046	-0.0188761	-0.844921	0.398155	0.999921
EID1	0.655428	0.585455	0.0699733	0.844463	0.398411	0.999921
U2AF1	0.186085	0.151896	0.0341899	0.844364	0.398466	0.999921
UTY	0.068343	0.122618	-0.0542753	-0.844358	0.398469	0.999921
STAT6	0.087171	0.104848	-0.0176772	-0.8442	0.398558	0.999921
C8orf59	0.283039	0.328764	-0.0457245	-0.844087	0.398621	0.999921
TRANK1	0.104877	0.122026	-0.0171487	-0.843539	0.398927	0.999921
NMRK1	0.182749	0.206109	-0.0233607	-0.843534	0.39893	0.999921
PTPN13	0.227991	0.179928	0.048063	0.843285	0.399069	0.999921
LINC00847	0.0196709	0.0368197	-0.0171488	-0.842791	0.399345	0.999921
ZFAND3	0.142237	0.159397	-0.0171599	-0.842671	0.399412	0.999921
FKBP1A	0.512943	0.566893	-0.0539501	-0.8421	0.399732	0.999921
PACS1	0.110501	0.127904	-0.0174034	-0.84209	0.399737	0.999921
SP140	0.276756	0.321612	-0.0448556	-0.842077	0.399745	0.999921
LINC00239	0.0386479	0.0561473	-0.0174994	-0.841981	0.399798	0.999921
NPAT	0.123939	0.141336	-0.0173962	-0.841863	0.399864	0.999921
C9orf16	0.671131	0.745667	-0.0745363	-0.841677	0.399969	0.999921
ISG20	1.24479	1.12449	0.120307	0.840557	0.400596	0.999921
MTG1	0.10284	0.120354	-0.0175146	-0.840482	0.400638	0.999921
ZNF506	0.0850403	0.102388	-0.0173478	-0.840329	0.400724	0.999921
RAB1A	0.25818	0.240981	0.0171984	0.839935	0.400945	0.999921
PTPRCAP	1.3429	1.44911	-0.106208	-0.839928	0.400949	0.999921
IARS	0.0932818	0.110376	-0.0170946	-0.839788	0.401027	0.999921
UBR2	0.175361	0.195416	-0.0200547	-0.83973	0.40106	0.999921
COX16	0.250952	0.269593	-0.0186415	-0.839696	0.401079	0.999921
SURF4	0.554243	0.498475	0.0557687	0.83948	0.4012	0.999921
DCXR	0.447848	0.401239	0.0466084	0.839009	0.401464	0.999921
GPR174	0.166073	0.201484	-0.0354116	-0.838794	0.401585	0.999921
INPP5K	0.188212	0.170987	0.0172254	0.838643	0.401669	0.999921
BCAS2	0.581888	0.534548	0.0473403	0.838554	0.40172	0.999921
SMDT1	0.393479	0.472495	-0.0790164	-0.838448	0.401779	0.999921
SPATA13	0.139059	0.156257	-0.0171982	-0.838422	0.401794	0.999921
SESN1	0.191535	0.238365	-0.0468291	-0.838322	0.40185	0.999921
RABAC1	0.657105	0.602716	0.0543891	0.837391	0.402373	0.999921
C1orf131	0.0633185	0.0803899	-0.0170714	-0.836854	0.402674	0.999921
TMEM87A	0.247909	0.230583	0.0173254	0.836007	0.403151	0.999921
GNL2	0.160539	0.143471	0.0170675	0.835976	0.403169	0.999921
HMGN2	0.812099	0.859328	-0.0472291	-0.835799	0.403268	0.999921
PFKFB3	0.500848	0.430653	0.0701946	0.835477	0.403449	0.999921
RSRC1	0.092043	0.10945	-0.017407	-0.835409	0.403487	0.999921
TCTN3	0.15325	0.13273	0.0205206	0.833889	0.404343	0.999921
LRMP	0.177079	0.152117	0.0249616	0.833442	0.404596	0.999921
FBXO28	0.132132	0.114753	0.0173789	0.833162	0.404753	0.999921
MMADHC	0.256692	0.274481	-0.0177882	-0.832856	0.404926	0.999921
CCDC174	0.15641	0.173417	-0.0170062	-0.832351	0.405211	0.999921
ELF1	1.10812	1.03412	0.0740051	0.831563	0.405656	0.999921
HNRNPM	0.528667	0.497361	0.0313058	0.830604	0.406198	0.999921
YIF1B	0.0800629	0.0970228	-0.0169598	-0.829949	0.406568	0.999921
SLU7	0.206193	0.18905	0.0171432	0.829891	0.406601	0.999921
CBX5	0.0869395	0.103901	-0.0169613	-0.829825	0.406638	0.999921
INPP1	0.0598754	0.076821	-0.0169457	-0.829794	0.406655	0.999921
STX6	0.0548168	0.0716645	-0.0168477	-0.829564	0.406785	0.999921
NSUN6	0.0620763	0.0791016	-0.0170253	-0.829416	0.406869	0.999921
CH25H	0.212849	0.144733	0.0681155	0.829023	0.407091	0.999921
PCYT1A	0.0734425	0.0903342	-0.0168917	-0.828458	0.407411	0.999921
SLC7A5	0.713988	0.614346	0.0996422	0.828379	0.407456	0.999921
PIGT	0.21721	0.20014	0.0170694	0.827869	0.407745	0.999921
SYS1	0.212649	0.194982	0.0176668	0.827822	0.407771	0.999921
LPAR6	0.0712828	0.103198	-0.0319156	-0.827542	0.40793	0.999921
ATP5F1C	0.371127	0.404713	-0.0335859	-0.827164	0.408144	0.999921
KCNAB2	0.237471	0.219601	0.0178705	0.827151	0.408151	0.999921
TMEM109	0.268028	0.232673	0.0353549	0.826989	0.408243	0.999921
PLEKHA1	0.0688554	0.0860175	-0.0171621	-0.826856	0.408318	0.999921
BORCS7	0.170989	0.1523	0.0186887	0.826757	0.408375	0.999921
COX6C	0.865276	0.926903	-0.0616271	-0.826244	0.408666	0.999921
ZSWIM7	0.0641224	0.0808853	-0.0167629	-0.825338	0.409179	0.999921
RAB5B	0.0720764	0.0889088	-0.0168324	-0.825147	0.409288	0.999921
CCDC93	0.133168	0.116298	0.01687	0.825058	0.409339	0.999921
PTGER4	0.830228	0.755436	0.074792	0.824534	0.409636	0.999921
TFRC	0.193359	0.173469	0.01989	0.824367	0.409731	0.999921
NUDT11	0.0400369	0.00410908	0.0359279	0.823513	0.410216	0.999921
ITGA5	0.0633599	0.0913363	-0.0279764	-0.823034	0.410489	0.999921
SNRPN	0.44869	0.428036	0.0206542	0.822589	0.410742	0.999921
TTC7A	0.0975998	0.114445	-0.0168447	-0.822283	0.410916	0.999921
CASP8AP2	0.0447282	0.0614724	-0.0167442	-0.82226	0.410929	0.999921
DNAJC7	0.202097	0.221142	-0.0190445	-0.821554	0.411331	0.999921
GPAT4	0.128184	0.111446	0.0167378	0.821009	0.411641	0.999921
COX7A2L	0.316996	0.356285	-0.039289	-0.820351	0.412016	0.999921
SESN2	0.141289	0.118536	0.0227538	0.820136	0.412139	0.999921
TRIR	1.02221	0.973188	0.0490224	0.82009	0.412165	0.999921
MDH1	0.271716	0.29913	-0.0274143	-0.819638	0.412422	0.999921
EPHX2	0.048392	0.0670662	-0.0186743	-0.819329	0.412599	0.999921
CHD1	0.659669	0.586113	0.0735556	0.81885	0.412872	0.999921
CNOT10	0.112204	0.0955438	0.0166605	0.817901	0.413414	0.999921
ARL4C	0.785999	0.702392	0.083607	0.817644	0.413561	0.999921
PGRMC2	0.0898867	0.0727437	0.0171431	0.817615	0.413577	0.999921
IKBKE	0.0559652	0.0725963	-0.0166311	-0.817309	0.413752	0.999921
NUDCD2	0.118605	0.135299	-0.0166944	-0.816614	0.414149	0.999921
KIAA1109	0.209919	0.192728	0.0171914	0.816446	0.414245	0.999921
SSNA1	0.315338	0.334866	-0.0195281	-0.815984	0.414509	0.999921
PTS	0.132359	0.115265	0.0170941	0.81562	0.414717	0.999921
FAM200B	0.088504	0.105297	-0.0167933	-0.815111	0.415009	0.999921
TMEM70	0.289742	0.254876	0.0348654	0.814691	0.415249	0.999921
SP100	0.483022	0.530169	-0.0471474	-0.814637	0.41528	0.999921
TBC1D15	0.182004	0.162915	0.0190889	0.814567	0.41532	0.999921
TIGAR	0.123982	0.10742	0.0165624	0.814131	0.41557	0.999921
TRAPPC6A	0.158745	0.185409	-0.0266638	-0.813452	0.415959	0.999921
TMEM208	0.165942	0.183043	-0.0171007	-0.812827	0.416317	0.999921
JOSD2	0.0952583	0.11261	-0.0173514	-0.812737	0.416369	0.999921
M6PR	0.260166	0.28785	-0.0276834	-0.812212	0.41667	0.999921
FAM129A	0.610604	0.54311	0.0674948	0.812178	0.416689	0.999921
ITPA	0.107003	0.123954	-0.0169505	-0.811994	0.416795	0.999921
ACIN1	0.29871	0.277087	0.0216236	0.811463	0.4171	0.999921
AP1M1	0.135403	0.152108	-0.016705	-0.811028	0.41735	0.999921
UBE2Z	0.0982686	0.11491	-0.0166418	-0.810434	0.417691	0.999921
TMEM35B	0.130844	0.161688	-0.0308433	-0.810096	0.417885	0.999921
NANS	0.354502	0.311182	0.0433198	0.808796	0.418633	0.999921
RAMMET	0.211253	0.193636	0.0176175	0.808711	0.418681	0.999921
TAF4B	0.066124	0.0831987	-0.0170747	-0.806612	0.41989	0.999921
TC2N	0.324059	0.368078	-0.0440183	-0.806589	0.419903	0.999921
IQGAP1	0.729657	0.684523	0.0451339	0.80657	0.419914	0.999921
LDHB	0.955071	1.02478	-0.0697039	-0.806512	0.419947	0.999921
PML	0.105556	0.122107	-0.0165505	-0.805266	0.420666	0.999921
ZNF207	0.486557	0.45361	0.0329471	0.805028	0.420803	0.999921
PTPA	0.064692	0.0810539	-0.0163619	-0.804901	0.420877	0.999921
LIMS1	0.381224	0.346924	0.0343003	0.804754	0.420962	0.999921
REX1BD	0.377392	0.42105	-0.0436581	-0.804642	0.421026	0.999921
RNF166	0.277071	0.242187	0.0348845	0.804443	0.421141	0.999921
ZNF821	0.0586967	0.0761694	-0.0174727	-0.804128	0.421323	0.999921
SSRP1	0.129599	0.14603	-0.0164317	-0.804059	0.421363	0.999921
CHN1	0.266084	0.198259	0.0678242	0.80401	0.421391	0.999921
TSPYL1	0.256012	0.21988	0.0361316	0.803909	0.42145	0.999921
DTHD1	0.0815328	0.0651192	0.0164136	0.80344	0.42172	0.999921
EEF1E1	0.0722769	0.0885818	-0.0163049	-0.802865	0.422053	0.999921
CTH	0.0755212	0.0588944	0.0166268	0.802765	0.422111	0.999921
TRAK2	0.0810054	0.0976152	-0.0166097	-0.802207	0.422434	0.999921
RBM25	0.679009	0.624701	0.0543088	0.80217	0.422455	0.999921
A1BG	0.206169	0.18783	0.0183392	0.801968	0.422571	0.999921
CYBA	1.28856	1.37202	-0.0834598	-0.801364	0.422921	0.999921
ECE1	0.0727547	0.0890863	-0.0163316	-0.800757	0.423272	0.999921
KLRG1	0.0910379	0.11064	-0.0196019	-0.800519	0.42341	0.999921
GATAD2B	0.114047	0.130384	-0.0163369	-0.800209	0.42359	0.999921
SH3GLB1	0.334885	0.31636	0.0185249	0.799844	0.423801	0.999921
SSBP4	0.1197	0.137817	-0.0181169	-0.799575	0.423957	0.999921
PFDN1	0.163516	0.180825	-0.0173093	-0.798913	0.424341	0.999921
SLC25A46	0.137448	0.121081	0.0163664	0.798866	0.424368	0.999921
ANKH	0.116151	0.132854	-0.016703	-0.798228	0.424738	0.999921
KLHL7	0.10554	0.0892871	0.0162529	0.798119	0.424801	0.999921
AL135925.1	0.0792446	0.0956656	-0.016421	-0.798007	0.424867	0.999921
SOCS1	0.611682	0.667477	-0.0557948	-0.797955	0.424897	0.999921
MTCH2	0.12234	0.138562	-0.0162218	-0.79754	0.425137	0.999921
SMARCE1	0.145791	0.162253	-0.0164613	-0.796176	0.42593	0.999921
TLE3	0.161483	0.143163	0.0183196	0.795811	0.426142	0.999921
TRPC4AP	0.211215	0.195006	0.0162096	0.795795	0.426151	0.999921
CAMTA1	0.172594	0.191653	-0.0190595	-0.795583	0.426274	0.999921
LY75	0.0664151	0.0826627	-0.0162476	-0.79484	0.426706	0.999921
TVP23B	0.105707	0.122171	-0.0164641	-0.794776	0.426744	0.999921
HIF1A	0.41282	0.453012	-0.0401919	-0.79428	0.427032	0.999921
PIGX	0.0596773	0.0758355	-0.0161582	-0.793995	0.427198	0.999921
MED29	0.193047	0.213442	-0.0203952	-0.793808	0.427307	0.999921
SH2D1A	0.480296	0.438129	0.0421666	0.793801	0.427311	0.999921
OXLD1	0.0551415	0.0713571	-0.0162157	-0.793748	0.427342	0.999921
HEXIM1	0.291575	0.248343	0.0432325	0.793671	0.427387	0.999921
PDZD11	0.0590179	0.0752605	-0.0162426	-0.79335	0.427574	0.999921
GNPAT	0.0871751	0.103552	-0.0163764	-0.793264	0.427624	0.999921
CCDC6	0.202397	0.169483	0.0329144	0.792694	0.427956	0.999921
GALNT10	0.0465727	0.0627039	-0.0161312	-0.792613	0.428003	0.999921
AC004687.1	0.205338	0.162397	0.0429413	0.792525	0.428055	0.999921
ATP6V0D1	0.331184	0.288952	0.0422322	0.792249	0.428215	0.999921
SUCLG1	0.133942	0.150236	-0.0162936	-0.79194	0.428396	0.999921
BTF3L4	0.16621	0.18252	-0.01631	-0.791872	0.428436	0.999921
IDH3G	0.13348	0.149893	-0.0164128	-0.791863	0.428441	0.999921
FAM122C	0.102385	0.0861138	0.0162717	0.791732	0.428517	0.999921
TMEM59	0.753741	0.724376	0.0293648	0.791719	0.428525	0.999921
CHIC2	0.392336	0.365041	0.0272954	0.791477	0.428666	0.999921
KRAS	0.317954	0.335783	-0.0178288	-0.790978	0.428957	0.999921
ANAPC16	0.670529	0.725855	-0.0553257	-0.790825	0.429046	0.999921
SRM	0.109716	0.0935385	0.0161774	0.790462	0.429258	0.999921
DNAJC1	0.29988	0.322856	-0.022976	-0.79012	0.429458	0.999921
UXT	0.562448	0.59822	-0.0357718	-0.789853	0.429613	0.999921
WDR18	0.0741265	0.0902446	-0.0161182	-0.789848	0.429616	0.999921
COX8A	0.756944	0.80829	-0.051346	-0.789634	0.429742	0.999921
MFHAS1	0.167257	0.13536	0.0318973	0.789478	0.429833	0.999921
ARNTL	0.16384	0.179979	-0.0161385	-0.789326	0.429922	0.999921
HDAC1	0.185227	0.2026	-0.0173723	-0.788767	0.430248	0.999921
JAGN1	0.0980293	0.114072	-0.016043	-0.788445	0.430436	0.999921
CTCF	0.10835	0.124485	-0.0161348	-0.787439	0.431025	0.999921
PRKD2	0.0966293	0.113731	-0.0171018	-0.787162	0.431187	0.999921
COX5B	0.731859	0.783154	-0.0512954	-0.786821	0.431386	0.999921
CYC1	0.168587	0.184746	-0.0161585	-0.786073	0.431825	0.999921
DDAH2	0.0633723	0.087843	-0.0244707	-0.78596	0.431891	0.999921
ZNF91	0.0784856	0.0944713	-0.0159857	-0.785831	0.431966	0.999921
GART	0.0675207	0.083548	-0.0160273	-0.785804	0.431983	0.999921
MED30	0.23991	0.220175	0.0197347	0.785467	0.43218	0.999921
FBXO21	0.163961	0.147917	0.0160446	0.785077	0.432409	0.999921
CD2	1.52578	1.59468	-0.0688989	-0.784255	0.43289	0.999921
AC008105.3	0.0479387	0.0639476	-0.0160089	-0.784015	0.433031	0.999921
KIAA1191	0.24079	0.214088	0.0267014	0.783674	0.433232	0.999921
GGNBP2	0.349951	0.333132	0.0168189	0.783581	0.433286	0.999921
DAP3	0.236798	0.253368	-0.0165701	-0.783334	0.433431	0.999921
GNPTG	0.151853	0.167901	-0.016048	-0.783017	0.433617	0.999921
FOPNL	0.0862357	0.102263	-0.0160275	-0.782837	0.433723	0.999921
RGCC	1.76057	1.66758	0.0929863	0.78261	0.433856	0.999921
SERINC3	0.368214	0.331528	0.0366859	0.782587	0.43387	0.999921
CLTB	0.392287	0.373176	0.0191106	0.782578	0.433875	0.999921
COX5A	0.485192	0.535083	-0.0498906	-0.781289	0.434633	0.999921
ALKBH5	0.156939	0.128065	0.0288737	0.781182	0.434695	0.999921
RDX	0.0634243	0.0792736	-0.0158493	-0.78001	0.435385	0.999921
LCK	0.645091	0.714641	-0.06955	-0.779587	0.435634	0.999921
ABHD12	0.131145	0.115246	0.0158988	0.779563	0.435648	0.999921
DDX3Y	0.205045	0.314371	-0.109326	-0.779502	0.435684	0.999921
ATG4B	0.182948	0.167025	0.0159227	0.779453	0.435713	0.999921
ATXN2	0.0706205	0.0864789	-0.0158584	-0.779224	0.435848	0.999921
LINC00944	0.0472391	0.0631966	-0.0159575	-0.778856	0.436064	0.999921
MFF	0.211941	0.230561	-0.0186207	-0.778768	0.436117	0.999921
SVBP	0.0781997	0.0940524	-0.0158527	-0.778676	0.436171	0.999921
AFF1	0.137343	0.153581	-0.0162382	-0.778279	0.436404	0.999921
TAX1BP1	0.588869	0.54049	0.0483787	0.778133	0.43649	0.999921
SDHA	0.273002	0.257096	0.0159063	0.777781	0.436698	0.999921
ABCC1	0.307629	0.250502	0.057126	0.777181	0.437052	0.999921
SF3B1	0.767076	0.716208	0.0508686	0.777055	0.437126	0.999921
TUT7	0.190876	0.21163	-0.0207541	-0.776846	0.43725	0.999921
CCR6	0.443219	0.373977	0.0692421	0.776327	0.437556	0.999921
SNX3	0.45301	0.512655	-0.0596447	-0.776321	0.437559	0.999921
JADE1	0.144624	0.128754	0.0158694	0.776306	0.437568	0.999921
PAPOLA	0.607321	0.553415	0.0539058	0.775522	0.438031	0.999921
PUM3	0.0832725	0.0990349	-0.0157624	-0.775401	0.438103	0.999921
RPAIN	0.194845	0.210643	-0.0157977	-0.77422	0.438801	0.999921
GRK5	0.0686144	0.084425	-0.0158106	-0.773881	0.439001	0.999921
TOM1	0.194435	0.175773	0.0186624	0.773307	0.439341	0.999921
FAM104A	0.13701	0.152745	-0.0157342	-0.7733	0.439345	0.999921
TNFRSF14	0.378853	0.417229	-0.0383764	-0.772383	0.439888	0.999921
DCAF11	0.132098	0.147822	-0.0157245	-0.772205	0.439993	0.999921
FAM13B	0.248144	0.227262	0.0208813	0.77211	0.440049	0.999921
SUPT5H	0.360413	0.32388	0.0365323	0.771868	0.440193	0.999921
ACSL4	0.0847092	0.100381	-0.0156714	-0.771573	0.440367	0.999921
PRKACB	0.240173	0.28194	-0.0417663	-0.771196	0.440591	0.999921
GSK3B	0.134265	0.150225	-0.0159591	-0.77039	0.441069	0.999921
MRFAP1	0.460097	0.423419	0.0366774	0.770292	0.441127	0.999921
YES1	0.0662025	0.0819788	-0.0157763	-0.770036	0.441279	0.999921
GON4L	0.157258	0.173868	-0.0166108	-0.769276	0.441729	0.999921
SDR39U1	0.0974976	0.113509	-0.0160111	-0.769079	0.441847	0.999921
FAM133B	0.32352	0.305079	0.0184412	0.769028	0.441877	0.999921
PDE6D	0.0622954	0.0780147	-0.0157193	-0.768907	0.441949	0.999921
CIAO1	0.189607	0.205268	-0.0156614	-0.768834	0.441992	0.999921
BUB3	0.501384	0.473728	0.0276559	0.768711	0.442065	0.999921
IRF7	0.295687	0.323309	-0.0276219	-0.768529	0.442173	0.999921
HSP90B1	0.810206	0.758963	0.0512424	0.768361	0.442273	0.999921
GYPC	0.902173	0.831432	0.0707415	0.768355	0.442276	0.999921
SLC35E1	0.0915516	0.0758588	0.0156928	0.768069	0.442446	0.999921
FIS1	0.343828	0.382971	-0.0391429	-0.767831	0.442587	0.999921
CDKN2A	0.0613986	0.0770877	-0.0156892	-0.767598	0.442726	0.999921
USP15	0.573725	0.535411	0.0383141	0.767277	0.442917	0.999921
TRIM39	0.0976131	0.0803053	0.0173078	0.766617	0.443309	0.999921
MACO1	0.177654	0.160595	0.017059	0.766362	0.443461	0.999921
NAP1L1	0.78155	0.740716	0.0408344	0.766144	0.44359	0.999921
PLEKHF2	0.150277	0.130476	0.0198016	0.765197	0.444155	0.999921
ACTR1B	0.125006	0.141272	-0.0162657	-0.764847	0.444362	0.999921
SLC39A1	0.0981546	0.113875	-0.0157209	-0.764467	0.444589	0.999921
SNRPG	0.601767	0.640016	-0.0382496	-0.764342	0.444663	0.999921
PDE3B	0.543814	0.487922	0.0558925	0.76425	0.444718	0.999921
HINT2	0.097393	0.114007	-0.0166138	-0.764186	0.444756	0.999921
PSMB5	0.107878	0.123613	-0.015735	-0.763784	0.444996	0.999921
LSP1	0.907507	0.996868	-0.0893618	-0.763698	0.445047	0.999921
NRAS	0.139752	0.123778	0.0159745	0.763401	0.445224	0.999921
HM13	0.303405	0.326112	-0.0227065	-0.763366	0.445245	0.999921
B3GAT3	0.132584	0.149978	-0.017395	-0.763236	0.445323	0.999921
NPIPB5	0.128006	0.111282	0.0167241	0.762975	0.445478	0.999921
EIF1AY	0.068004	0.115635	-0.0476306	-0.762696	0.445645	0.999921
ACBD6	0.0775024	0.0930984	-0.015596	-0.762634	0.445682	0.999921
CENPX	0.125332	0.141341	-0.0160087	-0.762157	0.445966	0.999921
RB1CC1	0.282488	0.259822	0.0226656	0.762093	0.446005	0.999921
CCDC85B	0.460117	0.499297	-0.0391799	-0.76204	0.446036	0.999921
CCDC88B	0.0763891	0.0918924	-0.0155033	-0.761946	0.446092	0.999921
RAN	1.1053	1.05409	0.0512103	0.76184	0.446156	0.999921
NDUFA2	0.38456	0.408323	-0.0237627	-0.761631	0.44628	0.999921
CCR8	0.138166	0.10681	0.0313562	0.761484	0.446368	0.999921
CSNK2B	0.414037	0.45146	-0.0374232	-0.761031	0.446639	0.999921
CDC42	0.915052	0.869318	0.0457339	0.76102	0.446645	0.999921
SYVN1	0.0866307	0.0708191	0.0158116	0.760769	0.446795	0.999921
NIPSNAP1	0.0625938	0.0782724	-0.0156786	-0.760677	0.44685	0.999921
STK24	0.146945	0.184736	-0.037791	-0.760204	0.447133	0.999921
HNRNPAB	0.438814	0.395521	0.0432931	0.759623	0.44748	0.999921
FBXL5	0.190227	0.174485	0.0157425	0.75886	0.447936	0.999921
DUSP10	0.226639	0.201113	0.0255261	0.758697	0.448034	0.999921
KANSL1	0.228785	0.25811	-0.0293251	-0.758633	0.448072	0.999921
YY1AP1	0.169901	0.154305	0.0155952	0.758278	0.448285	0.999921
STK17B	1.15581	1.10733	0.0484782	0.758239	0.448308	0.999921
SLC25A4	0.100423	0.0835602	0.0168631	0.756643	0.449264	0.999921
PDCD4	0.882093	0.820386	0.0617063	0.755809	0.449763	0.999921
CLPP	0.349889	0.326911	0.0229783	0.755762	0.449792	0.999921
KIF13B	0.194352	0.165345	0.0290063	0.755675	0.449844	0.999921
WASHC4	0.116823	0.132263	-0.0154399	-0.754658	0.450454	0.999921
MFAP1	0.105202	0.120598	-0.0153967	-0.754518	0.450539	0.999921
RSF1	0.298105	0.332197	-0.0340919	-0.754507	0.450545	0.999921
RNF138	0.388024	0.353321	0.0347022	0.75422	0.450717	0.999921
ATP6V1A	0.129145	0.113513	0.0156319	0.753575	0.451104	0.999921
CTBS	0.14228	0.158069	-0.0157892	-0.753547	0.451121	0.999921
MUC12	0.0212766	0.0368575	-0.015581	-0.752794	0.451574	0.999921
NDUFB9	0.417988	0.44338	-0.0253916	-0.752277	0.451885	0.999921
SMARCA5	0.480289	0.443369	0.0369201	0.752167	0.451951	0.999921
CREBZF	0.121339	0.13767	-0.0163314	-0.752082	0.452002	0.999921
ERVK3-1	0.196797	0.21265	-0.0158529	-0.751764	0.452193	0.999921
DHRSX	0.0688662	0.0841331	-0.0152669	-0.751133	0.452573	0.999921
C16orf87	0.136595	0.153176	-0.0165807	-0.750925	0.452698	0.999921
TESPA1	0.15139	0.188594	-0.0372034	-0.750734	0.452813	0.999921
SMPD1	0.0888495	0.104149	-0.0153	-0.750639	0.45287	0.999921
PTCH2	0.056935	0.0413037	0.0156313	0.750426	0.452998	0.999921
PLCL2	0.0477976	0.0630482	-0.0152506	-0.750281	0.453086	0.999921
PRMT1	0.263322	0.284948	-0.0216257	-0.749872	0.453332	0.999921
HECA	0.241098	0.203784	0.0373141	0.749188	0.453744	0.999921
DYNC1LI1	0.184519	0.169167	0.0153524	0.748983	0.453868	0.999921
SRSF3	0.7833	0.732883	0.0504168	0.748737	0.454016	0.999921
SNRPD3	0.382585	0.399693	-0.0171076	-0.7485	0.454159	0.999921
NMI	0.0808763	0.096091	-0.0152147	-0.748469	0.454177	0.999921
NAA16	0.123708	0.145452	-0.0217436	-0.748303	0.454277	0.999921
NCOA2	0.196643	0.180978	0.0156649	0.748198	0.45434	0.999921
DHCR7	0.161814	0.124535	0.0372784	0.748005	0.454457	0.999921
RNF214	0.0421125	0.0573706	-0.0152581	-0.747874	0.454536	0.999921
ISG20L2	0.250472	0.215635	0.0348374	0.747302	0.454881	0.999921
KDM5B	0.172567	0.188396	-0.015829	-0.747129	0.454986	0.999921
CAMLG	0.431766	0.394896	0.0368704	0.746657	0.455271	0.999921
PLCG1	0.0934808	0.108725	-0.0152441	-0.74495	0.456302	0.999921
KDM2B	0.171507	0.155401	0.0161054	0.744895	0.456335	0.999921
KDM4C	0.139164	0.154525	-0.015361	-0.744681	0.456464	0.999921
SLC12A6	0.0503826	0.0655108	-0.0151282	-0.743697	0.45706	0.999921
BAG5	0.125065	0.109703	0.015362	0.74336	0.457264	0.999921
ANAPC11	0.317336	0.352757	-0.035421	-0.74335	0.45727	0.999921
GRHPR	0.134781	0.119519	0.0152613	0.743258	0.457326	0.999921
CBFB	0.125322	0.140749	-0.0154266	-0.743159	0.457385	0.999921
NDUFS1	0.0665428	0.0816294	-0.0150867	-0.743016	0.457472	0.999921
DAZAP2	1.24521	1.18936	0.0558573	0.742876	0.457557	0.999921
IMPDH2	0.259927	0.232202	0.0277252	0.742316	0.457896	0.999921
H3F3A	1.71074	1.64737	0.0633767	0.742249	0.457937	0.999921
CBWD1	0.0787817	0.0943044	-0.0155227	-0.740838	0.458792	0.999921
KLC1	0.139606	0.124538	0.015068	0.740385	0.459067	0.999921
CSDE1	0.7949	0.752682	0.0422179	0.739236	0.459763	0.999921
VMA21	0.123061	0.138136	-0.0150751	-0.739224	0.459771	0.999921
INPP5F	0.0818321	0.103847	-0.0220153	-0.738633	0.46013	0.999921
CD5	0.579194	0.535281	0.0439127	0.738588	0.460157	0.999921
DCK	0.157791	0.175099	-0.017308	-0.738533	0.46019	0.999921
HLA-DPA1	0.710431	0.629502	0.0809291	0.737933	0.460555	0.999921
SLC39A10	0.0682477	0.0834941	-0.0152464	-0.737882	0.460586	0.999921
NUDT16	0.0939063	0.0655587	0.0283476	0.737497	0.46082	0.999921
OSTM1	0.113309	0.128361	-0.0150525	-0.736938	0.46116	0.999921
EMB	0.594622	0.547272	0.0473502	0.736805	0.461241	0.999921
CTU2	0.0751037	0.0576644	0.0174393	0.736686	0.461313	0.999921
GNLY	0.224668	0.146292	0.0783759	0.736187	0.461617	0.999921
MKRN2	0.0868033	0.0718315	0.0149718	0.736092	0.461675	0.999921
LRRFIP1	0.824095	0.871783	-0.047688	-0.735788	0.46186	0.999921
MKL1	0.166596	0.193763	-0.027167	-0.735591	0.46198	0.999921
TBPL1	0.176773	0.191921	-0.0151472	-0.73508	0.462291	0.999921
CTSZ	0.0459663	0.0612929	-0.0153266	-0.735015	0.46233	0.999921
DHX15	0.224633	0.208192	0.0164407	0.735003	0.462338	0.999921
COPS6	0.219438	0.235302	-0.0158637	-0.734863	0.462423	0.999921
USF2	0.132743	0.148002	-0.0152592	-0.734707	0.462518	0.999921
PNKD	0.123694	0.140873	-0.0171794	-0.73395	0.462979	0.999921
DCPS	0.063882	0.0792845	-0.0154025	-0.733912	0.463002	0.999921
TRAFD1	0.0630375	0.0779344	-0.014897	-0.733342	0.46335	0.999921
PPIH	0.113536	0.128494	-0.0149579	-0.733249	0.463406	0.999921
TBC1D25	0.0875026	0.0725773	0.0149252	0.733194	0.46344	0.999921
SRPK2	0.188153	0.203187	-0.0150342	-0.732599	0.463803	0.999921
AC006369.1	0.0506003	0.0656199	-0.0150196	-0.732311	0.463979	0.999921
C7orf26	0.0923212	0.0773607	0.0149605	0.732299	0.463986	0.999921
NKRF	0.055293	0.0712395	-0.0159465	-0.732057	0.464134	0.999921
DDHD2	0.0926194	0.077681	0.0149384	0.732016	0.464159	0.999921
SELL	0.443541	0.535251	-0.0917095	-0.731825	0.464275	0.999921
AL157402.2	0.0344849	0.0600617	-0.0255768	-0.731741	0.464327	0.999921
P4HA1	0.164725	0.146504	0.0182215	0.731313	0.464588	0.999921
GGCT	0.0677405	0.0827209	-0.0149804	-0.7313	0.464596	0.999921
Z93241.1	0.105048	0.0844926	0.0205553	0.731239	0.464633	0.999921
ARMC1	0.0621176	0.0769578	-0.0148402	-0.730395	0.465149	0.999921
ARHGEF6	0.132569	0.14806	-0.0154908	-0.72973	0.465555	0.999921
RNF41	0.110536	0.0956513	0.0148851	0.729703	0.465572	0.999921
TDRD3	0.0354407	0.0502596	-0.0148189	-0.729056	0.465968	0.999921
GGA2	0.192299	0.168435	0.0238639	0.728788	0.466131	0.999921
TBC1D2B	0.111844	0.127038	-0.015194	-0.728699	0.466186	0.999921
KRT10	0.488343	0.534091	-0.0457487	-0.727071	0.467182	0.999921
BRD4	0.288935	0.269816	0.0191195	0.726826	0.467333	0.999921
RAPGEF6	0.156269	0.172358	-0.0160892	-0.726801	0.467348	0.999921
PPP6R1	0.121144	0.136121	-0.0149766	-0.7265	0.467533	0.999921
NUDT1	0.0966283	0.111879	-0.0152504	-0.726063	0.4678	0.999921
UCP2	0.668957	0.758423	-0.0894661	-0.725997	0.467841	0.999921
CYB5A	0.0876245	0.102485	-0.0148607	-0.725783	0.467972	0.999921
ATM	0.200698	0.227088	-0.0263904	-0.725655	0.46805	0.999921
GPCPD1	0.373611	0.331629	0.0419825	0.725167	0.46835	0.999921
MAPK1	0.119293	0.136929	-0.0176358	-0.725137	0.468368	0.999921
HUWE1	0.204683	0.219475	-0.0147927	-0.724743	0.468609	0.999921
TRIM13	0.0536012	0.0683289	-0.0147276	-0.724733	0.468616	0.999921
EPRS	0.141856	0.157096	-0.0152404	-0.724328	0.468864	0.999921
HIKESHI	0.161291	0.196872	-0.0355811	-0.723904	0.469124	0.999921
XRN1	0.219218	0.234088	-0.0148698	-0.723253	0.469524	0.999921
MIIP	0.0818848	0.0968542	-0.0149694	-0.722673	0.469881	0.999921
GLT8D1	0.0586559	0.0733232	-0.0146673	-0.722311	0.470104	0.999921
TCEAL8	0.049058	0.0637535	-0.0146955	-0.722229	0.470154	0.999921
FNDC3A	0.11808	0.132767	-0.0146869	-0.721441	0.470638	0.999921
PIGC	0.0630299	0.0777811	-0.0147513	-0.721015	0.470901	0.999921
ARF5	0.513341	0.551917	-0.0385762	-0.720973	0.470926	0.999921
ST6GAL1	0.0503173	0.0650579	-0.0147406	-0.720873	0.470988	0.999921
CREB1	0.0976211	0.112461	-0.0148404	-0.720732	0.471074	0.999921
SNRK	0.202567	0.18746	0.0151064	0.720301	0.47134	0.999921
ETFB	0.148924	0.172453	-0.0235289	-0.719978	0.471538	0.999921
FAM83D	0.0768349	0.0602638	0.0165711	0.719812	0.471641	0.999921
SNW1	0.203146	0.217824	-0.0146777	-0.719372	0.471912	0.999921
GMPR2	0.0730427	0.0877542	-0.0147115	-0.719261	0.47198	0.999921
GNL1	0.267704	0.239138	0.0285661	0.718952	0.472171	0.999921
DCTN4	0.215615	0.200236	0.0153781	0.718804	0.472262	0.999921
AP1G1	0.152164	0.137421	0.0147437	0.718596	0.47239	0.999921
FDPS	0.148767	0.163945	-0.0151773	-0.718351	0.472541	0.999921
DECR1	0.134709	0.157304	-0.0225954	-0.718282	0.472583	0.999921
ATP6V1B2	0.156486	0.141874	0.014612	0.718219	0.472622	0.999921
ARPC4	0.165357	0.180229	-0.0148725	-0.718125	0.47268	0.999921
GBP3	0.046336	0.0637536	-0.0174176	-0.717876	0.472834	0.999921
MKNK1	0.0551706	0.0697249	-0.0145543	-0.716803	0.473496	0.999921
SERPINB9	0.354981	0.317976	0.0370047	0.716073	0.473946	0.999921
NBPF26	0.179273	0.198575	-0.0193014	-0.715481	0.474312	0.999921
BAK1	0.164846	0.149832	0.0150133	0.715302	0.474422	0.999921
COA6	0.0938166	0.108782	-0.0149651	-0.714984	0.474619	0.999921
ERO1B	0.230806	0.204806	0.0260003	0.714527	0.474901	0.999921
NABP2	0.0599188	0.0745387	-0.0146199	-0.714445	0.474952	0.999921
JKAMP	0.0745315	0.0890737	-0.0145422	-0.714234	0.475082	0.999921
PSMB3	0.451315	0.492708	-0.0413929	-0.713991	0.475233	0.999921
NOL8	0.0740773	0.0885817	-0.0145044	-0.713224	0.475707	0.999921
IFNG	0.29965	0.36894	-0.0692909	-0.713052	0.475813	0.999921
MYL6	1.97283	2.02681	-0.0539846	-0.712857	0.475934	0.999921
DAPK3	0.102105	0.0874844	0.0146209	0.712699	0.476032	0.999921
LIX1L	0.135444	0.15121	-0.0157661	-0.712542	0.476129	0.999921
SBDS	0.501146	0.465773	0.0353738	0.712441	0.476192	0.999921
GADD45G	0.220239	0.265435	-0.0451957	-0.712203	0.476339	0.999921
CTDSP1	0.11017	0.125042	-0.0148723	-0.712037	0.476442	0.999921
ITGA6	0.0528265	0.0673723	-0.0145457	-0.711391	0.476842	0.999921
PYHIN1	0.190694	0.210618	-0.0199247	-0.711302	0.476897	0.999921
BLMH	0.0856303	0.100717	-0.0150862	-0.711275	0.476914	0.999921
PFDN2	0.401033	0.366656	0.034377	0.711233	0.47694	0.999921
SF3B2	0.625442	0.592033	0.0334099	0.710999	0.477085	0.999921
EZH2	0.127377	0.108673	0.0187038	0.710344	0.477491	0.999921
SC5D	0.395671	0.339298	0.0563727	0.709935	0.477745	0.999921
LYAR	0.203385	0.232956	-0.0295716	-0.709473	0.478031	0.999921
CMPK1	0.42354	0.391174	0.0323657	0.709393	0.478081	0.999921
PNN	0.388304	0.34386	0.0444446	0.708975	0.47834	0.999921
IDH2	0.260997	0.292123	-0.0311263	-0.708543	0.478608	0.999921
IKZF4	0.0502576	0.0656617	-0.0154041	-0.708369	0.478716	0.999921
MLF2	0.339952	0.325181	0.0147713	0.708307	0.478755	0.999921
NDUFA13	0.599917	0.630789	-0.0308718	-0.708236	0.478799	0.999921
NDUFS4	0.0862207	0.100772	-0.0145515	-0.708022	0.478932	0.999921
GHITM	0.494115	0.464416	0.0296997	0.707917	0.478997	0.999921
SLC25A32	0.201332	0.186515	0.0148168	0.707464	0.479278	0.999921
CEP135	0.0652624	0.0796635	-0.0144011	-0.70722	0.47943	0.999921
MIR22HG	0.12641	0.106329	0.0200818	0.707003	0.479565	0.999921
MIR155HG	0.226575	0.276378	-0.0498031	-0.706912	0.479621	0.999921
TMEM50A	0.698034	0.74356	-0.045526	-0.706897	0.47963	0.999921
SPTLC2	0.0681318	0.0824721	-0.0143404	-0.70662	0.479803	0.999921
ACSL5	0.104952	0.119341	-0.0143886	-0.706509	0.479872	0.999921
PYGO2	0.0701348	0.0846907	-0.0145559	-0.706227	0.480047	0.999921
ABHD17A	0.161533	0.190375	-0.0288414	-0.706069	0.480145	0.999921
SSR1	0.281256	0.295838	-0.0145829	-0.705908	0.480246	0.999921
RAB33A	0.0409252	0.0557936	-0.0148684	-0.705718	0.480364	0.999921
SHMT2	0.111684	0.126528	-0.0148444	-0.705301	0.480623	0.999921
EML3	0.104021	0.118496	-0.0144751	-0.705297	0.480626	0.999921
CAMK1D	0.117796	0.132436	-0.0146392	-0.705287	0.480632	0.999921
USPL1	0.105843	0.135136	-0.029293	-0.705109	0.480743	0.999921
ZRANB1	0.0833717	0.0689518	0.0144199	0.704992	0.480815	0.999921
RPAP3	0.0906932	0.0763565	0.0143367	0.704722	0.480983	0.999921
SBNO2	0.106144	0.124111	-0.017967	-0.704447	0.481155	0.999921
LARP4	0.0854839	0.10075	-0.0152665	-0.703406	0.481803	0.999921
DOCK10	0.271807	0.2959	-0.0240934	-0.702186	0.482563	0.999921
FAM50A	0.219241	0.233851	-0.0146106	-0.701753	0.482833	0.999921
ALOX5AP	0.95418	0.872537	0.0816433	0.701644	0.482901	0.999921
PPM1M	0.123483	0.142498	-0.0190153	-0.701002	0.483302	0.999921
MYD88	0.0914776	0.105719	-0.0142414	-0.700723	0.483476	0.999921
TET2	0.0902552	0.0759644	0.0142909	0.700542	0.483589	0.999921
PFDN6	0.0883736	0.102593	-0.0142193	-0.700284	0.48375	0.999921
UBA52	2.4395	2.3871	0.0523983	0.700149	0.483835	0.999921
CYLD	0.390599	0.430825	-0.0402259	-0.699977	0.483941	0.999921
ANKRD55	0.0507877	0.0359704	0.0148173	0.699509	0.484234	0.999921
RNF2	0.11395	0.0979662	0.015984	0.699465	0.484261	0.999921
TOR1B	0.124842	0.110297	0.0145449	0.699448	0.484272	0.999921
CNPPD1	0.232077	0.217572	0.0145047	0.698777	0.484692	0.999921
AL365205.1	0.0656946	0.0799508	-0.0142562	-0.698739	0.484715	0.999921
CARHSP1	0.203238	0.188801	0.0144366	0.698614	0.484793	0.999921
CD3G	0.682792	0.735018	-0.0522265	-0.69842	0.484914	0.999921
ZMAT5	0.0411501	0.0553715	-0.0142214	-0.698408	0.484922	0.999921
PSMD1	0.133739	0.148007	-0.014268	-0.698149	0.485084	0.999921
NDUFAF2	0.0711706	0.0853598	-0.0141892	-0.698085	0.485124	0.999921
PRKCI	0.0617773	0.07603	-0.0142527	-0.698069	0.485134	0.999921
SYNGR2	0.396592	0.439024	-0.0424319	-0.697654	0.485394	0.999921
ARID5B	0.994095	0.929824	0.0642718	0.697635	0.485405	0.999921
PARVG	0.150178	0.165236	-0.0150585	-0.697363	0.485575	0.999921
NOSIP	0.329335	0.351503	-0.0221684	-0.696926	0.485849	0.999921
PIN1	0.193473	0.221464	-0.0279905	-0.696866	0.485887	0.999921
ERP29	0.58496	0.623813	-0.0388535	-0.696827	0.485911	0.999921
PCNT	0.0749295	0.0607565	0.0141731	0.696296	0.486243	0.999921
DHX30	0.11531	0.129443	-0.0141336	-0.696182	0.486315	0.999921
CYFIP2	0.277929	0.292475	-0.0145457	-0.696149	0.486336	0.999921
AK2	0.138916	0.153157	-0.0142412	-0.696047	0.4864	0.999921
INPP4A	0.0972777	0.11157	-0.0142925	-0.69583	0.486535	0.999921
LINC01281	0.0503636	0.0648483	-0.0144847	-0.695691	0.486623	0.999921
PDXDC1	0.178687	0.163562	0.0151243	0.695564	0.486702	0.999921
ELF2	0.195732	0.212757	-0.0170249	-0.695084	0.487003	0.999921
AASDHPPT	0.148929	0.163311	-0.0143819	-0.694955	0.487083	0.999921
CD52	1.68961	1.79493	-0.105321	-0.694139	0.487595	0.999921
EIF4G2	1.0875	1.02022	0.0672764	0.693928	0.487728	0.999921
CEP128	0.0602811	0.0459201	0.014361	0.69389	0.487751	0.999921
TICAM1	0.0729653	0.0880423	-0.015077	-0.693523	0.487981	0.999921
SLC35D2	0.0328579	0.0564091	-0.0235512	-0.693511	0.487989	0.999921
AC133644.2	0.0427358	0.0283705	0.0143653	0.693509	0.48799	0.999921
GAK	0.143087	0.128849	0.014238	0.692304	0.488747	0.999921
CTR9	0.285986	0.261506	0.0244801	0.692143	0.488848	0.999921
ARHGAP17	0.125247	0.110891	0.0143561	0.692125	0.488859	0.999921
MAST4	0.142085	0.157143	-0.0150581	-0.692029	0.488919	0.999921
ELOF1	0.195511	0.18025	0.0152617	0.691535	0.489229	0.999921
CCDC130	0.0883962	0.102473	-0.0140771	-0.690785	0.489701	0.999921
NARS	0.107848	0.121872	-0.0140231	-0.690628	0.489799	0.999921
SPSB3	0.339563	0.325251	0.0143116	0.690377	0.489957	0.999921
PHF20L1	0.2402	0.25726	-0.0170597	-0.689999	0.490195	0.999921
RAB1B	0.311429	0.339767	-0.0283383	-0.689833	0.490299	0.999921
NAA50	0.473029	0.424235	0.048794	0.689151	0.490729	0.999921
CD53	0.910347	0.861516	0.0488319	0.688807	0.490945	0.999921
TCERG1	0.159622	0.173775	-0.0141526	-0.688653	0.491042	0.999921
TNRC6A	0.113175	0.127269	-0.0140943	-0.688621	0.491062	0.999921
FAM32A	0.27651	0.253261	0.0232487	0.688508	0.491133	0.999921
CLIC5	0.0622014	0.076379	-0.0141777	-0.688441	0.491175	0.999921
BORCS5	0.242548	0.216895	0.0256522	0.68796	0.491478	0.999921
HNRNPH3	0.501226	0.463186	0.0380395	0.687959	0.491479	0.999921
RNF167	0.295835	0.320784	-0.0249492	-0.687677	0.491656	0.999921
SH2D3A	0.0472356	0.0612763	-0.0140407	-0.687569	0.491724	0.999921
LTBP3	0.0777025	0.0917047	-0.0140021	-0.686698	0.492273	0.999921
ITGA4	0.533114	0.579666	-0.0465521	-0.686527	0.492381	0.999921
STMP1	0.227707	0.252254	-0.024547	-0.686203	0.492585	0.999921
SF3B6	0.510842	0.482537	0.0283045	0.686035	0.492691	0.999921
STIM2	0.121113	0.13549	-0.0143762	-0.685997	0.492715	0.999921
CBX3	0.390198	0.416355	-0.0261564	-0.685888	0.492784	0.999921
REST	0.260172	0.242973	0.0171987	0.685149	0.49325	0.999921
LDHA	1.63512	1.5548	0.0803242	0.685139	0.493256	0.999921
LUC7L2	0.348743	0.33014	0.0186034	0.68489	0.493413	0.999921
C11orf98	0.179729	0.194295	-0.0145663	-0.684745	0.493505	0.999921
RPN1	0.562314	0.535969	0.0263447	0.684156	0.493876	0.999921
MCCC2	0.0710552	0.0849614	-0.0139062	-0.68242	0.494973	0.999921
LONP2	0.125861	0.139901	-0.0140398	-0.682341	0.495023	0.999921
SNRPB	0.738691	0.695052	0.0436388	0.681556	0.49552	0.999921
GTF2I	0.147703	0.162622	-0.0149183	-0.681317	0.495671	0.999921
ATF6	0.0764355	0.0903465	-0.013911	-0.681003	0.49587	0.999921
H1FX	0.255535	0.320263	-0.0647278	-0.679812	0.496624	0.999921
TEX264	0.153745	0.177462	-0.0237179	-0.678847	0.497235	0.999921
IER3IP1	0.186222	0.200631	-0.0144096	-0.677713	0.497954	0.999921
DDHD1	0.121014	0.134944	-0.0139299	-0.677624	0.49801	0.999921
RNF11	0.333471	0.296924	0.0365467	0.677417	0.498141	0.999921
TRIM16	0.0201784	0.0339768	-0.0137984	-0.677416	0.498142	0.999921
RBBP5	0.11715	0.103379	0.0137715	0.67641	0.49878	0.999921
MCRIP1	0.152146	0.166458	-0.0143124	-0.676388	0.498794	0.999921
DIAPH1	0.290254	0.314041	-0.0237875	-0.676339	0.498825	0.999921
SMARCC2	0.167141	0.181175	-0.0140334	-0.676187	0.498922	0.999921
C1GALT1	0.151801	0.166272	-0.0144706	-0.67594	0.499078	0.999921
BTN2A1	0.138265	0.124295	0.0139703	0.675779	0.499181	0.999921
PLIN3	0.0547839	0.0685641	-0.0137802	-0.675745	0.499203	0.999921
PRR13	0.636666	0.685695	-0.0490289	-0.674916	0.499729	0.999921
SBNO1	0.207295	0.190867	0.0164282	0.674798	0.499804	0.999921
ACAP1	0.573918	0.612385	-0.038467	-0.674471	0.500012	0.999921
C1QBP	0.321811	0.344451	-0.0226407	-0.674115	0.500238	0.999921
SYF2	0.492704	0.466103	0.0266008	0.673963	0.500335	0.999921
RNF126	0.203173	0.219516	-0.0163431	-0.673625	0.50055	0.999921
RHBDD2	0.769994	0.701925	0.0680689	0.673554	0.500595	0.999921
CENPC	0.375678	0.341575	0.0341032	0.673431	0.500673	0.999921
CLSTN3	0.100998	0.116298	-0.0153001	-0.673356	0.500721	0.999921
U2SURP	0.270889	0.286613	-0.0157245	-0.673015	0.500938	0.999921
FGD3	0.174843	0.189667	-0.0148244	-0.672933	0.50099	0.999921
LMNB1	0.205455	0.187645	0.0178101	0.672888	0.501019	0.999921
GTF2A2	0.241252	0.266815	-0.0255627	-0.672661	0.501163	0.999921
ENO2	0.0741049	0.087983	-0.0138781	-0.672611	0.501195	0.999921
SMIM20	0.0681783	0.0818856	-0.0137072	-0.671643	0.501811	0.999921
RINL	0.0466411	0.0603304	-0.0136893	-0.67139	0.501972	0.999921
UBE4A	0.158105	0.144321	0.0137833	0.67081	0.502342	0.999921
DHX29	0.118921	0.132676	-0.0137541	-0.670453	0.502569	0.999921
SLC9A3R1	0.5322	0.48349	0.0487099	0.670255	0.502695	0.999921
RELB	0.499568	0.555758	-0.0561898	-0.669737	0.503025	0.999921
PRKCSH	0.227118	0.21319	0.0139282	0.669676	0.503064	0.999921
RBM18	0.169771	0.156097	0.0136739	0.669305	0.503301	0.999921
SEC61B	0.730943	0.765226	-0.0342824	-0.669188	0.503376	0.999921
NFATC3	0.135317	0.149209	-0.0138918	-0.668564	0.503774	0.999921
NAE1	0.0819405	0.0956478	-0.0137073	-0.667937	0.504174	0.999921
ARL1	0.0704714	0.0840869	-0.0136156	-0.667707	0.50432	0.999921
PDPK1	0.108316	0.0947368	0.0135787	0.667652	0.504356	0.999921
POLG	0.136144	0.122349	0.0137947	0.667596	0.504391	0.999921
TTC14	0.162574	0.176977	-0.0144032	-0.66736	0.504542	0.999921
RELT	0.105366	0.0914658	0.0139006	0.666908	0.504831	0.999921
ITSN2	0.413037	0.39672	0.0163167	0.666791	0.504906	0.999921
PAGR1	0.121101	0.107146	0.0139545	0.666782	0.504911	0.999921
PUF60	0.328973	0.306927	0.0220458	0.666503	0.50509	0.999921
RPIA	0.126503	0.140142	-0.0136386	-0.666407	0.505151	0.999921
PPP4C	0.371709	0.391347	-0.0196384	-0.666293	0.505224	0.999921
ANAPC15	0.0984006	0.112257	-0.0138561	-0.665882	0.505487	0.999921
PPP2R2A	0.221319	0.235547	-0.0142275	-0.665716	0.505593	0.999921
TSTA3	0.141218	0.154883	-0.0136652	-0.665687	0.505611	0.999921
ZFX	0.118937	0.10537	0.0135665	0.665605	0.505663	0.999921
ITGB2	0.734921	0.678631	0.0562906	0.665437	0.505771	0.999921
ABI3	0.15031	0.136377	0.013933	0.664359	0.50646	0.999921
PCNP	0.373545	0.356455	0.0170904	0.663903	0.506752	0.999921
PGM1	0.0824449	0.0959109	-0.0134659	-0.663365	0.507097	0.999921
CCDC117	0.0687541	0.0914725	-0.0227184	-0.663139	0.507241	0.999921
CDC27	0.101464	0.11505	-0.0135858	-0.663009	0.507325	0.999921
TYW3	0.0879518	0.101392	-0.0134401	-0.66207	0.507926	0.999921
RPA1	0.0849481	0.0984815	-0.0135334	-0.660479	0.508947	0.999921
VKORC1	0.0696321	0.0533307	0.0163013	0.660192	0.509131	0.999921
[truncated: 3,346 more rows]

## Sheet: CD8-TRM-1_tumor
	MPR	Non-MPR	Foldchange	stat	pvalue	FDR
ARHGAP15	0.321947	0.464988	-0.143041	-4.55683	5.19e-06	0.0274816
DUSP4	1.75916	1.19022	0.568934	3.60667	0.000310148	0.820651
SRSF2	1.57657	1.12003	0.456537	3.43491	0.000592756	0.998761
GIMAP7	0.221829	0.417189	-0.19536	-3.30512	0.000949353	0.998761
SRRT	0.681532	0.439675	0.241857	3.12072	0.0018041	0.998761
GTF3C1	0.195292	0.127643	0.0676495	3.11338	0.00184957	0.998761
ELP5	0.182031	0.118113	0.0639183	3.09558	0.00196427	0.998761
USP3	0.192836	0.262737	-0.0699007	-3.08958	0.00200439	0.998761
MINOS1	0.319395	0.431751	-0.112357	-3.00226	0.00267985	0.998761
S100A11	0.76135	1.04861	-0.287258	-2.97966	0.00288573	0.998761
CEMIP2	0.837912	0.67035	0.167561	2.95434	0.0031334	0.998761
UBL5	0.894241	1.02217	-0.127933	-2.95409	0.00313597	0.998761
FLOT1	0.0683574	0.129009	-0.0606512	-2.95188	0.00315847	0.998761
TNFAIP8	0.205115	0.379573	-0.174458	-2.94488	0.00323083	0.998761
PPP1R18	0.249168	0.423857	-0.174689	-2.93409	0.00334531	0.998761
NUP98	0.483808	0.357877	0.125931	2.88642	0.00389652	0.998761
TIMP1	0.109738	0.202712	-0.092974	-2.86336	0.00419173	0.998761
GIMAP4	0.168341	0.322222	-0.153882	-2.85673	0.00428028	0.998761
VPS37B	0.807842	0.548509	0.259333	2.82609	0.00471202	0.998761
TNFRSF25	0.122256	0.183149	-0.0608935	-2.77782	0.00547245	0.998761
STMN1	0.515752	0.34785	0.167902	2.76016	0.00577739	0.998761
XAF1	0.0764482	0.137558	-0.06111	-2.75675	0.00583782	0.998761
TNFRSF1B	0.956104	0.689321	0.266783	2.7293	0.00634699	0.998761
GIMAP6	0.0518367	0.107389	-0.0555523	-2.7219	0.00649074	0.998761
CKLF	0.34524	0.596333	-0.251092	-2.70469	0.00683685	0.998761
TIFA	0.120626	0.222583	-0.101957	-2.67835	0.00739868	0.998761
SERINC1	0.617201	0.493456	0.123745	2.67378	0.00750011	0.998761
LTB	0.35794	0.64895	-0.291011	-2.65677	0.00788942	0.998761
TRG-AS1	0.0715964	0.132653	-0.0610565	-2.65042	0.00803912	0.998761
GIMAP1	0.100676	0.19855	-0.0978737	-2.6492	0.00806823	0.998761
SIRT2	0.247791	0.186324	0.0614673	2.64041	0.00828059	0.998761
GALNT11	0.199164	0.137321	0.0618427	2.6367	0.00837171	0.998761
NECAP2	0.162442	0.215673	-0.0532311	-2.6065	0.00914725	0.998761
ATG2A	0.211977	0.155736	0.056241	2.59081	0.00957516	0.998761
SRGN	3.53119	3.14681	0.384382	2.58956	0.00960989	0.998761
LSM5	0.171477	0.22505	-0.0535728	-2.579	0.00990874	0.998761
ETF1	0.500078	0.369353	0.130725	2.57132	0.0101312	0.998761
PPP1R16B	0.44914	0.325702	0.123438	2.55081	0.0107474	0.998761
NUTM2B-AS1	0.175047	0.230062	-0.0550147	-2.53988	0.0110889	0.998761
CREM	2.15798	1.67302	0.484954	2.53619	0.0112065	0.998761
FLT3LG	0.133873	0.240691	-0.106817	-2.51734	0.0118245	0.998761
NAB1	0.341904	0.188266	0.153638	2.50715	0.012171	0.998761
CD83	0.103737	0.20842	-0.104683	-2.47257	0.0134146	0.998761
HLA-DQA1	0.886754	0.465884	0.420869	2.45947	0.0139141	0.998761
GLIPR2	0.113151	0.202235	-0.0890839	-2.45101	0.0142457	0.998761
SARAF	2.97197	2.62329	0.348684	2.43942	0.014711	0.998761
AP3S1	0.315777	0.264184	0.051593	2.42886	0.0151465	0.998761
TMX4	0.572155	0.423782	0.148373	2.40387	0.0162225	0.998761
PGK1	1.73301	1.44804	0.284964	2.40376	0.0162276	0.998761
FKBP2	0.17373	0.22685	-0.0531203	-2.40217	0.0162984	0.998761
FRMD4B	0.0765195	0.125657	-0.0491374	-2.40146	0.01633	0.998761
LEPROTL1	1.59101	1.32963	0.261386	2.38847	0.0169187	0.998761
DNPH1	0.135006	0.239045	-0.104039	-2.3846	0.0170976	0.998761
SESN1	0.0747124	0.134294	-0.0595818	-2.37047	0.0177654	0.998761
ISCA1	0.66478	0.503556	0.161225	2.35695	0.0184258	0.998761
NDUFA3	0.493764	0.591336	-0.0975724	-2.35236	0.0186545	0.998761
MYO1F	0.123494	0.184652	-0.0611578	-2.33945	0.0193122	0.998761
DBF4	0.29687	0.237376	0.0594938	2.33537	0.019524	0.998761
LCP2	0.281662	0.436152	-0.15449	-2.33519	0.0195334	0.998761
SLC25A3	1.28996	1.12328	0.166685	2.32966	0.0198241	0.998761
CNBD2	0.143553	0.0946236	0.0489298	2.32794	0.0199151	0.998761
LAPTM4A	0.533362	0.407733	0.12563	2.32181	0.020243	0.998761
TCF7	0.0795563	0.150361	-0.070805	-2.31936	0.0203757	0.998761
C4orf48	0.24883	0.339823	-0.0909928	-2.31562	0.0205792	0.998761
DDX27	0.328344	0.256925	0.071419	2.31038	0.0208671	0.998761
TXNIP	0.679833	1.04725	-0.367419	-2.30023	0.0214351	0.998761
CXCL13	1.28208	0.643602	0.63848	2.29847	0.0215351	0.998761
CD247	0.555313	0.636073	-0.0807596	-2.29634	0.0216563	0.998761
PDE4D	0.839943	0.588864	0.251079	2.29344	0.0218229	0.998761
CHMP5	0.124151	0.172991	-0.0488398	-2.28103	0.0225464	0.998761
SUB1	1.33909	1.19939	0.1397	2.2803	0.0225897	0.998761
KMT5C	0.127688	0.0794521	0.0482362	2.27804	0.022724	0.998761
NPC2	0.127788	0.17541	-0.0476221	-2.27639	0.022823	0.998761
ARIH2	0.428303	0.372591	0.0557123	2.26541	0.0234873	0.998761
ENSA	0.59418	0.535051	0.0591298	2.25952	0.0238509	0.998761
ACTR3	0.552331	0.652028	-0.0996974	-2.25611	0.0240635	0.998761
RANBP2	0.796199	0.591861	0.204338	2.24228	0.0249436	0.998761
TMEM39A	0.158665	0.111395	0.0472702	2.23969	0.0251112	0.998761
DDX6	0.472356	0.418111	0.0542454	2.23959	0.0251177	0.998761
YPEL5	1.57568	1.2788	0.296878	2.23885	0.0251656	0.998761
CALM2	1.55912	1.2908	0.268323	2.23672	0.0253046	0.998761
AKAP5	0.199942	0.0963793	0.103563	2.23049	0.0257149	0.998761
CMC2	0.413911	0.353792	0.0601193	2.22607	0.0260097	0.998761
NDUFB1	0.297439	0.402696	-0.105258	-2.22208	0.0262778	0.998761
DENR	0.167676	0.213291	-0.045615	-2.21805	0.0265517	0.998761
CD40LG	0.0386688	0.087208	-0.0485392	-2.21502	0.0267588	0.998761
METRNL	0.271416	0.159253	0.112163	2.21221	0.0269523	0.998761
ADK	0.177808	0.229589	-0.051781	-2.20836	0.0272193	0.998761
AES	0.487821	0.570835	-0.0830141	-2.20537	0.0274279	0.998761
RARRES3	0.824187	1.04735	-0.223162	-2.20438	0.0274978	0.998761
NOP10	0.37965	0.490434	-0.110784	-2.20319	0.0275813	0.998761
ARPC5	0.344099	0.441417	-0.097318	-2.20256	0.0276261	0.998761
POLR2A	0.585896	0.427783	0.158113	2.20099	0.027737	0.998761
ATP6V0C	1.2662	1.04758	0.218616	2.19804	0.0279463	0.998761
SYTL3	1.20066	0.880551	0.320109	2.19073	0.0284712	0.998761
OCIAD2	0.376366	0.457467	-0.0811006	-2.19061	0.0284802	0.998761
CD8A	1.98476	1.72276	0.262003	2.18386	0.0289724	0.998761
ZNF683	0.232879	0.479079	-0.2462	-2.18361	0.0289907	0.998761
ADD3	0.158854	0.205973	-0.0471189	-2.17965	0.0292836	0.998761
NAA38	0.196652	0.267027	-0.070375	-2.17423	0.0296881	0.998761
TMOD3	0.230856	0.276215	-0.0453589	-2.17324	0.0297619	0.998761
CTSC	0.439902	0.586396	-0.146493	-2.16639	0.0302817	0.998761
ODC1	0.874199	0.721077	0.153122	2.16631	0.0302878	0.998761
PSMB9	0.49768	0.699406	-0.201726	-2.16292	0.0305477	0.998761
ERGIC2	0.140153	0.184907	-0.0447539	-2.16087	0.0307053	0.998761
MYL12A	1.06637	1.34532	-0.27895	-2.16012	0.0307637	0.998761
ERN1	0.228482	0.341183	-0.112701	-2.15487	0.0311721	0.998761
CDK16	0.258844	0.191831	0.0670136	2.15465	0.0311891	0.998761
TGFBR2	0.305696	0.361354	-0.0556577	-2.15357	0.0312738	0.998761
KANSL1-AS1	0.0753562	0.175901	-0.100545	-2.15043	0.031521	0.998761
SAMD9L	0.0500777	0.0960071	-0.0459294	-2.14928	0.0316125	0.998761
DCTN6	0.233456	0.187655	0.0458007	2.14677	0.0318114	0.998761
S1PR1	0.0661552	0.111716	-0.0455613	-2.14443	0.0319982	0.998761
NHP2	0.193497	0.240582	-0.0470853	-2.14128	0.0322512	0.998761
SASH3	0.12438	0.200193	-0.0758136	-2.14122	0.0322564	0.998761
ALG13	0.39207	0.296072	0.0959987	2.14066	0.0323015	0.998761
FDX1	0.310219	0.258616	0.0516029	2.13658	0.0326323	0.998761
NDUFB3	0.130465	0.206677	-0.0762121	-2.13291	0.0329323	0.998761
ELK3	0.0954164	0.139554	-0.044138	-2.13035	0.0331428	0.998761
DENND2D	0.127767	0.208652	-0.0808854	-2.12654	0.0334584	0.998761
SAMHD1	0.196599	0.274912	-0.0783132	-2.12294	0.0337592	0.998761
TMEM167A	0.163784	0.20839	-0.0446061	-2.12255	0.0337913	0.998761
MORF4L1	0.989293	0.887927	0.101366	2.12167	0.0338656	0.998761
DDX58	0.0647087	0.108588	-0.043879	-2.11619	0.0343284	0.998761
MCM6	0.203612	0.143432	0.0601801	2.11609	0.0343373	0.998761
HSPA13	0.174076	0.129478	0.0445984	2.11563	0.0343766	0.998761
RNMT	0.389642	0.327469	0.0621733	2.11548	0.0343887	0.998761
ATP5MD	0.656645	0.743133	-0.0864886	-2.1148	0.0344467	0.998761
CST7	1.561	1.31765	0.243352	2.11421	0.0344973	0.998761
GSTO1	0.181335	0.225961	-0.0446261	-2.11145	0.0347334	0.998761
GOLPH3	0.417803	0.338618	0.0791852	2.10954	0.0348977	0.998761
BANF1	0.207832	0.287195	-0.079363	-2.10839	0.0349977	0.998761
CSNK1D	0.538916	0.389939	0.148977	2.08857	0.0367463	0.998761
MED4	0.321681	0.269456	0.0522249	2.08738	0.0368538	0.998761
SH3BP5	0.0503616	0.0929783	-0.0426167	-2.08693	0.0368942	0.998761
STAU1	0.415154	0.341595	0.0735595	2.08577	0.0369998	0.998761
AC243960.1	0.162156	0.25654	-0.094384	-2.08452	0.0371126	0.998761
TAGAP	0.647197	0.809018	-0.161821	-2.08228	0.0373165	0.998761
PDCL3	0.847597	0.633342	0.214255	2.07044	0.0384107	0.998761
SMIM37	0.11084	0.157151	-0.0463103	-2.07041	0.0384136	0.998761
VCAM1	0.375982	0.173817	0.202166	2.067	0.0387344	0.998761
SP110	0.168328	0.23542	-0.0670918	-2.0649	0.0389327	0.998761
THEMIS	0.250388	0.352307	-0.101919	-2.0634	0.039075	0.998761
PDCD1	0.607355	0.382988	0.224367	2.05793	0.0395968	0.998761
TTN	0.14858	0.104382	0.0441982	2.05779	0.0396106	0.998761
GIMAP5	0.0591265	0.10121	-0.0420836	-2.05524	0.0398555	0.998761
ABT1	0.259204	0.215345	0.0438586	2.04785	0.0405746	0.998761
TERF1	0.260605	0.166023	0.0945818	2.0459	0.040766	0.998761
FBXO7	0.349073	0.306573	0.0425	2.04507	0.0408479	0.998761
GGA2	0.306265	0.23032	0.075945	2.04343	0.04101	0.998761
NDUFV2	0.437876	0.540789	-0.102913	-2.04084	0.0412666	0.998761
TENT5C	0.680437	0.512418	0.168019	2.04043	0.0413073	0.998761
LSM7	0.421713	0.474665	-0.0529526	-2.03803	0.0415474	0.998761
ADAM19	0.12427	0.17578	-0.05151	-2.03529	0.0418218	0.998761
WNK1	0.476332	0.43132	0.0450118	2.03327	0.0420251	0.998761
PTPN4	0.139163	0.18508	-0.0459163	-2.02319	0.043054	0.998761
CCNI	1.57205	1.42099	0.151061	2.02014	0.0433684	0.998761
GBP1	0.104107	0.178666	-0.0745587	-2.01759	0.0436336	0.998761
CORO1B	0.21666	0.311086	-0.0944268	-2.01529	0.0438745	0.998761
MAF	0.132504	0.17786	-0.0453552	-2.01409	0.0440006	0.998761
TMSB4X	4.30915	4.60088	-0.291731	-2.01333	0.0440801	0.998761
CSK	0.18199	0.264887	-0.0828968	-2.01101	0.0443243	0.998761
THEM4	0.0932221	0.14039	-0.0471681	-2.01074	0.0443529	0.998761
PNPLA2	0.531589	0.416856	0.114732	2.00977	0.0444556	0.998761
MAML2	0.128555	0.174426	-0.0458713	-2.00807	0.0446355	0.998761
DDX24	1.1613	1.00712	0.154176	2.00571	0.0448877	0.998761
GABARAPL1	1.00875	0.765329	0.243418	2.00538	0.0449222	0.998761
MSL2	0.212534	0.16953	0.043004	2.00007	0.0454923	0.998761
NR3C1	1.21862	1.00954	0.209079	1.99915	0.045592	0.998761
TRAF3IP3	0.164569	0.2669	-0.102332	-1.99618	0.0459142	0.998761
GFPT1	0.233025	0.184676	0.0483493	1.98457	0.0471924	0.998761
TXLNG	0.218841	0.162781	0.0560595	1.97961	0.0477473	0.998761
DDX3X	0.977891	0.828859	0.149032	1.97851	0.0478708	0.998761
NCF4	0.0824848	0.12357	-0.041085	-1.97842	0.0478817	0.998761
ZBTB20	0.186331	0.236808	-0.0504768	-1.97664	0.0480825	0.998761
GPR25	0.131783	0.248847	-0.117064	-1.97593	0.0481623	0.998761
NDUFS6	0.278181	0.322831	-0.0446499	-1.97502	0.048266	0.998761
EMD	0.817452	0.674553	0.1429	1.968	0.0490679	0.998761
ADGRE5	1.20991	1.02098	0.188924	1.96714	0.0491676	0.998761
RORA	0.492694	0.625993	-0.133299	-1.95856	0.0501641	0.998761
WDR47	0.163073	0.120557	0.0425161	1.95823	0.0502028	0.998761
NCL	1.39588	1.1977	0.198183	1.95674	0.0503785	0.998761
AKAP13	1.03928	0.836283	0.202995	1.95086	0.0510734	0.998761
SLC38A1	0.804733	0.673018	0.131715	1.94998	0.0511787	0.998761
JPT1	0.767321	0.638862	0.128459	1.94035	0.0523367	0.998761
EIF2S2	0.287591	0.334619	-0.0470273	-1.93934	0.0524593	0.998761
PFN1	2.12867	2.42057	-0.291902	-1.93515	0.0529716	0.998761
TAOK3	0.216172	0.257214	-0.0410424	-1.93257	0.0532888	0.998761
SNU13	0.852602	0.743848	0.108753	1.93241	0.0533095	0.998761
RAB5IF	0.657552	0.541299	0.116254	1.9302	0.0535826	0.998761
NDUFB7	0.213159	0.285618	-0.0724585	-1.92834	0.0538124	0.998761
NDEL1	0.288816	0.242938	0.0458784	1.92733	0.0539381	0.998761
RBM38	0.375625	0.247173	0.128453	1.9256	0.0541539	0.998761
CCM2	0.104591	0.145084	-0.0404926	-1.92264	0.0545259	0.998761
SENP7	0.10684	0.149237	-0.0423968	-1.92205	0.0545999	0.998761
POLR2J	0.241446	0.285837	-0.044391	-1.91449	0.0555577	0.998761
OST4	1.05264	1.20389	-0.151246	-1.91335	0.055703	0.998761
NSD3	0.693183	0.605472	0.0877106	1.91141	0.0559519	0.998761
OAT	0.465272	0.331396	0.133876	1.90821	0.0563642	0.998761
TMA7	1.37085	1.52287	-0.152024	-1.90619	0.0566259	0.998761
ARHGEF1	0.745718	0.64108	0.104638	1.90264	0.057087	0.998761
CDC14A	0.18213	0.263809	-0.0816789	-1.89814	0.0576782	0.998761
CCR7	0.130535	0.231473	-0.100938	-1.89672	0.0578651	0.998761
PNPLA8	0.337774	0.285856	0.0519184	1.89483	0.0581149	0.998761
HLA-A	3.9393	3.75013	0.189169	1.89406	0.0582169	0.998761
NDUFB2	0.53751	0.627435	-0.0899249	-1.89278	0.058387	0.998761
NRBP1	0.45737	0.39008	0.0672902	1.89179	0.058519	0.998761
ATP5F1E	1.9308	2.10539	-0.17459	-1.89052	0.0586888	0.998761
MTIF3	0.0780966	0.118911	-0.0408144	-1.88322	0.0596712	0.998761
PPP6C	0.347921	0.30489	0.0430314	1.88112	0.0599554	0.998761
GNG5	0.541936	0.639945	-0.0980091	-1.87745	0.0604567	0.998761
POR	0.190482	0.146114	0.0443678	1.87732	0.0604742	0.998761
MAPRE1	0.407143	0.344493	0.0626506	1.86879	0.0616523	0.998761
NAA10	0.197534	0.237208	-0.0396745	-1.86781	0.0617883	0.998761
MT2A	1.43034	1.10705	0.323288	1.86288	0.0624788	0.998761
TFIP11	0.198821	0.159367	0.0394548	1.86034	0.062838	0.998761
THOC7	0.11748	0.156442	-0.0389618	-1.85837	0.0631166	0.998761
IL23A	0.0224664	0.0625276	-0.0400612	-1.8577	0.0632113	0.998761
ARHGDIA	0.750702	0.677414	0.0732886	1.85697	0.0633155	0.998761
ZBTB1	0.503332	0.417272	0.0860597	1.85395	0.063747	0.998761
LRPAP1	0.361835	0.320441	0.0413942	1.85382	0.0637648	0.998761
ADA	0.0933058	0.132205	-0.0388993	-1.85073	0.0642086	0.998761
APMAP	0.44872	0.362055	0.0866654	1.84633	0.0648436	0.998761
PPID	0.116191	0.156463	-0.0402715	-1.84502	0.0650344	0.998761
CASP1	0.118994	0.183107	-0.0641136	-1.84292	0.0653401	0.998761
DNAJB14	0.245932	0.283764	-0.0378318	-1.84196	0.0654813	0.998761
SERF2	1.81448	1.97104	-0.156557	-1.84097	0.0656258	0.998761
HSPA9	0.684313	0.564403	0.119909	1.84029	0.0657253	0.998761
ITM2A	1.18801	0.982561	0.205449	1.83817	0.0660379	0.998761
NABP1	0.104021	0.165598	-0.0615766	-1.83516	0.0664814	0.998761
JAML	0.482729	0.369125	0.113604	1.83329	0.0667595	0.998761
DRAP1	0.456122	0.588172	-0.132051	-1.82963	0.0673052	0.998761
SLC7A5	1.09569	0.82465	0.271039	1.82756	0.0676157	0.998761
CD2	1.3397	1.52074	-0.181041	-1.82749	0.067626	0.998761
EBP	0.192784	0.151667	0.0411168	1.82588	0.0678684	0.998761
RABAC1	0.84367	0.728913	0.114757	1.82392	0.068164	0.998761
YIPF4	0.114662	0.152987	-0.0383248	-1.82319	0.068274	0.998761
MEA1	0.18057	0.218724	-0.0381543	-1.81923	0.0688765	0.998761
DSTN	0.277002	0.315821	-0.0388195	-1.81838	0.0690059	0.998761
PRDX3	0.114381	0.16702	-0.0526385	-1.81753	0.0691358	0.998761
TMCO1	0.305397	0.347847	-0.0424493	-1.81609	0.0693564	0.998761
POLR2E	0.294527	0.345947	-0.05142	-1.81549	0.0694493	0.998761
PSME2	0.559388	0.736044	-0.176655	-1.80638	0.0708592	0.998761
TAPBP	0.558733	0.640206	-0.0814731	-1.80248	0.0714705	0.998761
MACF1	0.346434	0.403135	-0.0567008	-1.80168	0.0715952	0.998761
MGST3	0.248633	0.304127	-0.0554939	-1.79914	0.0719959	0.998761
MITD1	0.0777817	0.114801	-0.0370194	-1.79651	0.0724133	0.998761
HERPUD2	0.591727	0.48751	0.104217	1.79562	0.0725555	0.998761
TNFRSF9	0.388214	0.241322	0.146892	1.79477	0.0726903	0.998761
RNF114	0.389762	0.343738	0.0460239	1.7939	0.0728286	0.998761
NASP	0.590429	0.462551	0.127878	1.79048	0.0733768	0.998761
SRSF5	1.24752	1.03427	0.213245	1.78741	0.0738716	0.998761
CHURC1	0.275475	0.379476	-0.104	-1.78689	0.0739547	0.998761
PSMB10	0.26544	0.393892	-0.128452	-1.78589	0.0741171	0.998761
AAED1	0.285042	0.221094	0.0639484	1.7826	0.0746516	0.998761
PLEKHA2	0.357171	0.259045	0.0981258	1.78179	0.0747838	0.998761
ZEB2	0.694763	0.564477	0.130286	1.7804	0.0750109	0.998761
PHIP	0.356694	0.319477	0.0372169	1.77924	0.0751999	0.998761
MUC20-OT1	0.220027	0.165004	0.0550226	1.77752	0.075483	0.998761
AKR1A1	0.113635	0.151528	-0.0378924	-1.77544	0.0758246	0.998761
C21orf91	0.113692	0.152441	-0.0387482	-1.77407	0.0760518	0.998761
ATP1B3	1.10063	0.785429	0.315205	1.76693	0.0772404	0.998761
BST2	0.348444	0.474027	-0.125582	-1.76431	0.0776801	0.998761
RIPOR2	0.197329	0.25944	-0.0621113	-1.76027	0.0783621	0.998761
IFI35	0.093144	0.132122	-0.0389784	-1.75741	0.0788477	0.998761
C19orf53	0.598056	0.662727	-0.064671	-1.75491	0.0792749	0.998761
PASK	0.134913	0.098039	0.036874	1.75046	0.0800382	0.998761
VAMP8	0.38557	0.470496	-0.0849263	-1.75043	0.0800437	0.998761
YTHDF2	0.362165	0.307947	0.0542176	1.74992	0.0801317	0.998761
PRELID1	0.397648	0.474648	-0.0770007	-1.74969	0.0801713	0.998761
SIK2	0.138661	0.101568	0.0370933	1.74955	0.0801968	0.998761
FAM177A1	1.24183	0.98814	0.253688	1.74771	0.0805151	0.998761
EFHD2	0.181803	0.258631	-0.0768288	-1.74491	0.081	0.998761
TRMT112	0.749771	0.827352	-0.0775806	-1.74213	0.0814849	0.998761
ARHGAP9	0.739457	0.64267	0.0967863	1.74154	0.0815895	0.998761
STAT1	0.226842	0.318107	-0.0912651	-1.74076	0.0817263	0.998761
GOLIM4	0.119679	0.0666864	0.0529927	1.74055	0.081762	0.998761
OTUD6B-AS1	0.155306	0.191835	-0.0365291	-1.7368	0.0824223	0.998761
CNOT6L	0.810948	0.683064	0.127883	1.73159	0.083347	0.998761
TBCB	0.273851	0.341994	-0.068143	-1.73148	0.0833667	0.998761
SEC14L2	0.0953171	0.0585462	0.0367708	1.72846	0.0839067	0.998761
CDK11A	0.197303	0.159391	0.0379121	1.72425	0.084662	0.998761
PCMT1	0.296901	0.259587	0.0373142	1.7228	0.0849251	0.998761
NDFIP2	0.0952574	0.136669	-0.0414117	-1.72257	0.0849672	0.998761
CTSA	0.240269	0.351791	-0.111522	-1.72127	0.0852017	0.998761
LITAF	1.1467	0.945602	0.201093	1.72044	0.0853533	0.998761
MBNL2	0.191093	0.306799	-0.115706	-1.72029	0.08538	0.998761
PRKAR2A	0.305112	0.260214	0.0448981	1.71634	0.0860992	0.998761
SUSD3	0.108518	0.174295	-0.0657769	-1.71587	0.086186	0.998761
GTDC1	0.141614	0.106647	0.0349665	1.71543	0.0862661	0.998761
HTATIP2	0.0941297	0.129287	-0.0351578	-1.71146	0.0869969	0.998761
SLA2	0.589226	0.462514	0.126711	1.71137	0.0870122	0.998761
MIEN1	0.19316	0.233661	-0.0405012	-1.70818	0.0876029	0.998761
EMC3	0.279491	0.24164	0.037851	1.7071	0.087804	0.998761
TRAF1	0.201742	0.28397	-0.0822276	-1.70452	0.0882843	0.998761
WIPF1	0.997068	0.870036	0.127032	1.70429	0.0883275	0.998761
CDC42EP3	0.343144	0.496851	-0.153707	-1.70184	0.0887845	0.998761
FNBP1	0.750397	0.685485	0.0649121	1.70027	0.0890797	0.998761
CHCHD10	0.274714	0.336213	-0.0614989	-1.69451	0.0901686	0.998761
SH3BP1	0.0814464	0.12913	-0.0476835	-1.69424	0.0902201	0.998761
ICAM2	0.0737264	0.111054	-0.037328	-1.69321	0.0904151	0.998761
IL2	0.0291319	0.0663641	-0.0372322	-1.69292	0.0904716	0.998761
SNX6	0.296596	0.335988	-0.039392	-1.69157	0.0907277	0.998761
CGAS	0.0790281	0.164405	-0.085377	-1.69154	0.0907338	0.998761
CALM3	0.46222	0.54033	-0.0781102	-1.69035	0.0909615	0.998761
PTDSS1	0.303107	0.266149	0.0369576	1.68992	0.0910442	0.998761
LSM6	0.10582	0.155263	-0.0494432	-1.68991	0.0910451	0.998761
SELENOH	0.278485	0.381018	-0.102532	-1.68802	0.0914076	0.998761
SLC7A6	0.0939145	0.12847	-0.034556	-1.684	0.0921826	0.998761
NUCB1	0.302924	0.361066	-0.058142	-1.67874	0.0932035	0.998761
AC116366.3	0.119237	0.175254	-0.0560168	-1.67828	0.0932915	0.998761
STRAP	0.62481	0.537464	0.0873459	1.67793	0.0933601	0.998761
PDZD8	0.18911	0.149724	0.039386	1.67769	0.0934079	0.998761
LRIF1	0.072861	0.13353	-0.0606686	-1.67338	0.0942517	0.998761
FAM118A	0.268839	0.195477	0.0733619	1.67314	0.0943004	0.998761
TSSC4	0.199912	0.164505	0.0354066	1.66966	0.0949869	0.998761
ESD	0.103826	0.13799	-0.0341634	-1.66795	0.0953263	0.998761
GORASP2	0.245052	0.209813	0.0352391	1.66694	0.0955265	0.998761
BRD1	0.112941	0.0789354	0.0340058	1.66361	0.096191	0.998761
PTPN7	0.332205	0.403853	-0.0716483	-1.66266	0.09638	0.998761
MYL12B	1.0543	1.2007	-0.146404	-1.66212	0.0964895	0.998761
EMP3	0.667783	0.824852	-0.15707	-1.66179	0.0965545	0.998761
DSE	0.0794541	0.147	-0.067546	-1.6588	0.0971558	0.998761
CD59	0.104632	0.164312	-0.0596796	-1.65712	0.097495	0.998761
EIF1	3.25125	3.06529	0.185962	1.65609	0.0977042	0.998761
DHX36	0.505517	0.41186	0.0936571	1.65421	0.0980858	0.998761
SRP9	0.300883	0.352384	-0.0515011	-1.65364	0.0982016	0.998761
LIMD2	0.567732	0.694751	-0.127019	-1.65324	0.0982817	0.998761
ATOX1	0.0993259	0.133048	-0.0337223	-1.6523	0.0984725	0.998761
SF3A1	0.481454	0.388419	0.0930358	1.64993	0.0989566	0.998761
DNAJC9	0.303948	0.240963	0.0629854	1.64759	0.0994374	0.998761
RPP21	0.387835	0.319056	0.0687783	1.64641	0.0996802	0.998761
NIPA2	0.238444	0.201301	0.037143	1.64614	0.0997346	0.998761
METTL9	0.417765	0.373684	0.0440817	1.64519	0.099931	0.998761
LAIR1	0.0269542	0.0651049	-0.0381507	-1.64353	0.100272	0.998761
ABCG1	0.3055	0.244116	0.0613845	1.64163	0.100666	0.998761
GIMAP2	0.0764375	0.120635	-0.0441972	-1.63895	0.101224	0.998761
AC027290.1	0.0738531	0.040034	0.0338191	1.63801	0.10142	0.998761
XCL2	0.419378	0.636737	-0.217358	-1.63792	0.101439	0.998761
STK38	0.136072	0.172866	-0.0367939	-1.63789	0.101444	0.998761
LBR	0.303244	0.26591	0.037334	1.6373	0.101569	0.998761
DERL2	0.266079	0.231398	0.0346807	1.63571	0.101901	0.998761
IL7R	1.20262	1.61561	-0.412994	-1.63554	0.101936	0.998761
KLRC3	0.114942	0.205525	-0.0905824	-1.63398	0.102263	0.998761
TSEN15	0.0726299	0.107484	-0.0348544	-1.62848	0.103423	0.998761
TNFSF13B	0.0334993	0.0780091	-0.0445098	-1.62776	0.103575	0.998761
RCE1	0.191056	0.155613	0.0354426	1.62675	0.10379	0.998761
TNFSF14	0.083562	0.220244	-0.136682	-1.62223	0.104753	0.998761
RCSD1	0.187401	0.276431	-0.0890294	-1.62118	0.104978	0.998761
DPP4	0.0466502	0.0800772	-0.033427	-1.62083	0.105054	0.998761
COA3	0.0653759	0.0988027	-0.0334268	-1.62013	0.105203	0.998761
PTPN6	0.0806154	0.143278	-0.0626625	-1.6185	0.105555	0.998761
FOXP1	0.411664	0.492674	-0.0810104	-1.61728	0.105818	0.998761
RNASEH2C	0.171102	0.204489	-0.0333863	-1.617	0.105879	0.998761
LAT	0.388146	0.488201	-0.100055	-1.61648	0.105991	0.998761
LPCAT4	0.101285	0.134833	-0.0335482	-1.6163	0.10603	0.998761
AIM2	0.0520941	0.086008	-0.0339139	-1.61551	0.106201	0.998761
S100A6	1.54774	1.70595	-0.158202	-1.61301	0.106743	0.998761
ALOX5AP	1.51653	1.26079	0.25574	1.61244	0.106866	0.998761
MAZ	0.277853	0.208536	0.0693162	1.61042	0.107306	0.998761
AGO2	0.25117	0.184525	0.0666454	1.61037	0.107317	0.998761
RAB29	0.108293	0.141132	-0.0328384	-1.61032	0.107328	0.998761
USP11	0.340332	0.262966	0.0773666	1.61007	0.107383	0.998761
PARP9	0.057508	0.0904177	-0.0329096	-1.6098	0.107442	0.998761
RIC8A	0.30866	0.222702	0.0859585	1.60904	0.107608	0.998761
NR4A3	0.438527	0.310449	0.128078	1.60651	0.108163	0.998761
EIF2AK2	0.114776	0.148013	-0.0332364	-1.6062	0.108229	0.998761
GABARAP	0.794207	0.890026	-0.0958195	-1.60585	0.108308	0.998761
CTNNB1	0.240663	0.20549	0.0351737	1.6043	0.108648	0.998761
CAPG	0.203684	0.363153	-0.159469	-1.60035	0.10952	0.998761
ARL6IP1	0.886127	0.742402	0.143725	1.60035	0.10952	0.998761
EMC7	0.357919	0.314212	0.043707	1.60023	0.109549	0.998761
TESPA1	0.0937679	0.130193	-0.0364248	-1.59796	0.110052	0.998761
DUT	0.270639	0.338432	-0.0677928	-1.59647	0.110383	0.998761
GIT2	0.116967	0.149634	-0.0326673	-1.59567	0.110563	0.998761
C9orf78	0.607167	0.522865	0.0843025	1.59509	0.110692	0.998761
CEBPZ	0.494695	0.430462	0.0642334	1.59496	0.110721	0.998761
PDE3B	0.648996	0.505944	0.143052	1.59426	0.110878	0.998761
PCIF1	0.272076	0.207933	0.0641435	1.59377	0.110988	0.998761
HPGD	0.234275	0.108683	0.125593	1.59247	0.11128	0.998761
GTF2H5	0.0719383	0.10491	-0.0329715	-1.59111	0.111584	0.998761
PMVK	0.107182	0.153028	-0.0458459	-1.58785	0.112319	0.998761
RASSF5	0.361459	0.41543	-0.0539716	-1.58428	0.113131	0.998761
CHMP2A	0.1668	0.221733	-0.0549323	-1.58424	0.113138	0.998761
HAX1	0.222249	0.263827	-0.0415781	-1.58401	0.113192	0.998761
MYBL1	0.0495347	0.086273	-0.0367384	-1.58168	0.113722	0.998761
MVB12B	0.144988	0.110682	0.0343059	1.5815	0.113764	0.998761
HLA-DPB1	1.0285	0.803067	0.225431	1.58103	0.113871	0.998761
SNRPE	0.205113	0.240669	-0.0355557	-1.58057	0.113975	0.998761
MZT2A	0.351135	0.410859	-0.0597244	-1.57928	0.114271	0.998761
NBPF14	0.0512777	0.0838337	-0.0325561	-1.57702	0.114792	0.998761
CCT8	0.283283	0.321791	-0.0385083	-1.57508	0.115237	0.998761
COX17	0.306289	0.376503	-0.0702139	-1.57417	0.115448	0.998761
YARS	0.170279	0.211231	-0.0409523	-1.57176	0.116007	0.998761
CD320	0.0817437	0.115065	-0.0333217	-1.56904	0.116639	0.998761
UBE2G1	0.262234	0.225835	0.0363985	1.56665	0.117198	0.998761
TMEM131L	0.0996825	0.131857	-0.0321748	-1.56627	0.117285	0.998761
RAD21	0.569071	0.497173	0.0718983	1.56483	0.117622	0.998761
TUBB	0.382108	0.489164	-0.107056	-1.56384	0.117855	0.998761
HPCAL1	0.152167	0.184641	-0.0324735	-1.56379	0.117866	0.998761
KANSL2	0.219035	0.185618	0.0334173	1.56323	0.117999	0.998761
SSBP1	0.26492	0.315077	-0.0501572	-1.56202	0.118283	0.998761
RGS14	0.0976355	0.144632	-0.0469967	-1.56071	0.118592	0.998761
BTG1	3.40222	3.15856	0.243656	1.55849	0.119118	0.998761
CHPT1	0.0895691	0.0569456	0.0326235	1.55685	0.119507	0.998761
STN1	0.056931	0.102761	-0.04583	-1.55254	0.120532	0.998761
ANKHD1	0.291577	0.258153	0.0334245	1.55123	0.120848	0.998761
NCOA3	0.117353	0.149194	-0.0318407	-1.55024	0.121084	0.998761
ZDBF2	0.127538	0.0953607	0.0321776	1.54566	0.122187	0.998761
MAF1	0.406392	0.351336	0.0550553	1.54452	0.122462	0.998761
MAGOH	0.536479	0.456355	0.0801244	1.54352	0.122705	0.998761
IFI44L	0.0178261	0.0492186	-0.0313925	-1.54064	0.123405	0.998761
LAMTOR2	0.116838	0.151538	-0.0347001	-1.53971	0.12363	0.998761
MKKS	0.0497805	0.0812634	-0.0314829	-1.53949	0.123686	0.998761
RBM8A	1.00028	0.928389	0.0718923	1.53807	0.124031	0.998761
TMEM11	0.157635	0.126079	0.0315556	1.53678	0.124348	0.998761
BOLA3	0.0977149	0.129359	-0.0316437	-1.53506	0.124768	0.998761
PDAP1	0.216981	0.253792	-0.0368111	-1.53487	0.124816	0.998761
IL16	0.15609	0.218494	-0.0624036	-1.53399	0.125032	0.998761
METTL5	0.0834069	0.117084	-0.0336771	-1.53316	0.125236	0.998761
GFOD1	0.136252	0.0804441	0.0558081	1.53214	0.125487	0.998761
APRT	0.610676	0.712523	-0.101848	-1.5319	0.125548	0.998761
LPIN2	0.21795	0.265456	-0.047506	-1.53172	0.125591	0.998761
ANKRD12	0.633013	0.755959	-0.122946	-1.53034	0.125932	0.998761
SH3BGRL3	2.34896	2.58295	-0.233989	-1.52945	0.126152	0.998761
GBP4	0.135546	0.176298	-0.0407522	-1.528	0.126513	0.998761
ZNF267	0.187845	0.253118	-0.0652728	-1.52505	0.127248	0.998761
HINT1	1.22787	1.30264	-0.0747639	-1.5243	0.127434	0.998761
CCDC124	0.155179	0.18704	-0.0318608	-1.52243	0.127902	0.998761
SLF1	0.122252	0.18184	-0.0595881	-1.5223	0.127933	0.998761
XRCC6	0.717396	0.627911	0.0894846	1.52204	0.128	0.998761
DIP2A	0.205521	0.173482	0.0320382	1.52124	0.128201	0.998761
PIN4	0.0785713	0.110804	-0.0322324	-1.51809	0.128992	0.998761
ZNF331	1.01748	0.850133	0.167349	1.5152	0.129722	0.998761
RELL1	0.156112	0.125131	0.0309819	1.51419	0.129978	0.998761
MPLKIP	0.0845927	0.115687	-0.031094	-1.51371	0.130099	0.998761
CHN1	0.385852	0.203556	0.182296	1.51184	0.130574	0.998761
CTDP1	0.150254	0.11153	0.0387234	1.51081	0.130836	0.998761
CFAP97	0.0857082	0.117163	-0.0314544	-1.51024	0.130981	0.998761
FAAH2	0.0503628	0.0814517	-0.0310889	-1.50771	0.131628	0.998761
HIST3H2A	0.124592	0.158345	-0.0337532	-1.50457	0.132433	0.998761
ABRACL	0.539954	0.618933	-0.0789791	-1.50367	0.132667	0.998761
LY6E	0.697473	0.851266	-0.153793	-1.50103	0.133347	0.998761
ANTXR2	0.0643842	0.10089	-0.0365057	-1.49907	0.133854	0.998761
CPNE1	0.26454	0.227706	0.036834	1.4983	0.134056	0.998761
SMARCA2	0.397147	0.344786	0.0523618	1.49686	0.134431	0.998761
NLRC3	0.0982596	0.129046	-0.0307869	-1.49662	0.134491	0.998761
SNX5	0.167425	0.19834	-0.0309146	-1.49629	0.134577	0.998761
RAC2	1.0026	1.18122	-0.178624	-1.49559	0.134761	0.998761
PIH1D1	0.145449	0.176032	-0.0305836	-1.49525	0.134849	0.998761
APOL3	0.078834	0.109391	-0.0305565	-1.49522	0.134858	0.998761
PHF20	0.512461	0.413708	0.098753	1.49464	0.135008	0.998761
LDHA	1.82817	1.6366	0.19157	1.49133	0.135874	0.998761
HNRNPUL1	0.768968	0.644576	0.124391	1.49088	0.135992	0.998761
BLOC1S4	0.228059	0.196575	0.0314841	1.48876	0.136552	0.998761
LRRC41	0.154748	0.117193	0.037555	1.48869	0.136568	0.998761
CRTAP	0.1276	0.161132	-0.0335321	-1.48836	0.136656	0.998761
ZNF410	0.220506	0.19005	0.0304559	1.48677	0.137076	0.998761
FDFT1	0.195912	0.238726	-0.0428137	-1.48517	0.137498	0.998761
BAX	0.34166	0.410035	-0.0683755	-1.48381	0.13786	0.998761
HNRNPA0	1.03518	0.902952	0.132228	1.47971	0.13895	0.998761
ATP5PB	0.376042	0.429447	-0.0534053	-1.47916	0.139098	0.998761
USP9X	0.193124	0.162101	0.0310226	1.47862	0.139241	0.998761
PRKACB	0.231033	0.307771	-0.0767377	-1.47805	0.139394	0.998761
BNIP2	0.34086	0.306183	0.0346774	1.47748	0.139548	0.998761
LYPLA2	0.140105	0.170356	-0.0302512	-1.47736	0.139579	0.998761
ARHGAP25	0.111107	0.142933	-0.0318266	-1.47718	0.139628	0.998761
STMN3	0.0455503	0.0755813	-0.030031	-1.47626	0.139873	0.998761
ERAP2	0.165121	0.273861	-0.10874	-1.47578	0.140003	0.998761
LINC00861	0.123718	0.176793	-0.0530745	-1.47276	0.140815	0.998761
PARD6G	0.118837	0.0631413	0.0556952	1.47206	0.141005	0.998761
CD101	0.0636092	0.0295095	0.0340997	1.47202	0.141015	0.998761
SECISBP2L	0.245008	0.214749	0.030259	1.47106	0.141275	0.998761
NPM1	1.88213	1.73815	0.143976	1.46885	0.141874	0.998761
SPATA2L	0.133517	0.102153	0.0313641	1.46802	0.142099	0.998761
SDHD	0.219038	0.253345	-0.0343076	-1.46761	0.14221	0.998761
GSDMD	0.147935	0.195796	-0.0478606	-1.46732	0.142289	0.998761
ENC1	0.0821376	0.0515921	0.0305454	1.46659	0.142486	0.998761
ILF2	0.511644	0.451804	0.0598401	1.46637	0.142548	0.998761
KLF3	0.132963	0.209466	-0.0765028	-1.46486	0.142958	0.998761
ETHE1	0.14336	0.179385	-0.0360252	-1.46447	0.143065	0.998761
ZBTB10	0.0413374	0.0732058	-0.0318685	-1.46295	0.143481	0.998761
POMC	0.0414045	0.0712781	-0.0298736	-1.46201	0.143739	0.998761
BUD23	0.303276	0.26849	0.0347854	1.4616	0.143852	0.998761
ZNRD1	0.237455	0.284041	-0.0465867	-1.46142	0.143901	0.998761
SNX9	0.686501	0.511711	0.174791	1.46137	0.143914	0.998761
CMTM7	0.255781	0.307093	-0.0513112	-1.461	0.144016	0.998761
CD58	0.25656	0.293571	-0.0370112	-1.46003	0.144282	0.998761
TBCC	0.398789	0.324677	0.0741125	1.45872	0.144642	0.998761
CAPNS1	0.105077	0.143806	-0.0387285	-1.45869	0.14465	0.998761
ATXN1	0.281648	0.249204	0.0324442	1.45784	0.144884	0.998761
CHMP4A	0.143186	0.176936	-0.0337501	-1.45576	0.14546	0.998761
USP8	0.242604	0.210233	0.0323711	1.45463	0.145771	0.998761
NDUFS2	0.106704	0.137031	-0.0303269	-1.45414	0.145909	0.998761
ARF4	0.677639	0.570762	0.106877	1.45122	0.146718	0.998761
ITGA1	0.271085	0.351898	-0.080813	-1.45112	0.146746	0.998761
BORCS6	0.0852169	0.119902	-0.0346855	-1.45099	0.146782	0.998761
DPM3	0.150184	0.182574	-0.0323896	-1.45093	0.146798	0.998761
WSB1	0.738422	0.667797	0.0706245	1.44941	0.147223	0.998761
GPSM3	0.52847	0.627938	-0.0994677	-1.44929	0.147255	0.998761
TMF1	0.468579	0.38495	0.083629	1.44853	0.147469	0.998761
LNPEP	0.204229	0.239763	-0.0355342	-1.44594	0.148195	0.998761
PBDC1	0.227563	0.196332	0.0312306	1.44562	0.148284	0.998761
COMMD8	0.0940395	0.141956	-0.0479164	-1.44528	0.148378	0.998761
HSD17B10	0.12744	0.157442	-0.0300019	-1.44406	0.148722	0.998761
ME2	0.0894508	0.118971	-0.0295198	-1.44282	0.149071	0.998761
NUTF2	0.199287	0.229971	-0.0306836	-1.4426	0.149135	0.998761
SKP1	1.313	1.21174	0.101267	1.44258	0.149138	0.998761
RSL24D1	0.690041	0.607991	0.08205	1.44088	0.149619	0.998761
VDAC2	0.538498	0.491548	0.0469499	1.4399	0.149897	0.998761
ANKRD13C	0.171294	0.138879	0.0324149	1.43843	0.150313	0.998761
FXYD2	0.0484411	0.0798991	-0.031458	-1.43746	0.150587	0.998761
PRELID3B	0.327539	0.289437	0.0381019	1.43574	0.151076	0.998761
GNPDA1	0.0372017	0.0664263	-0.0292246	-1.43475	0.151357	0.998761
UQCR10	0.564446	0.646736	-0.0822894	-1.43414	0.151532	0.998761
TP53INP2	0.119059	0.0888231	0.0302363	1.43336	0.151756	0.998761
PARP14	0.138484	0.16909	-0.0306063	-1.43325	0.151787	0.998761
PITHD1	0.443313	0.364015	0.079298	1.43254	0.151989	0.998761
TMEM200A	0.0262608	0.0557085	-0.0294477	-1.43249	0.152004	0.998761
GZMH	0.997443	0.783365	0.214077	1.43134	0.152334	0.998761
EXOSC8	0.0848455	0.114103	-0.0292576	-1.43074	0.152506	0.998761
TRIM69	0.0784161	0.109423	-0.0310068	-1.42807	0.153272	0.998761
TANK	0.410708	0.490166	-0.0794582	-1.42565	0.15397	0.998761
TMEM106B	0.0658822	0.0960729	-0.0301907	-1.42501	0.154154	0.998761
NEDD8	0.358531	0.441916	-0.0833846	-1.42384	0.154494	0.998761
CHST12	0.356602	0.276893	0.0797085	1.42262	0.154847	0.998761
LAMTOR5	0.403346	0.366905	0.0364414	1.42238	0.154916	0.998761
CALCOCO2	0.250317	0.293739	-0.0434213	-1.42124	0.155247	0.998761
ENTPD1	0.341283	0.193866	0.147417	1.42087	0.155355	0.998761
ANXA6	0.420861	0.520361	-0.0995002	-1.41911	0.155868	0.998761
RPA2	0.13422	0.164989	-0.0307687	-1.41852	0.156038	0.998761
CD3G	0.824019	0.93796	-0.113941	-1.41752	0.15633	0.998761
GABARAPL2	0.423565	0.474252	-0.050687	-1.41669	0.156572	0.998761
ATP5PD	0.345565	0.419406	-0.0738419	-1.41578	0.156841	0.998761
CD48	0.578713	0.694643	-0.11593	-1.41449	0.157217	0.998761
SAP30BP	0.295057	0.249084	0.0459728	1.41443	0.157236	0.998761
SOCS1	0.465029	0.544588	-0.0795587	-1.41424	0.157292	0.998761
LPAR6	0.0429828	0.0729618	-0.029979	-1.41372	0.157446	0.998761
UQCC2	0.0765101	0.107915	-0.0314048	-1.41165	0.158052	0.998761
STOM	0.409008	0.493637	-0.0846294	-1.41153	0.158089	0.998761
EPSTI1	0.0912048	0.145976	-0.0547708	-1.41126	0.158167	0.998761
POFUT2	0.109447	0.0805584	0.0288886	1.41079	0.158307	0.998761
FOXN3	0.275964	0.245751	0.0302131	1.41027	0.158461	0.998761
TRAPPC2B	0.101649	0.131589	-0.0299408	-1.41018	0.158486	0.998761
CLNS1A	0.202374	0.258224	-0.0558501	-1.41004	0.158529	0.998761
MEF2D	0.166748	0.127205	0.0395433	1.40965	0.158642	0.998761
KCNN4	0.0256862	0.0560962	-0.03041	-1.40926	0.158759	0.998761
PPM1A	0.14945	0.120495	0.0289549	1.40853	0.158973	0.998761
YWHAQ	0.85574	0.792189	0.0635509	1.4084	0.159011	0.998761
PRDX6	0.630116	0.579561	0.0505551	1.40714	0.159385	0.998761
IL12RB2	0.0339086	0.0625836	-0.028675	-1.40675	0.159502	0.998761
FERMT3	0.180888	0.229207	-0.048319	-1.40674	0.159504	0.998761
CDKN2D	0.0694452	0.0983118	-0.0288666	-1.40666	0.159527	0.998761
CAST	0.459609	0.535378	-0.075769	-1.40599	0.159726	0.998761
SNAP47	0.193449	0.0966678	0.0967813	1.40325	0.160543	0.998761
TMEM243	0.304479	0.340857	-0.0363787	-1.40306	0.160598	0.998761
C19orf66	0.213551	0.248391	-0.0348398	-1.40255	0.160752	0.998761
AGGF1	0.0685318	0.0972167	-0.0286849	-1.40171	0.161003	0.998761
FRYL	0.190753	0.219485	-0.0287324	-1.39921	0.16175	0.998761
LEF1	0.0610257	0.104862	-0.0438364	-1.39884	0.16186	0.998761
SKA2	0.0777495	0.106681	-0.0289313	-1.39864	0.161922	0.998761
DHPS	0.132868	0.165747	-0.0328787	-1.39681	0.162472	0.998761
SAFB2	0.418587	0.342819	0.0757684	1.3967	0.162503	0.998761
RIPK2	0.0671624	0.0958571	-0.0286947	-1.39596	0.162727	0.998761
PPP1CA	0.486734	0.577264	-0.0905304	-1.39559	0.162837	0.998761
CCND2	0.465109	0.392475	0.0726334	1.39225	0.163847	0.998761
TMEM59	0.76255	0.718437	0.0441121	1.39144	0.164093	0.998761
JAK3	0.171253	0.228251	-0.0569976	-1.39115	0.16418	0.998761
KLRG1	0.0949973	0.132037	-0.0370401	-1.38994	0.164548	0.998761
ATP5ME	0.541423	0.644363	-0.10294	-1.38917	0.164782	0.998761
EIF1AX	0.669155	0.557944	0.111211	1.38811	0.165104	0.998761
DBNL	0.135193	0.18197	-0.0467772	-1.38746	0.1653	0.998761
ZNHIT1	0.225509	0.278601	-0.053092	-1.38733	0.16534	0.998761
SMC3	0.258565	0.222533	0.036032	1.38451	0.166201	0.998761
LPCAT3	0.178725	0.149802	0.0289238	1.38443	0.166227	0.998761
ASF1A	0.130264	0.159482	-0.029218	-1.38425	0.166283	0.998761
FAM49B	0.395142	0.428572	-0.0334291	-1.38387	0.166398	0.998761
ISCU	0.467009	0.513672	-0.0466629	-1.38302	0.16666	0.998761
OSTC	0.308205	0.338481	-0.0302765	-1.38291	0.166692	0.998761
TADA3	0.11521	0.144239	-0.0290292	-1.38271	0.166754	0.998761
TNIP1	0.298697	0.363586	-0.0648891	-1.38027	0.167502	0.998761
SPTSSA	0.133571	0.103455	0.0301158	1.37868	0.167993	0.998761
ATP5MC1	0.145149	0.179866	-0.0347174	-1.37842	0.168074	0.998761
PSMB8-AS1	0.118118	0.165795	-0.0476768	-1.37816	0.168154	0.998761
SCAND1	0.697583	0.590103	0.10748	1.37656	0.168649	0.998761
NFKBIE	0.0457544	0.103258	-0.0575032	-1.37648	0.168672	0.998761
KIF2A	0.250409	0.284137	-0.0337276	-1.37468	0.169231	0.998761
MCUB	0.260114	0.332972	-0.072858	-1.37422	0.169374	0.998761
CYP51A1	0.187184	0.155157	0.0320271	1.37389	0.169475	0.998761
GOPC	0.0861743	0.115069	-0.0288949	-1.37368	0.16954	0.998761
UBE2L6	0.312621	0.393055	-0.0804337	-1.3701	0.170655	0.998761
CTLA4	0.721955	0.502211	0.219744	1.36975	0.170764	0.998761
ELOVL1	0.22629	0.1979	0.0283904	1.36842	0.17118	0.998761
MVP	0.175041	0.21913	-0.044089	-1.36778	0.171382	0.998761
DDAH2	0.0771536	0.128624	-0.0514707	-1.36723	0.171553	0.998761
SLCO4A1	0.0845326	0.0551571	0.0293754	1.36701	0.171622	0.998761
HSBP1	0.169525	0.199908	-0.0303834	-1.36623	0.171865	0.998761
MATR3.1	0.585653	0.506814	0.0788384	1.36505	0.172238	0.998761
RBM3	1.02284	0.921385	0.101454	1.36467	0.172358	0.998761
OPTN	0.439918	0.493961	-0.0540429	-1.36305	0.172867	0.998761
NSRP1	0.0852458	0.112976	-0.0277307	-1.36286	0.172927	0.998761
ZNF428	0.179776	0.217187	-0.0374112	-1.36283	0.172936	0.998761
NDUFAF3	0.199861	0.251612	-0.0517504	-1.35999	0.173834	0.998761
EDF1	0.924786	0.987228	-0.062442	-1.35913	0.174105	0.998761
FYN	1.21499	1.05869	0.1563	1.3591	0.174113	0.998761
GBP5	0.325059	0.429735	-0.104676	-1.35884	0.174197	0.998761
SLFN5	0.164902	0.224728	-0.0598258	-1.35877	0.174219	0.998761
ACTB	3.62851	3.84865	-0.22014	-1.35699	0.174785	0.998761
H2AFZ	1.47355	1.27889	0.194654	1.35609	0.175072	0.998761
HIKESHI	0.148177	0.197474	-0.049297	-1.35581	0.17516	0.998761
KRT86	0.212746	0.112768	0.0999775	1.35525	0.175338	0.998761
MTFP1	0.290216	0.229114	0.0611021	1.35411	0.1757	0.998761
INPP4B	0.200059	0.243878	-0.0438188	-1.35315	0.176006	0.998761
CALM1	2.16889	1.99259	0.176302	1.3525	0.176214	0.998761
CARS	0.229422	0.148691	0.0807309	1.34972	0.177104	0.998761
USP36	0.430375	0.339959	0.0904166	1.34761	0.177784	0.998761
LAP3	0.256037	0.221839	0.0341982	1.34686	0.178026	0.998761
RGS19	0.107298	0.154162	-0.0468642	-1.34461	0.17875	0.998761
GID8	0.251464	0.21454	0.0369245	1.34461	0.178752	0.998761
TIMM17B	0.127484	0.155377	-0.0278925	-1.34361	0.179076	0.998761
FNTA	0.185459	0.213028	-0.0275692	-1.34302	0.179267	0.998761
SBNO2	0.0760765	0.103818	-0.0277411	-1.34203	0.179586	0.998761
NT5C	0.143774	0.172423	-0.0286489	-1.34181	0.179657	0.998761
CCDC85B	0.464608	0.54807	-0.0834622	-1.34108	0.179895	0.998761
CALR	1.26449	1.1407	0.123791	1.34103	0.179911	0.998761
SNX17	0.196859	0.240009	-0.0431498	-1.34102	0.179915	0.998761
PDCD5	0.185875	0.232956	-0.0470801	-1.34057	0.18006	0.998761
CAMK2D	0.110415	0.139076	-0.0286608	-1.34034	0.180136	0.998761
CPT1A	0.101133	0.0736737	0.0274595	1.33967	0.180351	0.998761
NCF1	0.169679	0.224058	-0.0543787	-1.33923	0.180495	0.998761
PTMA	3.66795	3.51648	0.151471	1.3384	0.180766	0.998761
IL10RB	0.0538582	0.0815939	-0.0277357	-1.33712	0.181185	0.998761
TMEM70	0.274657	0.234566	0.0400912	1.33652	0.181378	0.998761
SLAMF1	0.148136	0.193987	-0.0458506	-1.3358	0.181616	0.998761
COA4	0.0763418	0.103716	-0.0273738	-1.33579	0.181617	0.998761
GPR174	0.165308	0.230009	-0.0647003	-1.33528	0.181785	0.998761
BCLAF1	0.685047	0.586466	0.098581	1.33369	0.182306	0.998761
ATM	0.168001	0.204487	-0.0364858	-1.33303	0.182522	0.998761
HLA-DRB1	1.4412	1.14644	0.294761	1.33051	0.18335	0.998761
TENT4B	0.14492	0.117286	0.027634	1.33035	0.183405	0.998761
UGP2	0.284579	0.350608	-0.0660292	-1.32843	0.184037	0.998761
OTULINL	0.164427	0.133421	0.0310061	1.32841	0.184042	0.998761
CALHM2	0.0484304	0.0758102	-0.0273798	-1.32787	0.184222	0.998761
MCTS1	0.0781567	0.105473	-0.0273161	-1.32785	0.184228	0.998761
CISD3	0.0492771	0.0958227	-0.0465456	-1.32677	0.184583	0.998761
ATP6V0E1	0.678031	0.744494	-0.0664634	-1.32674	0.184593	0.998761
LYST	0.463544	0.346394	0.11715	1.32562	0.184964	0.998761
ATP5PF	0.372837	0.433234	-0.0603965	-1.32385	0.185554	0.998761
FAM160B1	0.178861	0.150854	0.0280069	1.32321	0.185765	0.998761
CNOT8	0.208723	0.18158	0.0271437	1.32279	0.185904	0.998761
PLEKHM1	0.158864	0.131448	0.0274166	1.32161	0.186297	0.998761
SURF4	0.604542	0.520318	0.0842237	1.31931	0.187067	0.998761
AC020571.1	0.0258533	0.0534651	-0.0276117	-1.31649	0.18801	0.998761
IFITM2	1.36946	1.51608	-0.14662	-1.31632	0.188068	0.998761
GSPT1	0.739733	0.615938	0.123795	1.31625	0.18809	0.998761
PTBP1	0.500756	0.424895	0.0758615	1.31476	0.18859	0.998761
POMZP3	0.0634786	0.0906444	-0.0271657	-1.31368	0.188955	0.998761
UPF2	0.139394	0.167428	-0.0280342	-1.31119	0.189794	0.998761
HLA-DRB5	0.61599	0.408216	0.207774	1.31056	0.190005	0.998761
PSME1	1.17047	1.30686	-0.136386	-1.30972	0.19029	0.998761
KRCC1	0.0480173	0.0749129	-0.0268956	-1.30877	0.190611	0.998761
ARF3	0.139925	0.166667	-0.0267417	-1.30818	0.190814	0.998761
LRRFIP1	0.810776	0.888854	-0.078078	-1.30802	0.190865	0.998761
NIN	0.253574	0.225454	0.0281207	1.30701	0.191209	0.998761
MGAT5	0.0698599	0.097074	-0.0272141	-1.30644	0.191404	0.998761
PDP1	0.132684	0.103614	0.0290697	1.30602	0.191545	0.998761
DLGAP1-AS1	0.0681307	0.0947887	-0.026658	-1.30491	0.191924	0.998761
CDS2	0.211559	0.18477	0.0267895	1.30394	0.192253	0.998761
RNF187	0.172422	0.200611	-0.0281893	-1.30308	0.192548	0.998761
TMEM248	0.323615	0.295203	0.0284116	1.30282	0.192636	0.998761
IFI44	0.037496	0.0640893	-0.0265933	-1.30265	0.192695	0.998761
KIR2DL4	0.156186	0.0510013	0.105185	1.30263	0.1927	0.998761
AKIRIN1	0.519382	0.453114	0.0662682	1.30218	0.192856	0.998761
XPO1	0.131092	0.159533	-0.0284412	-1.30206	0.192897	0.998761
POLB	0.139169	0.112035	0.0271343	1.30108	0.193231	0.998761
IRF2	0.128171	0.158633	-0.0304624	-1.29836	0.194162	0.998761
SURF2	0.208949	0.174912	0.0340373	1.29822	0.194212	0.998761
GGCX	0.106817	0.0802469	0.02657	1.2973	0.194529	0.998761
GNG2	1.13495	1.01567	0.119279	1.29724	0.194549	0.998761
WBP11	0.410311	0.348154	0.0621569	1.2966	0.194769	0.998761
ZBTB8OS	0.121064	0.14801	-0.0269461	-1.29634	0.194857	0.998761
SLC16A3	0.344647	0.241358	0.103289	1.29504	0.195306	0.998761
G3BP2	0.800174	0.718299	0.0818756	1.29482	0.195384	0.998761
CHD9	0.0834498	0.110207	-0.026757	-1.29431	0.195557	0.998761
RGS3	0.0206807	0.0470479	-0.0263672	-1.29381	0.195731	0.998761
PARP10	0.0941404	0.120612	-0.0264721	-1.29266	0.196128	0.998761
SMIM7	0.123015	0.150063	-0.0270479	-1.29171	0.196457	0.998761
PIK3AP1	0.092391	0.0654997	0.0268912	1.29138	0.196572	0.998761
CAPZA1	0.571531	0.497028	0.0745028	1.29125	0.196616	0.998761
CNOT1	0.300682	0.253422	0.0472599	1.29073	0.196796	0.998761
MVD	0.187625	0.139083	0.0485429	1.28959	0.197191	0.998761
PTGER2	0.0842436	0.146845	-0.0626015	-1.28924	0.197313	0.998761
RNASEH2B	0.123564	0.151709	-0.0281448	-1.28898	0.197406	0.998761
PGM2L1	0.101566	0.12819	-0.0266245	-1.28887	0.197442	0.998761
FTH1	3.56424	3.30321	0.261025	1.28879	0.197471	0.998761
ZNF335	0.148166	0.120243	0.0279238	1.28652	0.198262	0.998761
UQCRQ	0.49033	0.54784	-0.0575098	-1.28599	0.198446	0.998761
HNRNPDL	1.36517	1.23373	0.13144	1.28591	0.198475	0.998761
ZPR1	0.267596	0.227463	0.0401324	1.28491	0.198822	0.998761
HAGH	0.104428	0.131009	-0.0265802	-1.28377	0.199223	0.998761
STOML2	0.109928	0.136417	-0.0264888	-1.28374	0.199234	0.998761
OSER1	0.206086	0.178201	0.0278855	1.28222	0.199765	0.998761
BCL11B	0.360403	0.289016	0.0713873	1.28145	0.200037	0.998761
HOPX	0.444198	0.584893	-0.140695	-1.27934	0.200778	0.998761
ETFA	0.146979	0.173329	-0.0263496	-1.27777	0.201331	0.998761
TSC22D3	2.79974	2.4958	0.303938	1.27624	0.201872	0.998761
BCL10	0.142948	0.169887	-0.0269382	-1.27526	0.202216	0.998761
SP3	0.230101	0.20198	0.0281216	1.2746	0.20245	0.998761
PHTF2	0.132163	0.159289	-0.027126	-1.27414	0.202614	0.998761
NME2	0.623123	0.702657	-0.0795342	-1.27104	0.203713	0.998761
MGAT2	0.11442	0.141155	-0.0267349	-1.27048	0.203913	0.998761
GLRX	0.21823	0.264781	-0.0465513	-1.2701	0.204048	0.998761
SNX20	0.0789731	0.105468	-0.0264951	-1.2696	0.204226	0.998761
TFRC	0.185784	0.157843	0.0279416	1.26866	0.204562	0.998761
CHTF8	0.0824265	0.109304	-0.0268776	-1.2685	0.20462	0.998761
LIME1	0.348976	0.317795	0.0311804	1.26847	0.20463	0.998761
KIAA0040	0.0951046	0.121298	-0.0261938	-1.26758	0.204948	0.998761
ZNF524	0.0693901	0.0955196	-0.0261295	-1.26742	0.205006	0.998761
PYURF	0.288251	0.329049	-0.040798	-1.26741	0.20501	0.998761
TNFSF12	0.0442604	0.0779812	-0.0337207	-1.26659	0.205303	0.998761
ATP1B1	0.109589	0.163192	-0.053603	-1.26658	0.205305	0.998761
TIMM8B	0.149955	0.175878	-0.0259224	-1.26618	0.205447	0.998761
SP140L	0.137385	0.164047	-0.0266622	-1.2639	0.206267	0.998761
CD151	0.0685709	0.0943299	-0.025759	-1.26309	0.206555	0.998761
TM2D3	0.264405	0.238048	0.0263569	1.26305	0.206572	0.998761
TBCA	0.39714	0.462266	-0.065126	-1.26262	0.206725	0.998761
DHX9	0.30662	0.258902	0.0477176	1.26224	0.206863	0.998761
GSTK1	0.712696	0.789371	-0.0766758	-1.26197	0.20696	0.998761
LINC00944	0.045666	0.0716575	-0.0259915	-1.2619	0.206986	0.998761
TMEM123	0.362763	0.416607	-0.0538442	-1.26164	0.20708	0.998761
RECQL	0.14201	0.167929	-0.0259195	-1.26139	0.20717	0.998761
SUPT6H	0.245374	0.218169	0.0272057	1.26102	0.207303	0.998761
SPOP	0.105487	0.131555	-0.0260678	-1.26101	0.207307	0.998761
PRKRA	0.176309	0.150088	0.0262212	1.25993	0.207694	0.998761
SNRNP200	0.32947	0.303142	0.0263284	1.2592	0.207958	0.998761
L3MBTL3	0.0412556	0.0670607	-0.0258051	-1.25805	0.208373	0.998761
NDUFA7	0.060061	0.0856585	-0.0255975	-1.25773	0.208491	0.998761
MOB3A	0.106888	0.155339	-0.0484516	-1.25768	0.208506	0.998761
PYCARD	0.112254	0.163075	-0.0508217	-1.25762	0.20853	0.998761
AFF1	0.119025	0.144843	-0.0258184	-1.25599	0.209121	0.998761
HLA-DRA	0.832237	0.609508	0.22273	1.25484	0.209536	0.998761
BUB3	0.567138	0.504996	0.0621423	1.25394	0.209862	0.998761
PPIE	0.0880613	0.113721	-0.0256598	-1.25324	0.210117	0.998761
MAPKAPK3	0.0637678	0.089578	-0.0258102	-1.25252	0.210381	0.998761
HLA-DQB1	0.650707	0.463714	0.186993	1.25049	0.21112	0.998761
SNRNP35	0.0832815	0.108829	-0.0255474	-1.25003	0.211287	0.998761
SLC1A5	0.33463	0.265154	0.0694764	1.24922	0.211586	0.998761
SHISA5	0.27938	0.327346	-0.0479658	-1.24776	0.212118	0.998761
VPS72	0.048397	0.073826	-0.025429	-1.24695	0.212417	0.998761
CCDC90B	0.095522	0.121158	-0.0256365	-1.24576	0.212854	0.998761
RABGEF1	0.127556	0.100913	0.0266431	1.24558	0.21292	0.998761
BEX4	0.128313	0.0978723	0.0304405	1.24535	0.213005	0.998761
ARPC3	0.998439	1.12392	-0.12548	-1.24319	0.213799	0.998761
PSMD4	0.155566	0.187251	-0.031685	-1.24174	0.214332	0.998761
PPP1CB	0.61895	0.51877	0.10018	1.24068	0.214724	0.998761
C19orf70	0.22374	0.261504	-0.0377641	-1.24063	0.214741	0.998761
COPB2	0.173191	0.198807	-0.0256161	-1.24029	0.214869	0.998761
PPP4R2	0.368392	0.338901	0.0294912	1.24009	0.214943	0.998761
HNRNPA3	0.848932	0.782078	0.0668541	1.23957	0.215134	0.998761
GNAI3	0.368822	0.322843	0.0459788	1.23928	0.215243	0.998761
ARPC1B	0.710639	0.84944	-0.138802	-1.23816	0.215657	0.998761
PCBD1	0.0716708	0.0977278	-0.026057	-1.23792	0.215746	0.998761
NDUFB5	0.168112	0.197722	-0.0296097	-1.23755	0.215882	0.998761
RRS1	0.0571315	0.0822729	-0.0251414	-1.23722	0.216007	0.998761
PPP1R21	0.0741779	0.0995747	-0.0253968	-1.2348	0.216905	0.998761
PLGRKT	0.0761042	0.101505	-0.0254009	-1.23387	0.217252	0.998761
NUDT22	0.0887286	0.114188	-0.0254597	-1.23367	0.217326	0.998761
SUPT20H	0.0671478	0.0923241	-0.0251763	-1.23328	0.21747	0.998761
TIMM10	0.114368	0.139709	-0.0253403	-1.23239	0.217804	0.998761
ETV1	0.0748127	0.0481737	0.0266389	1.23173	0.21805	0.998761
TMEM245	0.117074	0.142838	-0.0257641	-1.23137	0.218186	0.998761
APOBEC3C	0.134269	0.190381	-0.0561121	-1.23126	0.218227	0.998761
NCBP2-AS2	0.227279	0.192379	0.0348994	1.23107	0.218297	0.998761
AC010422.3	0.0339602	0.0681545	-0.0341943	-1.23071	0.218431	0.998761
GNAI2	0.326467	0.396137	-0.0696703	-1.23058	0.218479	0.998761
CD52	1.95738	2.18977	-0.232393	-1.22989	0.218737	0.998761
HLA-DQA2	0.0415641	0.0145891	0.0269751	1.22969	0.218813	0.998761
ATP6AP1	0.22954	0.203589	0.0259503	1.22875	0.219166	0.998761
RNF125	0.576221	0.476606	0.0996149	1.22822	0.219366	0.998761
FAM45A	0.0753645	0.100709	-0.0253441	-1.22759	0.219602	0.998761
SH3YL1	0.0532864	0.0783916	-0.0251052	-1.22553	0.220377	0.998761
DGUOK	0.248398	0.290914	-0.0425163	-1.2254	0.220423	0.998761
SNRPF	0.421823	0.448305	-0.0264819	-1.2244	0.220803	0.998761
SMIM29	0.0874023	0.113887	-0.0264848	-1.22431	0.220835	0.998761
DMAC1	0.060447	0.0860887	-0.0256417	-1.22404	0.220937	0.998761
LYRM4	0.0502408	0.0750705	-0.0248297	-1.22241	0.221553	0.998761
CYTH2	0.175333	0.150162	0.0251715	1.22225	0.221615	0.998761
ATP5MF	0.527839	0.593433	-0.0655942	-1.22017	0.222402	0.998761
ADRB2	0.0738001	0.103923	-0.0301229	-1.22015	0.222407	0.998761
MIAT	0.0942905	0.119758	-0.025467	-1.22014	0.222411	0.998761
CYTIP	1.1623	1.23356	-0.0712658	-1.21912	0.222797	0.998761
SNAP23	0.178512	0.228982	-0.05047	-1.21907	0.222818	0.998761
FAM96A	0.194282	0.220421	-0.0261394	-1.21888	0.22289	0.998761
TXN2	0.140233	0.165238	-0.0250048	-1.21821	0.223146	0.998761
CCNL2	0.210971	0.18603	0.024941	1.21817	0.223159	0.998761
CXCR3	0.382325	0.464454	-0.0821289	-1.21641	0.223829	0.998761
PSMA6	0.411585	0.448209	-0.0366246	-1.2155	0.224176	0.998761
SLC25A36	0.201121	0.175554	0.0255664	1.21499	0.224371	0.998761
TBC1D10C	0.262051	0.338947	-0.0768952	-1.21423	0.224661	0.998761
ARPP19	0.394371	0.345985	0.0483868	1.21393	0.224775	0.998761
BET1L	0.172909	0.142826	0.0300824	1.2139	0.224786	0.998761
MFSD14A	0.269253	0.240956	0.0282963	1.21345	0.224959	0.998761
RNF115	0.319426	0.263867	0.0555596	1.21325	0.225034	0.998761
COPZ1	0.145111	0.188028	-0.0429163	-1.2131	0.225093	0.998761
USP22	0.18179	0.156874	0.0249155	1.21295	0.225151	0.998761
UQCRFS1	0.525957	0.463404	0.0625534	1.21261	0.225277	0.998761
AHI1	0.285602	0.216395	0.0692071	1.21252	0.225315	0.998761
PLEKHA1	0.0607762	0.0858186	-0.0250424	-1.21238	0.225366	0.998761
DNMT1	0.166071	0.192113	-0.026042	-1.21193	0.225539	0.998761
DYNC1I2	0.0664884	0.0914199	-0.0249315	-1.21066	0.226027	0.998761
EEF2	1.8474	1.71006	0.137338	1.20999	0.226283	0.998761
TLN1	0.273242	0.323441	-0.0501984	-1.20885	0.226722	0.998761
PLAC8	0.0439941	0.0705061	-0.026512	-1.20771	0.22716	0.998761
SRP19	0.318563	0.344586	-0.0260229	-1.20701	0.22743	0.998761
RNF138	0.372386	0.322906	0.0494806	1.20551	0.228007	0.998761
IL21R	0.371312	0.291326	0.0799869	1.20421	0.228507	0.998761
RAB35	0.190229	0.165283	0.0249457	1.20334	0.228845	0.998761
AL357060.1	0.124261	0.0995462	0.024715	1.20266	0.229106	0.998761
CWC25	0.231471	0.205439	0.0260325	1.2024	0.229209	0.998761
NINJ2	0.051673	0.0762018	-0.0245288	-1.20239	0.229213	0.998761
ATP5MC3	0.623673	0.684299	-0.0606263	-1.20212	0.229318	0.998761
ARL14EP	0.0630303	0.0875048	-0.0244745	-1.19992	0.23017	0.998761
JOSD1	0.360567	0.294587	0.0659803	1.19933	0.230398	0.998761
EXOSC1	0.103042	0.127479	-0.0244369	-1.19887	0.230577	0.998761
HCG18	0.296314	0.220344	0.0759696	1.19842	0.230753	0.998761
RAPGEF1	0.132281	0.107732	0.0245487	1.19829	0.230803	0.998761
GPR137B	0.242725	0.213072	0.029652	1.1979	0.230955	0.998761
ZNF880	0.0345283	0.0589258	-0.0243975	-1.19761	0.23107	0.998761
CYB5B	0.144656	0.169667	-0.0250115	-1.19753	0.231099	0.998761
BZW1	0.808634	0.709427	0.0992071	1.19696	0.231323	0.998761
SLC44A2	0.174031	0.20675	-0.0327187	-1.19679	0.231388	0.998761
NUDT5	0.132073	0.157132	-0.0250591	-1.19642	0.231533	0.998761
ITGB2-AS1	0.0688779	0.0950845	-0.0262065	-1.19602	0.23169	0.998761
RUNX3	0.735219	0.631437	0.103783	1.19537	0.231942	0.998761
PHACTR2	0.0628843	0.0874894	-0.0246051	-1.19533	0.231956	0.998761
ZC3H8	0.0989246	0.123413	-0.024488	-1.19449	0.232287	0.998761
THYN1	0.111089	0.135754	-0.0246643	-1.19396	0.232495	0.998761
PARD6A	0.119741	0.0949229	0.0248178	1.1935	0.232673	0.998761
TMEM141	0.0608701	0.0853541	-0.024484	-1.1932	0.232791	0.998761
ESYT1	0.107821	0.133844	-0.026023	-1.19312	0.232823	0.998761
FKBP11	0.37717	0.443753	-0.0665831	-1.19226	0.233159	0.998761
RNF139	0.332779	0.267408	0.0653717	1.19178	0.233346	0.998761
PAF1	0.423829	0.359208	0.0646211	1.19171	0.233373	0.998761
LIMA1	0.0790144	0.105545	-0.0265309	-1.19141	0.233494	0.998761
DCK	0.147711	0.173252	-0.0255413	-1.19115	0.233593	0.998761
FMC1	0.0423987	0.0668271	-0.0244284	-1.19001	0.234043	0.998761
MLKL	0.0323242	0.0569298	-0.0246055	-1.1895	0.234243	0.998761
CIB1	0.694277	0.767922	-0.0736451	-1.18944	0.234267	0.998761
SYT11	0.239391	0.187887	0.0515047	1.18932	0.234316	0.998761
HIST1H1C	0.246137	0.203313	0.0428236	1.18885	0.234499	0.998761
DAXX	0.105484	0.129985	-0.0245016	-1.18853	0.234625	0.998761
CCDC91	0.155771	0.181017	-0.025246	-1.18807	0.234806	0.998761
PPP2CA	0.625307	0.535074	0.0902323	1.18772	0.234942	0.998761
SLC25A19	0.102685	0.0761056	0.0265793	1.18604	0.235607	0.998761
NDUFS7	0.269966	0.311122	-0.0411567	-1.18603	0.235609	0.998761
RAB18	0.272935	0.245761	0.0271745	1.18555	0.235798	0.998761
GCC2	0.451279	0.395699	0.0555799	1.18538	0.235866	0.998761
HLA-DPA1	1.11017	0.924802	0.185369	1.18511	0.235974	0.998761
SYNRG	0.199869	0.242985	-0.0431159	-1.18441	0.23625	0.998761
FAM117A	0.0802119	0.108679	-0.0284667	-1.18318	0.236739	0.998761
ECHS1	0.10493	0.131653	-0.0267229	-1.18315	0.236748	0.998761
UBA1	0.20434	0.178706	0.0256334	1.18273	0.236918	0.998761
RBKS	0.155451	0.198904	-0.0434525	-1.18228	0.237096	0.998761
PSPC1	0.212151	0.186109	0.0260421	1.18123	0.23751	0.998761
AAMP	0.245227	0.218842	0.0263858	1.18091	0.237637	0.998761
PER1	0.560794	0.443622	0.117173	1.18087	0.237656	0.998761
PAXX	0.556958	0.630576	-0.0736178	-1.18084	0.237668	0.998761
BIK	0.129243	0.0887065	0.0405364	1.18069	0.237727	0.998761
RRAGC	0.135915	0.111674	0.0242412	1.18004	0.237985	0.998761
RGL4	0.0983406	0.139358	-0.0410172	-1.17996	0.238014	0.998761
LPGAT1	0.0827435	0.106986	-0.0242421	-1.17974	0.238103	0.998761
AC243829.4	0.168026	0.0988516	0.0691744	1.17964	0.238145	0.998761
SNX3	0.435546	0.51995	-0.084404	-1.17901	0.238394	0.998761
CORO1A	1.14952	1.29329	-0.14377	-1.1789	0.23844	0.998761
CSRP1	0.152608	0.128592	0.0240155	1.17849	0.238601	0.998761
TRAPPC5	0.150232	0.174592	-0.0243599	-1.17837	0.23865	0.998761
ELL2	0.446009	0.37434	0.0716689	1.17792	0.238829	0.998761
LAMTOR4	0.323993	0.400169	-0.0761753	-1.17772	0.23891	0.998761
CYBC1	0.157052	0.199218	-0.0421668	-1.17643	0.239423	0.998761
ERBIN	0.11489	0.139035	-0.0241453	-1.17487	0.240047	0.998761
DUSP11	0.225078	0.198251	0.0268267	1.17428	0.240282	0.998761
AHR	0.254824	0.338253	-0.0834285	-1.17387	0.240446	0.998761
GTF3A	0.461236	0.503163	-0.0419272	-1.17235	0.241055	0.998761
NAP1L1	0.734054	0.677972	0.0560821	1.17145	0.241416	0.998761
PSMF1	0.228235	0.254047	-0.0258128	-1.1706	0.241761	0.998761
PSMA5	0.274344	0.331539	-0.0571949	-1.17018	0.241929	0.998761
HMGN1	0.831795	0.904239	-0.0724437	-1.16986	0.242057	0.998761
ACAA1	0.113113	0.136987	-0.0238738	-1.16919	0.242325	0.998761
IRF3	0.141726	0.166294	-0.0245676	-1.16883	0.242471	0.998761
ECHDC1	0.0967718	0.120598	-0.0238264	-1.16856	0.242581	0.998761
UBE2V2	0.0776667	0.101557	-0.0238904	-1.16841	0.24264	0.998761
COQ10A	0.127732	0.103227	0.0245047	1.16796	0.242824	0.998761
MLLT10	0.0822936	0.106235	-0.0239415	-1.16794	0.242832	0.998761
CRELD2	0.185992	0.158102	0.0278901	1.1668	0.243291	0.998761
ATIC	0.0814006	0.105927	-0.0245269	-1.16645	0.243431	0.998761
ITGA5	0.0566202	0.0934522	-0.036832	-1.16629	0.243497	0.998761
POU2F2	0.0426228	0.0666167	-0.0239938	-1.16628	0.243503	0.998761
DEF6	0.326831	0.374649	-0.0478181	-1.16569	0.24374	0.998761
APBB1IP	0.399748	0.456137	-0.0563885	-1.16492	0.244051	0.998761
ACYP1	0.0332174	0.0569564	-0.0237389	-1.1643	0.244303	0.998761
COA5	0.0442042	0.0680196	-0.0238154	-1.16408	0.244393	0.998761
CYTH1	0.50559	0.438513	0.0670769	1.16318	0.244755	0.998761
IQCG	0.0369138	0.0607074	-0.0237936	-1.16181	0.245312	0.998761
PHYKPL	0.198134	0.234598	-0.0364637	-1.15946	0.24627	0.998761
RNF7	0.52377	0.473156	0.0506133	1.15942	0.246286	0.998761
PPCS	0.140131	0.167385	-0.027254	-1.15938	0.246302	0.998761
ARRB2	0.312638	0.349375	-0.0367364	-1.15823	0.246772	0.998761
PARVB	0.0997054	0.075959	0.0237464	1.15732	0.247143	0.998761
CD70	0.0993893	0.180252	-0.0808629	-1.15701	0.247268	0.998761
LSM3	0.174708	0.19913	-0.0244217	-1.15661	0.247432	0.998761
NR1H2	0.371993	0.318551	0.0534413	1.15641	0.247515	0.998761
2021-03-06	0.23727	0.212432	0.0248376	1.15546	0.247903	0.998761
EID1	0.704456	0.585595	0.118861	1.15344	0.248729	0.998761
ARPC5L	0.281062	0.323151	-0.0420891	-1.15325	0.248808	0.998761
TXN	0.645133	0.695193	-0.0500607	-1.15315	0.24885	0.998761
UQCR11	0.842053	0.936026	-0.0939731	-1.15312	0.248862	0.998761
TRAPPC1	0.336979	0.408569	-0.0715898	-1.1524	0.249157	0.998761
PSMB2	0.287233	0.317809	-0.0305762	-1.14964	0.250291	0.998761
ATP5F1D	0.605505	0.679688	-0.0741822	-1.1495	0.250349	0.998761
CCDC25	0.0855486	0.109721	-0.0241724	-1.14948	0.250359	0.998761
ATL2	0.0861249	0.0625468	0.0235782	1.14943	0.25038	0.998761
MUM1	0.0519667	0.0811422	-0.0291755	-1.14879	0.250641	0.998761
BCL2L1	0.0445017	0.0680354	-0.0235338	-1.14837	0.250815	0.998761
ACADM	0.058403	0.0817555	-0.0233525	-1.14763	0.251122	0.998761
UBA3	0.101502	0.124972	-0.0234699	-1.14754	0.251158	0.998761
RNPS1	0.559941	0.509636	0.0503051	1.14741	0.251214	0.998761
POLR3E	0.1653	0.137218	0.0280818	1.14696	0.251397	0.998761
DERL1	0.371588	0.3302	0.0413876	1.1467	0.251504	0.998761
RNASEK	0.669489	0.757002	-0.087513	-1.1465	0.251589	0.998761
UPP1	0.243881	0.296425	-0.0525439	-1.14583	0.251865	0.998761
KAT6B	0.25268	0.221262	0.0314178	1.14488	0.252258	0.998761
PYHIN1	0.181509	0.217667	-0.0361576	-1.14481	0.252288	0.998761
PGLS	0.180026	0.223943	-0.0439178	-1.14458	0.252384	0.998761
PLSCR3	0.105913	0.129954	-0.0240407	-1.14445	0.252439	0.998761
UBLCP1	0.0930945	0.116839	-0.023744	-1.14444	0.252442	0.998761
GLIPR1	0.834354	0.713111	0.121243	1.14441	0.252452	0.998761
HECTD1	0.248073	0.224645	0.023428	1.14432	0.252492	0.998761
WIPI2	0.230957	0.205033	0.0259237	1.14375	0.252728	0.998761
RABIF	0.239804	0.214168	0.0256359	1.14304	0.253024	0.998761
SRRM1	0.869438	0.783807	0.0856311	1.14279	0.253124	0.998761
YES1	0.0639687	0.0873509	-0.0233822	-1.14249	0.253249	0.998761
OCIAD1	0.311488	0.335697	-0.0242099	-1.14237	0.2533	0.998761
MLF2	0.350899	0.327264	0.0236354	1.14155	0.253643	0.998761
CISH	0.029987	0.0909937	-0.0610067	-1.14132	0.253735	0.998761
KLF11	0.0678012	0.0444501	0.0233511	1.14065	0.254014	0.998761
PSD4	0.0509248	0.0741635	-0.0232387	-1.14046	0.254094	0.998761
PKIA	0.0573608	0.0860496	-0.0286887	-1.14046	0.254096	0.998761
CPNE2	0.0705268	0.0456894	0.0248374	1.14037	0.254132	0.998761
SIK1	0.0984156	0.0614946	0.036921	1.14004	0.254268	0.998761
HNRNPK	1.05969	0.988712	0.070982	1.13934	0.25456	0.998761
PSAP	0.580113	0.522748	0.0573649	1.13924	0.254603	0.998761
VSIR	0.355798	0.43305	-0.0772521	-1.13753	0.255319	0.998761
DHRS7	0.433467	0.516166	-0.0826986	-1.1368	0.255624	0.998761
UBALD1	0.118798	0.0953107	0.0234873	1.13623	0.25586	0.998761
NDUFV2-AS1	0.0786413	0.101951	-0.02331	-1.13618	0.25588	0.998761
CWF19L2	0.125523	0.149084	-0.0235606	-1.13606	0.255933	0.998761
CLU	0.057616	0.0812817	-0.0236656	-1.13585	0.256021	0.998761
GSTM3	0.0736637	0.0498609	0.0238028	1.13514	0.256317	0.998761
DAD1	0.394457	0.46314	-0.0686833	-1.13494	0.256401	0.998761
RBBP4	0.262126	0.285878	-0.0237521	-1.13361	0.256958	0.998761
NDUFA4	0.816741	0.884758	-0.0680169	-1.13323	0.257119	0.998761
KTN1	0.474599	0.530229	-0.0556309	-1.13309	0.257178	0.998761
RAP1B	0.856373	0.789856	0.0665172	1.13234	0.25749	0.998761
ZNF638	0.169935	0.193275	-0.0233397	-1.13203	0.257623	0.998761
COPB1	0.34194	0.305105	0.0368346	1.13174	0.257744	0.998761
UNC119	0.0924724	0.115554	-0.0230815	-1.13128	0.257937	0.998761
IFITM3	0.0488307	0.0725761	-0.0237455	-1.1307	0.25818	0.998761
PRMT9	0.226526	0.199084	0.0274417	1.13067	0.258195	0.998761
DPM2	0.0517107	0.0747459	-0.0230351	-1.1302	0.258393	0.998761
B4GALT1	0.376827	0.340733	0.0360932	1.12964	0.258628	0.998761
ZBED4	0.0811701	0.0579377	0.0232324	1.12878	0.258992	0.998761
ATXN10	0.133405	0.167117	-0.0337115	-1.12763	0.259476	0.998761
UBE2Q2	0.105125	0.128146	-0.0230203	-1.1274	0.259573	0.998761
SMAD2	0.102204	0.12529	-0.0230851	-1.12734	0.259599	0.998761
TSHZ2	0.111594	0.061178	0.0504163	1.12729	0.259621	0.998761
CCNT1	0.216008	0.18863	0.0273787	1.12709	0.259703	0.998761
PPWD1	0.122349	0.145437	-0.0230877	-1.12624	0.260063	0.998761
FAM107B	0.481124	0.569121	-0.0879972	-1.12616	0.260097	0.998761
DUSP23	0.0795687	0.10321	-0.0236411	-1.12564	0.260319	0.998761
CD99	1.34678	1.43835	-0.0915696	-1.12551	0.260373	0.998761
LSM4	0.188638	0.21209	-0.0234519	-1.12259	0.261614	0.998761
BANP	0.13419	0.110976	0.0232139	1.12237	0.261706	0.998761
RGS1	1.69312	1.49243	0.200693	1.12193	0.261892	0.998761
STX8	0.123713	0.146924	-0.0232105	-1.12143	0.262104	0.998761
TTC7A	0.0891308	0.111944	-0.022813	-1.12127	0.262174	0.998761
HDDC2	0.078485	0.101572	-0.0230865	-1.12118	0.262209	0.998761
FBXW5	0.174186	0.197426	-0.0232399	-1.12117	0.262215	0.998761
DAPK2	0.213602	0.160007	0.0535951	1.12025	0.262609	0.998761
BUD31	0.454838	0.416347	0.0384906	1.11991	0.262753	0.998761
NDRG1	0.217585	0.187005	0.0305806	1.11909	0.2631	0.998761
ACTA2	0.0535473	0.0764371	-0.0228898	-1.11832	0.263429	0.998761
AC025164.1	0.140029	0.165254	-0.0252251	-1.11802	0.263559	0.998761
PPP1R11	0.172829	0.201141	-0.0283126	-1.11663	0.264154	0.998761
VAMP2	0.488658	0.404921	0.0837362	1.11584	0.26449	0.998761
FOXN2	0.202311	0.244186	-0.0418755	-1.11579	0.264514	0.998761
IFI27L2	0.284216	0.350287	-0.0660712	-1.11576	0.264524	0.998761
MARCKSL1	0.459275	0.374073	0.085202	1.11545	0.264656	0.998761
C4orf3	0.492137	0.553879	-0.0617421	-1.11466	0.264996	0.998761
DDB1	0.209905	0.186917	0.0229883	1.11442	0.265099	0.998761
ACIN1	0.305756	0.276093	0.029663	1.11378	0.265375	0.998761
PHF11	0.181946	0.207343	-0.0253973	-1.11364	0.265432	0.998761
ATF6B	0.147251	0.170605	-0.0233539	-1.11317	0.265637	0.998761
AC012615.1	0.0859374	0.0632078	0.0227296	1.11211	0.266092	0.998761
GOT2	0.0580851	0.0806825	-0.0225974	-1.11198	0.266145	0.998761
KLHL6	0.0757202	0.099284	-0.0235638	-1.11102	0.266558	0.998761
EML2	0.0889221	0.111746	-0.0228236	-1.11067	0.266712	0.998761
SEM1	0.514977	0.596438	-0.0814615	-1.11017	0.266924	0.998761
RDH10	0.082631	0.0576709	0.0249601	1.10967	0.26714	0.998761
CLECL1	0.119252	0.0700179	0.0492344	1.10955	0.267195	0.998761
YIF1A	0.0995495	0.12246	-0.0229104	-1.10744	0.268105	0.998761
ZNF101	0.0514421	0.0741104	-0.0226683	-1.10732	0.268157	0.998761
PHF1	0.374824	0.313272	0.0615519	1.10685	0.268358	0.998761
BAZ1B	0.180434	0.203611	-0.0231767	-1.10677	0.268394	0.998761
PLIN2	0.453334	0.520468	-0.0671331	-1.10495	0.269183	0.998761
MYCBP	0.0630097	0.0854748	-0.0224651	-1.10478	0.269253	0.998761
ERO1A	0.0885707	0.11126	-0.0226891	-1.10444	0.269404	0.998761
CLIC1	1.15344	1.27261	-0.119163	-1.10406	0.269567	0.998761
WARS	0.0408609	0.063357	-0.0224961	-1.10401	0.26959	0.998761
ARFRP1	0.069388	0.0919373	-0.0225493	-1.10341	0.269851	0.998761
KDM2B	0.177429	0.153725	0.0237047	1.10309	0.269986	0.998761
ZNHIT3	0.250514	0.226877	0.0236372	1.10286	0.270089	0.998761
COMMD1	0.108325	0.131543	-0.0232183	-1.10089	0.270945	0.998761
MUC12	0.0179394	0.0407019	-0.0227625	-1.10056	0.271089	0.998761
SYTL2	0.418707	0.34929	0.069417	1.09927	0.27165	0.998761
LMAN1	0.245654	0.276001	-0.0303466	-1.09837	0.272044	0.998761
SELL	0.109811	0.170695	-0.0608839	-1.09776	0.272311	0.998761
RBM26	0.0977163	0.120114	-0.0223975	-1.09772	0.272328	0.998761
PHF12	0.164989	0.140014	0.0249746	1.09739	0.272472	0.998761
DNAJC7	0.196742	0.221611	-0.0248684	-1.09731	0.272508	0.998761
ATP5MPL	0.505279	0.559891	-0.054612	-1.09691	0.272682	0.998761
HS3ST3B1	0.0631468	0.0858834	-0.0227366	-1.09627	0.27296	0.998761
GYPC	0.888373	0.799901	0.0884724	1.09574	0.273193	0.998761
ARMC10	0.0802672	0.102653	-0.0223855	-1.09522	0.273419	0.998761
CCDC117	0.0593237	0.0921888	-0.0328651	-1.09518	0.273436	0.998761
CCDC47	0.234692	0.207778	0.0269139	1.09455	0.273714	0.998761
PAK1	0.0321884	0.0544429	-0.0222545	-1.09453	0.273724	0.998761
TMEM156	0.0835636	0.106237	-0.0226738	-1.09396	0.273975	0.998761
TGIF2	0.182751	0.157299	0.0254514	1.09369	0.274092	0.998761
ORMDL2	0.111664	0.136189	-0.0245245	-1.09366	0.274102	0.998761
GLRX3	0.0850644	0.107341	-0.0222771	-1.09336	0.274238	0.998761
MSL3	0.147149	0.184899	-0.0377495	-1.09331	0.274256	0.998761
GLB1	0.0779162	0.100163	-0.0222472	-1.09234	0.274682	0.998761
PGLYRP2	0.0150193	0.0374769	-0.0224576	-1.09114	0.275213	0.998761
RAB3GAP1	0.12046	0.143085	-0.0226251	-1.08947	0.275948	0.998761
DOCK10	0.269395	0.304289	-0.034894	-1.08909	0.276112	0.998761
HSP90B1	0.87117	0.786266	0.0849037	1.08724	0.27693	0.998761
APEX1	0.190896	0.213914	-0.023018	-1.08663	0.277199	0.998761
SORL1	0.123474	0.165724	-0.0422506	-1.08624	0.277374	0.998761
SLC25A11	0.082819	0.105218	-0.0223988	-1.08615	0.277412	0.998761
FAM192A	0.071782	0.0938846	-0.0221025	-1.08553	0.277686	0.998761
PAIP2	0.767197	0.70993	0.0572671	1.08426	0.278251	0.998761
AP2S1	0.199546	0.231765	-0.0322194	-1.08391	0.278404	0.998761
TRAF2	0.0341377	0.0561756	-0.022038	-1.08356	0.278561	0.998761
MDFIC	0.119476	0.155159	-0.0356835	-1.08323	0.278705	0.998761
RUVBL2	0.0723867	0.0945496	-0.0221629	-1.08293	0.278838	0.998761
TGOLN2	0.2506	0.273547	-0.0229473	-1.08277	0.278909	0.998761
PTEN	0.076348	0.098536	-0.022188	-1.08255	0.279007	0.998761
ZNF394	0.248777	0.223933	0.0248435	1.08235	0.279097	0.998761
ARPC2	1.26119	1.34	-0.0788068	-1.08212	0.279198	0.998761
PRPF8	0.303762	0.280795	0.0229675	1.08175	0.279365	0.998761
PAFAH1B3	0.0592811	0.0812896	-0.0220086	-1.0808	0.279785	0.998761
AGTRAP	0.0825564	0.122295	-0.0397383	-1.08004	0.280125	0.998761
ESF1	0.0907797	0.112794	-0.0220138	-1.07869	0.280724	0.998761
ADORA2A	0.073242	0.0510185	0.0222235	1.07843	0.280842	0.998761
WASHC3	0.0942981	0.117617	-0.0233191	-1.07762	0.281203	0.998761
TBC1D15	0.181529	0.156322	0.0252069	1.07762	0.281205	0.998761
TBC1D5	0.121342	0.144152	-0.0228104	-1.07747	0.28127	0.998761
SMIM27	0.114349	0.1369	-0.0225505	-1.07689	0.281529	0.998761
USP33	0.142255	0.164184	-0.021929	-1.07662	0.281651	0.998761
NUP210	0.116348	0.138476	-0.0221275	-1.07638	0.281758	0.998761
RING1	0.172102	0.15015	0.0219521	1.07521	0.28228	0.998761
TP53I13	0.0865276	0.108672	-0.0221448	-1.07512	0.282319	0.998761
GNA15	0.253389	0.184737	0.0686522	1.07483	0.282453	0.998761
ILK	0.174838	0.200024	-0.0251859	-1.07403	0.28281	0.998761
CD226	0.164864	0.203149	-0.0382849	-1.07375	0.282933	0.998761
RAD23A	0.352667	0.375926	-0.0232593	-1.07296	0.283289	0.998761
RNF19A	0.893342	0.77034	0.123002	1.07294	0.2833	0.998761
2021-09-01	0.510003	0.586564	-0.076561	-1.07287	0.283327	0.998761
FAM129A	0.672018	0.565722	0.106296	1.07261	0.283445	0.998761
PSMB5	0.0987978	0.12068	-0.0218818	-1.06976	0.284729	0.998761
ADD1	0.138026	0.162508	-0.0244813	-1.06964	0.284779	0.998761
SMU1	0.229679	0.198606	0.0310728	1.06953	0.284831	0.998761
IL2RG	0.660268	0.72167	-0.0614017	-1.06913	0.285013	0.998761
CCDC88C	0.19973	0.223011	-0.0232813	-1.06903	0.285057	0.998761
RNF181	0.279857	0.302215	-0.022358	-1.06892	0.285104	0.998761
SUPV3L1	0.155778	0.13171	0.024068	1.06832	0.285374	0.998761
NDUFS8	0.238472	0.278758	-0.0402859	-1.06828	0.285394	0.998761
MKRN1	0.251536	0.225807	0.0257288	1.06772	0.285645	0.998761
ARMCX3	0.226869	0.19096	0.0359096	1.06553	0.286638	0.998761
DEGS1	0.317313	0.293308	0.0240048	1.06529	0.286745	0.998761
CCDC59	0.394616	0.343863	0.0507533	1.06511	0.286827	0.998761
SNAPIN	0.079759	0.101435	-0.0216764	-1.0651	0.286831	0.998761
TSN	0.176826	0.154016	0.0228097	1.06486	0.28694	0.998761
S100PBP	0.056613	0.0783868	-0.0217738	-1.0633	0.287647	0.998761
LPXN	0.318842	0.385935	-0.0670927	-1.06312	0.287728	0.998761
USPL1	0.101208	0.140956	-0.0397481	-1.06207	0.288203	0.998761
POLR2J3.1	0.0559196	0.0776095	-0.0216899	-1.06162	0.288408	0.998761
ABTB1	0.179875	0.157362	0.0225131	1.0606	0.288871	0.998761
MID1IP1	0.137742	0.175345	-0.0376029	-1.0598	0.289237	0.998761
HIVEP1	0.0962247	0.0742665	0.0219582	1.05975	0.289259	0.998761
TMEM14C	0.190187	0.239641	-0.049454	-1.0595	0.289373	0.998761
TOMM5	0.61014	0.52202	0.0881203	1.05507	0.291391	0.998761
SP140	0.291385	0.355116	-0.0637314	-1.05457	0.291624	0.998761
BCL2A1	0.133803	0.172337	-0.0385337	-1.05427	0.291757	0.998761
POLR2B	0.24775	0.225438	0.0223121	1.05414	0.29182	0.998761
MAX	0.395713	0.366563	0.0291505	1.05405	0.291858	0.998761
MLLT3	0.143558	0.165439	-0.0218803	-1.05382	0.291966	0.998761
IDS	1.1212	0.994748	0.126452	1.0538	0.291976	0.998761
BRMS1L	0.0812528	0.0595807	0.0216721	1.05268	0.292488	0.998761
PPM1D	0.164256	0.141361	0.0228948	1.05212	0.292743	0.998761
RBCK1	0.210988	0.247687	-0.0366993	-1.05208	0.292761	0.998761
CASP4	0.29735	0.339857	-0.0425064	-1.05134	0.293103	0.998761
TNS3	0.160219	0.0836142	0.0766052	1.05111	0.293209	0.998761
HMOX2	0.288066	0.315808	-0.0277423	-1.05105	0.293238	0.998761
RNF213	0.600188	0.679314	-0.079126	-1.05092	0.293297	0.998761
CENPX	0.125772	0.147737	-0.0219654	-1.05063	0.293429	0.998761
CCSER2	0.469455	0.420897	0.0485576	1.05024	0.29361	0.998761
CCS	0.128416	0.151856	-0.0234406	-1.05008	0.293679	0.998761
GAL3ST2	0.0315935	0.00831359	0.0232799	1.04991	0.293758	0.998761
NME1	0.0529094	0.0742957	-0.0213863	-1.04781	0.294728	0.998761
COMT	0.0987885	0.122111	-0.0233225	-1.04751	0.294866	0.998761
TRIM22	0.351636	0.405999	-0.0543628	-1.047	0.295099	0.998761
PNRC2	0.322037	0.367726	-0.0456891	-1.04679	0.295195	0.998761
SS18L2	0.459257	0.420184	0.0390722	1.04652	0.295319	0.998761
CLIC5	0.0749595	0.0975851	-0.0226256	-1.04537	0.295852	0.998761
ARID4B	0.79011	0.716492	0.073618	1.04527	0.2959	0.998761
NDUFAF8	0.171431	0.192811	-0.0213795	-1.04493	0.296057	0.998761
U2AF1L5	0.0656766	0.104988	-0.0393114	-1.04422	0.296383	0.998761
JADE2	0.166385	0.137435	0.0289504	1.04327	0.296822	0.998761
CASK	0.0459982	0.0799599	-0.0339617	-1.04293	0.296982	0.998761
ZMAT2	0.264417	0.286919	-0.0225024	-1.04232	0.297262	0.998761
SEC23B	0.131963	0.110087	0.0218758	1.04224	0.2973	0.998761
SUCO	0.193577	0.172228	0.0213491	1.04224	0.297301	0.998761
USP1	0.235138	0.209934	0.0252048	1.04122	0.297775	0.998761
CNDP2	0.0996823	0.121016	-0.0213336	-1.0406	0.298063	0.998761
LPP	0.0864922	0.107692	-0.0211999	-1.03996	0.298356	0.998761
GZMK	0.506935	0.397521	0.109414	1.03964	0.298507	0.998761
COX6B1	0.748731	0.83861	-0.0898791	-1.03947	0.298584	0.998761
ISG20	1.37464	1.18595	0.188685	1.03919	0.298717	0.998761
GPR183	0.377185	0.499141	-0.121956	-1.03888	0.298859	0.998761
RTCA	0.113041	0.134326	-0.0212845	-1.03738	0.299558	0.998761
ATP10D	0.0751637	0.100202	-0.025038	-1.03701	0.299732	0.998761
ZDHHC7	0.123471	0.102223	0.0212475	1.03665	0.299897	0.998761
TSC22D1	0.0468834	0.0827438	-0.0358604	-1.03574	0.300324	0.998761
ANKRD49	0.0791693	0.100308	-0.021139	-1.03517	0.300588	0.998761
IFITM1	1.80205	1.90724	-0.105186	-1.03447	0.300915	0.998761
TOX	0.228987	0.203666	0.0253207	1.03417	0.301055	0.998761
TXK	0.0309673	0.0528636	-0.0218963	-1.03417	0.301059	0.998761
ROMO1	0.539256	0.593274	-0.0540183	-1.03409	0.301094	0.998761
ANXA2R	0.122804	0.148863	-0.0260587	-1.03398	0.301146	0.998761
NDUFC2	0.214467	0.237015	-0.022548	-1.03284	0.30168	0.998761
LYSMD2	0.15732	0.195344	-0.0380244	-1.03263	0.301777	0.998761
SEC14L1	0.311308	0.252947	0.0583608	1.03137	0.302368	0.998761
LIMS1	0.27752	0.243627	0.033893	1.02968	0.303159	0.998761
C14orf119	0.135117	0.159029	-0.0239115	-1.02928	0.303349	0.998761
FXYD7	0.0441988	0.0654025	-0.0212038	-1.02894	0.303508	0.998761
FLAD1	0.0598293	0.0807571	-0.0209279	-1.02871	0.303616	0.998761
GOSR1	0.0760936	0.0970399	-0.0209462	-1.02869	0.303624	0.998761
TSPYL2	1.02278	0.889295	0.133487	1.02797	0.303964	0.998761
SESN3	0.0982013	0.121303	-0.0231014	-1.02795	0.303972	0.998761
TRPC4AP	0.218225	0.197216	0.0210096	1.02789	0.304	0.998761
PRKD2	0.0976353	0.120171	-0.0225357	-1.02745	0.30421	0.998761
MTHFS	0.111056	0.132397	-0.0213404	-1.02717	0.304341	0.998761
RCOR1	0.142881	0.117731	0.0251492	1.02593	0.304922	0.998761
SEC61G	0.616638	0.675482	-0.0588436	-1.02548	0.305137	0.998761
PPIG	0.465904	0.431726	0.0341776	1.02493	0.305398	0.998761
ITM2C	0.380918	0.464782	-0.0838638	-1.0241	0.305788	0.998761
NSA2	0.533136	0.585741	-0.0526046	-1.02382	0.305922	0.998761
TMEM30A	0.1454	0.166538	-0.0211377	-1.02336	0.306138	0.998761
RER1	0.198616	0.235706	-0.0370899	-1.02283	0.306389	0.998761
IGFBP4	0.0607739	0.0817425	-0.0209685	-1.02238	0.306599	0.998761
UHMK1	0.214528	0.235496	-0.0209681	-1.02206	0.30675	0.998761
CD3D	1.63493	1.76395	-0.12902	-1.02204	0.306763	0.998761
HSPB11	0.149568	0.175048	-0.0254798	-1.02189	0.306833	0.998761
PURA	0.0868002	0.107723	-0.0209223	-1.02146	0.307036	0.998761
COPS8	0.230389	0.209474	0.0209147	1.02146	0.307037	0.998761
IST1	0.244722	0.223393	0.0213288	1.02122	0.307148	0.998761
RPA3	0.210461	0.233517	-0.0230556	-1.02056	0.307461	0.998761
S100A4	1.93385	2.14397	-0.210118	-1.02	0.307728	0.998761
MKL1	0.155686	0.191314	-0.0356273	-1.01998	0.307738	0.998761
TMEM140	0.0957705	0.120477	-0.0247068	-1.01957	0.307933	0.998761
STX17	0.0709753	0.0918859	-0.0209106	-1.01903	0.308188	0.998761
EIF4EBP1	0.126945	0.101707	0.0252379	1.01817	0.308595	0.998761
SPPL2A	0.214077	0.235181	-0.0211043	-1.01779	0.30878	0.998761
PLEKHG2	0.0532241	0.0739425	-0.0207184	-1.01778	0.308782	0.998761
PYCR2	0.0599887	0.0808185	-0.0208298	-1.01751	0.308909	0.998761
CCL3L1	0.176984	0.103269	0.0737152	1.01732	0.309001	0.998761
EMC10	0.304463	0.282899	0.0215642	1.017	0.309154	0.998761
IL18RAP	0.0751081	0.097357	-0.0222488	-1.01661	0.309338	0.998761
RBM42	0.221683	0.199645	0.022038	1.01649	0.309397	0.998761
UBE2D1	0.220694	0.198199	0.0224946	1.01605	0.309606	0.998761
ST13	0.602068	0.681863	-0.0797952	-1.01462	0.310287	0.998761
ZSCAN16-AS1	0.0763041	0.0970046	-0.0207006	-1.01437	0.310406	0.998761
NBL1	0.268372	0.203901	0.0644717	1.0139	0.31063	0.998761
LMBR1	0.182657	0.161376	0.0212815	1.0134	0.310869	0.998761
ANKRD44	0.333271	0.368291	-0.0350198	-1.01314	0.310995	0.998761
HIBCH	0.0876505	0.131898	-0.0442477	-1.01204	0.31152	0.998761
RNF13	0.102509	0.123241	-0.0207319	-1.01201	0.311532	0.998761
MZT2B	0.359345	0.42414	-0.064795	-1.01172	0.31167	0.998761
RNF166	0.3285	0.27362	0.05488	1.01142	0.311814	0.998761
LINC02446	1.01617	0.869039	0.147131	1.01059	0.312213	0.998761
ACTRT3	0.00518793	0.0308579	-0.0256699	-1.01051	0.312251	0.998761
PARP1	0.230025	0.265754	-0.0357295	-1.01043	0.312288	0.998761
PTPN22	0.869083	0.761166	0.107917	1.00968	0.312648	0.998761
KRIT1	0.0698875	0.0904249	-0.0205374	-1.00903	0.31296	0.998761
CORO7	0.0839722	0.0624029	0.0215693	1.00893	0.31301	0.998761
GPR155	0.0551056	0.075702	-0.0205964	-1.00747	0.313711	0.998761
MAP1LC3A	0.222249	0.169422	0.0528264	1.00661	0.314124	0.998761
AOAH	0.388095	0.307608	0.0804867	1.00457	0.315106	0.998761
TMEM134	0.12518	0.148943	-0.023763	-1.00304	0.315844	0.998761
EDARADD	0.11041	0.13341	-0.0230001	-1.00284	0.31594	0.998761
MAL	0.0458059	0.0665775	-0.0207716	-1.00275	0.315981	0.998761
CIRBP	1.19222	1.09107	0.101157	1.00159	0.316543	0.998761
PGD	0.167532	0.144637	0.0228946	1.00128	0.31669	0.998761
RNFT1	0.0510721	0.0715291	-0.020457	-1.00078	0.316932	0.998761
PPP2R5C	0.806977	0.717514	0.0894628	0.999875	0.317371	0.998761
TAF12	0.0777375	0.0982051	-0.0204676	-0.999411	0.317595	0.998761
TMEM230	0.296732	0.32695	-0.0302185	-0.999271	0.317663	0.998761
LIX1L	0.130976	0.152741	-0.0217657	-0.999098	0.317747	0.998761
TRAC	0.359379	0.422338	-0.062959	-0.99659	0.318964	0.998761
POP5	0.102032	0.122874	-0.0208418	-0.996424	0.319044	0.998761
LARP4	0.0787606	0.0999574	-0.0211968	-0.994961	0.319755	0.998761
BTN3A1	0.22602	0.204091	0.0219292	0.994361	0.320047	0.998761
WDFY2	0.0813239	0.101574	-0.0202503	-0.993476	0.320478	0.998761
GPAT4	0.132217	0.111925	0.0202919	0.993109	0.320657	0.998761
TXNRD1	0.160412	0.138467	0.0219445	0.992543	0.320933	0.998761
SUPT5H	0.355245	0.311386	0.0438595	0.991602	0.321392	0.998761
AC006369.1	0.0512731	0.0717217	-0.0204485	-0.99101	0.32168	0.998761
RNF167	0.301945	0.339402	-0.037457	-0.990512	0.321924	0.998761
SLC2A3	1.35733	1.20747	0.149863	0.988583	0.322867	0.998761
PAM	0.137089	0.114229	0.0228593	0.988157	0.323076	0.998761
CARD8	0.134254	0.155088	-0.0208344	-0.987874	0.323214	0.998761
KRI1	0.0541006	0.0741962	-0.0200956	-0.987197	0.323546	0.998761
ITPRIP	0.160516	0.134321	0.0261954	0.986287	0.323992	0.998761
SPATA13	0.138963	0.159183	-0.0202201	-0.98614	0.324064	0.998761
RPUSD3	0.0398537	0.0598764	-0.0200227	-0.985699	0.324281	0.998761
PQBP1	0.318411	0.295315	0.023096	0.985001	0.324624	0.998761
NDUFB4	0.441478	0.490112	-0.0486336	-0.984943	0.324652	0.998761
BACH1	0.209458	0.186167	0.0232909	0.984446	0.324896	0.998761
NKRF	0.0551549	0.0771961	-0.0220413	-0.983319	0.32545	0.998761
SRSF6	0.229572	0.203937	0.0256352	0.982986	0.325614	0.998761
BTAF1	0.20857	0.187942	0.0206275	0.982453	0.325877	0.998761
VPS35	0.123743	0.143904	-0.0201602	-0.982387	0.325909	0.998761
CSF2	0.0169928	0.0468988	-0.029906	-0.982279	0.325962	0.998761
ZC3H18	0.165718	0.145369	0.0203489	0.982077	0.326062	0.998761
GRAP2	0.14241	0.17609	-0.0336794	-0.981533	0.32633	0.998761
IFNGR1	0.316907	0.267282	0.0496246	0.981474	0.326359	0.998761
MSN	0.797679	0.840794	-0.0431152	-0.981287	0.326451	0.998761
BLOC1S6	0.23058	0.201207	0.0293729	0.980723	0.326729	0.998761
STAMBP	0.069234	0.0893446	-0.0201106	-0.979344	0.32741	0.998761
TMBIM4	0.162085	0.197334	-0.0352488	-0.978701	0.327728	0.998761
PPP4R3A	0.319635	0.272012	0.0476224	0.978543	0.327806	0.998761
NAA16	0.114282	0.139012	-0.0247295	-0.978532	0.327811	0.998761
GNL1	0.279701	0.240526	0.0391741	0.978388	0.327883	0.998761
PHPT1	0.20227	0.241097	-0.0388268	-0.978053	0.328048	0.998761
TNIP3	0.128516	0.158287	-0.0297715	-0.977765	0.32819	0.998761
GRAMD1B	0.175383	0.13274	0.0426437	0.977628	0.328258	0.998761
PPP1R7	0.162177	0.18912	-0.0269429	-0.97702	0.328559	0.998761
PRKCH	0.592643	0.552748	0.0398943	0.97675	0.328693	0.998761
WIPF3	0.0418697	0.0195044	0.0223653	0.975829	0.329149	0.998761
PABPC4	0.310469	0.25947	0.0509991	0.975186	0.329468	0.998761
KIAA0232	0.142937	0.122415	0.0205216	0.974611	0.329753	0.998761
TMEM258	0.530716	0.60309	-0.0723744	-0.974263	0.329926	0.998761
AP002387.2	0.126253	0.104898	0.0213552	0.973977	0.330068	0.998761
MESD	0.23111	0.254055	-0.0229443	-0.973284	0.330412	0.998761
ELOA	0.135806	0.115453	0.0203523	0.973068	0.330519	0.998761
MAPK1IP1L	0.584718	0.515869	0.0688491	0.972067	0.331017	0.998761
SLK	0.0704402	0.0903509	-0.0199107	-0.972049	0.331026	0.998761
PABPC1	2.15859	1.98634	0.17225	0.971472	0.331314	0.998761
ASCC3	0.135742	0.155917	-0.0201746	-0.971439	0.33133	0.998761
SLC5A3	0.168429	0.225842	-0.0574126	-0.971372	0.331363	0.998761
PRR13	0.615024	0.683427	-0.0684029	-0.971107	0.331495	0.998761
LGALS1	0.669133	0.806092	-0.136959	-0.970986	0.331555	0.998761
TMEM14A	0.0877427	0.108208	-0.0204654	-0.970066	0.332013	0.998761
KCNAB2	0.239784	0.219043	0.0207408	0.968757	0.332666	0.998761
QRICH1	0.182616	0.161057	0.0215591	0.967942	0.333073	0.998761
TMEM87A	0.246624	0.226491	0.0201327	0.96776	0.333164	0.998761
SSH1	0.113359	0.0902497	0.0231097	0.967444	0.333322	0.998761
CPEB4	0.0433203	0.0630573	-0.0197371	-0.967146	0.333471	0.998761
FAM204A	0.161514	0.181434	-0.0199202	-0.965781	0.334154	0.998761
DPYD	0.134794	0.154844	-0.0200502	-0.964368	0.334861	0.998761
LINC01550	0.0394487	0.0591307	-0.019682	-0.963654	0.335219	0.998761
PHF14	0.117583	0.138077	-0.0204943	-0.963133	0.335481	0.998761
PGAM1	0.768705	0.833379	-0.064674	-0.962822	0.335637	0.998761
TMEM126B	0.105832	0.125488	-0.0196564	-0.962573	0.335762	0.998761
DCTN2	0.159997	0.183653	-0.0236553	-0.962296	0.335901	0.998761
CCDC6	0.17848	0.148507	0.0299724	0.962284	0.335907	0.998761
CHCHD5	0.111547	0.138051	-0.0265035	-0.96228	0.335909	0.998761
ZBTB32	0.0697749	0.0500971	0.0196778	0.962141	0.335979	0.998761
GPR89B	0.100423	0.120809	-0.0203859	-0.962087	0.336006	0.998761
TALDO1	0.22935	0.268162	-0.0388116	-0.961697	0.336202	0.998761
DAP3	0.229482	0.250042	-0.0205598	-0.960989	0.336558	0.998761
H2AFJ	0.299352	0.277505	0.0218477	0.960917	0.336594	0.998761
ATP6V1B2	0.160721	0.141075	0.0196462	0.960525	0.336791	0.998761
STARD7	0.502434	0.438276	0.0641578	0.96019	0.336959	0.998761
MTA1	0.0719016	0.0520932	0.0198084	0.960175	0.336967	0.998761
PRDX5	0.369046	0.418753	-0.0497073	-0.959783	0.337164	0.998761
MTG1	0.101607	0.12159	-0.0199828	-0.959615	0.337249	0.998761
PHLDB3	0.0629701	0.0831721	-0.020202	-0.959389	0.337363	0.998761
PRCC	0.171871	0.146807	0.0250638	0.958998	0.33756	0.998761
COX16	0.247659	0.269251	-0.0215924	-0.958342	0.33789	0.998761
CDKN2C	0.0476595	0.0808806	-0.033221	-0.957745	0.338191	0.998761
HEXDC	0.0402886	0.0597511	-0.0194624	-0.95758	0.338275	0.998761
SH3GLB1	0.336462	0.314499	0.0219632	0.95757	0.33828	0.998761
KMT2E	0.9791	0.903973	0.0751271	0.95743	0.33835	0.998761
CRTAM	0.44661	0.361259	0.0853509	0.956925	0.338605	0.998761
RANBP1	0.284913	0.30465	-0.0197369	-0.956744	0.338697	0.998761
LINC01480	0.0338438	0.0695661	-0.0357223	-0.956126	0.339009	0.998761
GNL2	0.162507	0.142968	0.0195392	0.954971	0.339592	0.998761
ATP2B1	0.410096	0.363149	0.0469469	0.954674	0.339743	0.998761
COPS9	0.342764	0.388238	-0.0454739	-0.954145	0.34001	0.998761
WWP1	0.0786866	0.0981862	-0.0194996	-0.953714	0.340228	0.998761
PACS1	0.106226	0.125855	-0.0196289	-0.953599	0.340287	0.998761
UBL3	0.279117	0.245861	0.0332559	0.953451	0.340362	0.998761
DGKE	0.0701976	0.0897379	-0.0195403	-0.953382	0.340397	0.998761
SLC25A46	0.135751	0.116317	0.0194339	0.952701	0.340742	0.998761
SMIM3	0.155566	0.199594	-0.0440279	-0.952699	0.340743	0.998761
SYNE2	0.594671	0.669704	-0.075033	-0.950288	0.341966	0.998761
AL390728.5	0.0723614	0.0917015	-0.0193401	-0.949832	0.342198	0.998761
CBLB	0.825179	0.745118	0.0800604	0.949495	0.342369	0.998761
2021-03-05	0.210251	0.189494	0.0207574	0.94913	0.342554	0.998761
AKAP8	0.141947	0.119978	0.0219696	0.948828	0.342708	0.998761
NUDT14	0.0789083	0.102555	-0.0236469	-0.948826	0.342709	0.998761
SNAI3	0.0941918	0.0741935	0.0199983	0.948523	0.342864	0.998761
PSMB6	0.512632	0.477603	0.0350289	0.947766	0.343249	0.998761
C6orf48	0.272508	0.301431	-0.0289237	-0.947349	0.343461	0.998761
EIF4H	0.4579	0.423548	0.0343519	0.947227	0.343523	0.998761
CCDC93	0.134559	0.115157	0.0194018	0.947087	0.343595	0.998761
IMPDH2	0.250546	0.215264	0.0352827	0.947004	0.343637	0.998761
ENY2	0.461555	0.43382	0.0277348	0.946788	0.343747	0.998761
CHIC2	0.392902	0.361276	0.0316252	0.946604	0.343841	0.998761
ATP6V1E1	0.121766	0.141112	-0.0193455	-0.946596	0.343844	0.998761
CBX5	0.0795319	0.0988554	-0.0193235	-0.946255	0.344018	0.998761
FTSJ3	0.0991756	0.0788502	0.0203254	0.945627	0.344339	0.998761
UBE2J1	0.427563	0.407159	0.0204041	0.945156	0.344579	0.998761
CMIP	0.212097	0.172949	0.0391486	0.945082	0.344617	0.998761
NAA50	0.556852	0.491189	0.0656627	0.944889	0.344716	0.998761
SLC10A3	0.242671	0.202716	0.0399558	0.943968	0.345186	0.998761
SSFA2	0.0783143	0.0590732	0.0192412	0.94298	0.345691	0.998761
PLEKHJ1	0.127893	0.147218	-0.0193244	-0.942894	0.345735	0.998761
DNAJA2	0.398594	0.378617	0.0199771	0.942623	0.345874	0.998761
BORCS7	0.173961	0.152806	0.0211557	0.942124	0.346129	0.998761
TPM4	0.556256	0.49541	0.0608462	0.94181	0.34629	0.998761
GZMB	1.54782	1.3409	0.206918	0.941403	0.346498	0.998761
CUL1	0.177486	0.157703	0.0197826	0.940475	0.346974	0.998761
CD4	0.0500066	0.0695922	-0.0195857	-0.939854	0.347292	0.998761
PTGES2	0.0715572	0.0906462	-0.019089	-0.939758	0.347342	0.998761
FAM110A	0.099602	0.120901	-0.0212994	-0.939608	0.347418	0.998761
TC2N	0.299834	0.356514	-0.0566801	-0.938992	0.347735	0.998761
TNFRSF14	0.344726	0.377778	-0.033052	-0.937278	0.348615	0.998761
RSRC1	0.0899175	0.109444	-0.0195264	-0.936299	0.349119	0.998761
PTBP3	0.289898	0.310328	-0.0204303	-0.936145	0.349199	0.998761
TAPBPL	0.0775043	0.0968177	-0.0193133	-0.935911	0.349319	0.998761
UBAC2	0.225388	0.246194	-0.0208065	-0.935395	0.349585	0.998761
WBP4	0.0455659	0.0645527	-0.0189868	-0.934179	0.350212	0.998761
GALC	0.0871521	0.0681548	0.0189973	0.933871	0.35037	0.998761
POLD4	0.25135	0.304095	-0.0527444	-0.933835	0.350389	0.998761
RB1CC1	0.285513	0.256244	0.0292688	0.933768	0.350424	0.998761
ADAM8	0.15022	0.171358	-0.0211373	-0.933678	0.35047	0.998761
SNRNP40	0.137379	0.15636	-0.0189815	-0.933344	0.350642	0.998761
IL12RB1	0.115244	0.13425	-0.0190057	-0.9331	0.350768	0.998761
DGKA	0.139744	0.160667	-0.0209226	-0.932332	0.351165	0.998761
SERPINE1	0.00386347	0.0352821	-0.0314186	-0.932194	0.351236	0.998761
TRAM1	0.523384	0.475351	0.0480333	0.931645	0.35152	0.998761
INPP5K	0.188534	0.169353	0.0191817	0.931395	0.351649	0.998761
JMY	0.34274	0.289319	0.0534205	0.931148	0.351777	0.998761
KLRB1	0.632025	0.753867	-0.121842	-0.930678	0.35202	0.998761
ATP2B4	0.313265	0.363545	-0.0502803	-0.930566	0.352078	0.998761
MAPRE2	0.721709	0.634759	0.0869499	0.930491	0.352117	0.998761
LAMTOR1	0.22017	0.254202	-0.0340313	-0.929679	0.352537	0.998761
SAMD3	0.117728	0.152698	-0.0349702	-0.929496	0.352632	0.998761
HIGD2A	0.696009	0.766946	-0.0709367	-0.928675	0.353058	0.998761
DGCR6L	0.181878	0.212696	-0.0308184	-0.928126	0.353342	0.998761
SLC39A10	0.0622283	0.0814347	-0.0192064	-0.928002	0.353407	0.998761
MMADHC	0.256831	0.276474	-0.0196429	-0.926179	0.354353	0.998761
GBP2	0.382595	0.446214	-0.0636189	-0.925622	0.354642	0.998761
TRIB2	0.113919	0.140574	-0.0266546	-0.925393	0.354762	0.998761
GRK2	0.141726	0.160557	-0.0188309	-0.925118	0.354905	0.998761
REX1BD	0.365879	0.419371	-0.0534913	-0.924445	0.355255	0.998761
RASSF7	0.0614214	0.0803332	-0.0189118	-0.924068	0.355451	0.998761
SLC25A32	0.205167	0.185715	0.0194525	0.923602	0.355694	0.998761
TRIM25	0.0614464	0.0420646	0.0193818	0.922623	0.356204	0.998761
STK24	0.133095	0.173542	-0.0404468	-0.921548	0.356764	0.998761
ST8SIA4	0.185259	0.20696	-0.0217007	-0.921387	0.356848	0.998761
HLA-DMA	0.293984	0.226879	0.0671055	0.92123	0.35693	0.998761
PPP6R1	0.123682	0.142735	-0.0190528	-0.920212	0.357462	0.998761
HNRNPM	0.533212	0.49771	0.0355021	0.920147	0.357496	0.998761
ATG16L1	0.100964	0.0815233	0.0194405	0.919776	0.35769	0.998761
SOS2	0.0532564	0.0722665	-0.0190101	-0.919744	0.357706	0.998761
RHOC	0.201851	0.237548	-0.0356978	-0.919696	0.357731	0.998761
RNF38	0.124774	0.105624	0.0191506	0.919577	0.357794	0.998761
ATP2C1	0.0744451	0.0937501	-0.019305	-0.919501	0.357834	0.998761
KIAA1191	0.245152	0.213744	0.0314082	0.919311	0.357933	0.998761
AP1S2	0.107163	0.126027	-0.0188648	-0.918911	0.358142	0.998761
UBR1	0.122271	0.141952	-0.0196817	-0.91886	0.358169	0.998761
DCAF7	0.201405	0.220937	-0.019532	-0.918788	0.358207	0.998761
RAB5A	0.294	0.269653	0.0243463	0.918721	0.358241	0.998761
TUT7	0.179173	0.204494	-0.0253215	-0.918524	0.358345	0.998761
GTF2E2	0.129914	0.14883	-0.0189165	-0.918449	0.358384	0.998761
CHERP	0.118077	0.0990433	0.0190339	0.918322	0.358451	0.998761
ZNF207	0.48551	0.447836	0.0376744	0.917959	0.35864	0.998761
TRAK2	0.0719889	0.0906873	-0.0186984	-0.917838	0.358703	0.998761
CHD3	0.182825	0.202375	-0.0195501	-0.917729	0.358761	0.998761
TMEM35B	0.124844	0.157651	-0.0328068	-0.917328	0.358971	0.998761
ABCF3	0.121686	0.102989	0.0186967	0.916293	0.359513	0.998761
CHRM3-AS2	0.0596369	0.0920333	-0.0323964	-0.915154	0.360111	0.998761
ARL6IP5	0.879268	0.972783	-0.0935151	-0.914504	0.360452	0.998761
ELOB	0.855616	0.929562	-0.0739456	-0.914494	0.360458	0.998761
ACSL3	0.153901	0.134769	0.0191324	0.914315	0.360552	0.998761
C17orf49	0.0625223	0.0817008	-0.0191785	-0.913561	0.360947	0.998761
MYH9	1.11955	1.03801	0.0815382	0.913479	0.360991	0.998761
IFI6	0.236842	0.289799	-0.0529571	-0.912162	0.361684	0.998761
CALU	0.135254	0.11656	0.0186932	0.912137	0.361696	0.998761
GFI1	0.0697606	0.0903056	-0.020545	-0.911911	0.361815	0.998761
ARHGEF6	0.125212	0.144469	-0.019257	-0.911908	0.361817	0.998761
SEC13	0.220235	0.239419	-0.0191845	-0.911623	0.361967	0.998761
EXOC1	0.0583221	0.0769179	-0.0185958	-0.910812	0.362394	0.998761
NPAT	0.118572	0.137256	-0.0186847	-0.910412	0.362605	0.998761
ADIPOR2	0.164096	0.145412	0.0186838	0.910083	0.362778	0.998761
NFATC3	0.136177	0.155467	-0.0192901	-0.90963	0.363018	0.998761
C8orf59	0.279698	0.331574	-0.0518763	-0.907224	0.364288	0.998761
RRAGA	0.190357	0.171233	0.0191236	0.906738	0.364546	0.998761
GALT	0.0774854	0.0959344	-0.018449	-0.906624	0.364606	0.998761
NDUFA5	0.33626	0.317704	0.0185554	0.906572	0.364633	0.998761
RNF24	0.0692381	0.0895374	-0.0202994	-0.906168	0.364847	0.998761
C17orf67	0.031294	0.0505651	-0.0192711	-0.905811	0.365036	0.998761
UBE2B	0.855295	0.793284	0.0620118	0.905784	0.36505	0.998761
FBXO21	0.163969	0.14549	0.0184792	0.905131	0.365396	0.998761
TSG101	0.0947323	0.113258	-0.0185253	-0.904969	0.365482	0.998761
HNRNPLL	0.534471	0.477439	0.0570322	0.904582	0.365687	0.998761
SETX	0.169812	0.188454	-0.018642	-0.904413	0.365777	0.998761
PYROXD1	0.0591554	0.0776126	-0.0184572	-0.904081	0.365952	0.998761
CCDC174	0.155194	0.173674	-0.0184798	-0.903349	0.366341	0.998761
ARGLU1	0.657729	0.597916	0.059813	0.902542	0.366769	0.998761
TRPT1	0.0675444	0.0859905	-0.0184461	-0.902488	0.366798	0.998761
SDHA	0.278008	0.259558	0.0184492	0.901768	0.36718	0.998761
POLR1E	0.342525	0.244539	0.0979866	0.901767	0.36718	0.998761
SMNDC1	0.271881	0.250331	0.0215506	0.901692	0.36722	0.998761
NDE1	0.12096	0.139652	-0.0186926	-0.901004	0.367586	0.998761
LTA	0.0317526	0.0501881	-0.0184355	-0.90072	0.367737	0.998761
COX6A1	0.984972	1.03699	-0.0520172	-0.900392	0.367912	0.998761
CYTH4	0.0791483	0.0975383	-0.01839	-0.900121	0.368056	0.998761
CWC15	0.235061	0.214301	0.0207595	0.900071	0.368083	0.998761
CCDC186	0.229641	0.207321	0.0223203	0.899065	0.368618	0.998761
ITGB1BP1	0.163957	0.184813	-0.0208563	-0.898715	0.368805	0.998761
ANAPC16	0.606448	0.66798	-0.0615321	-0.898187	0.369086	0.998761
COX7A2	0.828	0.88476	-0.0567598	-0.89797	0.369201	0.998761
SLTM	0.49313	0.450952	0.0421776	0.897713	0.369339	0.998761
SKAP1	0.416519	0.470297	-0.0537777	-0.896898	0.369773	0.998761
SCPEP1	0.0819492	0.0541002	0.027849	0.896705	0.369876	0.998761
NDUFA2	0.38224	0.409744	-0.0275035	-0.896697	0.369881	0.998761
MAP4K2	0.0626893	0.0817384	-0.0190491	-0.896602	0.369932	0.998761
RBMS1	0.288735	0.342785	-0.0540495	-0.896115	0.370191	0.998761
AP3M2	0.113166	0.131688	-0.0185223	-0.895493	0.370524	0.998761
YAF2	0.14921	0.168347	-0.0191371	-0.895171	0.370696	0.998761
SORBS3	0.0405816	0.0596156	-0.019034	-0.894857	0.370864	0.998761
RAB1A	0.257236	0.238794	0.0184421	0.894566	0.371019	0.998761
ST3GAL1	0.411661	0.357678	0.0539834	0.894103	0.371267	0.998761
MTRNR2L12	0.0388571	0.0574917	-0.0186347	-0.893934	0.371357	0.998761
FAM13B	0.252628	0.229754	0.022874	0.893016	0.371849	0.998761
ITGB7	0.216731	0.266492	-0.0497603	-0.893002	0.371856	0.998761
SSBP4	0.120919	0.140428	-0.0195092	-0.892584	0.37208	0.998761
LYAR	0.251177	0.315697	-0.0645202	-0.892439	0.372157	0.998761
FAM69A	0.0484649	0.0666246	-0.0181598	-0.892419	0.372168	0.998761
CAP1	0.612273	0.653374	-0.0411014	-0.892022	0.372381	0.998761
TCTN3	0.156363	0.132684	0.0236783	0.890915	0.372975	0.998761
VDAC3	0.244426	0.225865	0.018561	0.889657	0.37365	0.998761
JOSD2	0.095495	0.114485	-0.0189899	-0.889122	0.373938	0.998761
CLPP	0.349583	0.323482	0.0261018	0.888782	0.37412	0.998761
SMURF2	0.0619181	0.0820198	-0.0201017	-0.88812	0.374476	0.998761
TRIP12	0.135829	0.153921	-0.0180919	-0.887971	0.374557	0.998761
CD300A	0.0253656	0.0435131	-0.0181475	-0.887855	0.374619	0.998761
ITM2B	1.47474	1.55907	-0.0843256	-0.887367	0.374881	0.998761
A1BG	0.214325	0.194561	0.0197645	0.885362	0.375961	0.998761
SP100	0.504264	0.56373	-0.0594668	-0.884891	0.376216	0.998761
TRAPPC6A	0.150464	0.178864	-0.0284005	-0.884837	0.376245	0.998761
TNRC6B	0.288537	0.316359	-0.0278215	-0.88366	0.37688	0.998761
MBOAT7	0.0669369	0.0872331	-0.0202962	-0.883511	0.37696	0.998761
PTPA	0.0651097	0.0830898	-0.0179801	-0.883424	0.377007	0.998761
ANKRD11	0.312044	0.281366	0.0306781	0.882822	0.377332	0.998761
KDM5D	0.0299121	0.0580327	-0.0281205	-0.882642	0.37743	0.998761
CHD1	0.632939	0.559852	0.0730868	0.882583	0.377461	0.998761
EIF4B	0.715959	0.656381	0.0595783	0.882403	0.377559	0.998761
CRY1	0.234339	0.271829	-0.0374894	-0.88196	0.377798	0.998761
UAP1	0.251923	0.219209	0.0327147	0.881699	0.377939	0.998761
TRANK1	0.105914	0.123854	-0.0179394	-0.881022	0.378306	0.998761
VCPKMT	0.149669	0.131626	0.0180433	0.880057	0.378828	0.998761
SDAD1	0.0924986	0.11046	-0.0179611	-0.879999	0.37886	0.998761
EDEM3	0.121685	0.140277	-0.0185915	-0.879949	0.378887	0.998761
SNAPC5	0.0593844	0.0774636	-0.0180792	-0.879522	0.379118	0.998761
RSU1	0.140149	0.158595	-0.0184454	-0.879307	0.379235	0.998761
HCFC1R1	0.123936	0.142345	-0.0184096	-0.878961	0.379422	0.998761
ABHD12	0.130992	0.113063	0.0179289	0.878239	0.379814	0.998761
PRDX4	0.0625971	0.0804707	-0.0178736	-0.878199	0.379836	0.998761
F11R	0.0549239	0.0731667	-0.0182428	-0.877069	0.380449	0.998761
HM13	0.301486	0.327896	-0.0264098	-0.876985	0.380495	0.998761
PSMD13	0.310857	0.274647	0.0362095	0.876812	0.380589	0.998761
BRWD1	0.244262	0.222563	0.0216985	0.876723	0.380637	0.998761
PCYT1A	0.0723899	0.0902606	-0.0178706	-0.876109	0.380971	0.998761
HACD4	0.104347	0.123288	-0.0189416	-0.875586	0.381255	0.998761
CCNC	0.119958	0.137901	-0.0179434	-0.875515	0.381294	0.998761
LGALS3BP	0.0316646	0.0495315	-0.0178669	-0.875233	0.381447	0.998761
ADGRG1	0.139216	0.0969465	0.0422694	0.875216	0.381456	0.998761
SMARCA5	0.487103	0.445292	0.0418113	0.875066	0.381538	0.998761
NTPCR	0.0276115	0.0454145	-0.0178031	-0.875065	0.381539	0.998761
PIK3CD	0.133029	0.152629	-0.0196	-0.87496	0.381596	0.998761
EIF2S1	0.148303	0.166131	-0.0178279	-0.87485	0.381656	0.998761
GBP3	0.0489504	0.079359	-0.0304086	-0.874765	0.381702	0.998761
ARNTL	0.152413	0.17027	-0.017856	-0.872513	0.382929	0.998761
NMRK1	0.172314	0.202674	-0.0303606	-0.872256	0.383069	0.998761
LINC00847	0.0188165	0.0365643	-0.0177478	-0.871991	0.383213	0.998761
RNF214	0.0388824	0.0566597	-0.0177774	-0.871881	0.383273	0.998761
CD96	0.945459	0.882737	0.0627212	0.871697	0.383374	0.998761
RAB5B	0.0717545	0.0895559	-0.0178014	-0.871425	0.383522	0.998761
UTY	0.0627135	0.117531	-0.0548179	-0.870745	0.383893	0.998761
METTL23	0.133978	0.159602	-0.0256243	-0.870322	0.384125	0.998761
LRMP	0.193845	0.153196	0.0406494	0.87008	0.384257	0.998761
ACOT9	0.134595	0.116657	0.0179375	0.869865	0.384374	0.998761
LGALS3	0.658529	0.733326	-0.074796	-0.869019	0.384837	0.998761
KMT2A	0.253693	0.276312	-0.0226186	-0.868654	0.385036	0.998761
MIOS	0.0832758	0.0655722	0.0177036	0.868223	0.385272	0.998761
PTS	0.13506	0.116547	0.0185127	0.868152	0.385311	0.998761
RAP2B	0.197753	0.178251	0.0195018	0.868149	0.385313	0.998761
RBM25	0.679776	0.617857	0.061919	0.868109	0.385335	0.998761
MED19	0.166857	0.148592	0.0182652	0.868098	0.385341	0.998761
VAPA	0.573078	0.53186	0.0412174	0.868086	0.385347	0.998761
PPP1R2	0.8952	0.970269	-0.075069	-0.867587	0.38562	0.998761
DPY30	0.158434	0.176114	-0.01768	-0.867313	0.38577	0.998761
AIF1	0.0493863	0.0311102	0.018276	0.866654	0.386132	0.998761
KCTD20	0.21953	0.186383	0.0331471	0.86465	0.387231	0.998761
GALNT2	0.401412	0.317748	0.0836636	0.864578	0.38727	0.998761
TESC	0.109579	0.138519	-0.0289404	-0.864246	0.387453	0.998761
IL18R1	0.0873026	0.105394	-0.0180914	-0.864096	0.387535	0.998761
XCL1	0.519109	0.646895	-0.127786	-0.863616	0.387799	0.998761
U2AF1	0.187223	0.152567	0.0346565	0.86295	0.388165	0.998761
CDC42	0.928886	0.873337	0.0555486	0.862744	0.388278	0.998761
NME3	0.239197	0.260404	-0.0212076	-0.862545	0.388388	0.998761
TMEM120A	0.121718	0.101001	0.0207173	0.862455	0.388437	0.998761
PSMC5	0.309286	0.329599	-0.0203131	-0.862416	0.388458	0.998761
ZRANB2	0.189254	0.207318	-0.0180641	-0.86204	0.388666	0.998761
NUDCD2	0.118388	0.136019	-0.0176312	-0.861449	0.388991	0.998761
CLINT1	0.188071	0.207013	-0.018942	-0.861198	0.389129	0.998761
HINT2	0.0978227	0.116562	-0.0187388	-0.860687	0.389411	0.998761
AFAP1L2	0.0431389	0.0246335	0.0185054	0.85996	0.389811	0.998761
NAXE	0.159502	0.17722	-0.0177188	-0.859839	0.389878	0.998761
RPAIN	0.190896	0.208428	-0.017532	-0.858365	0.390691	0.998761
TIGAR	0.123785	0.106313	0.0174724	0.858151	0.390809	0.998761
RPN1	0.570058	0.536566	0.0334918	0.85803	0.390876	0.998761
OAS2	0.0425983	0.0600477	-0.0174495	-0.857929	0.390931	0.998761
ENO2	0.0729456	0.0907238	-0.0177782	-0.857345	0.391254	0.998761
CPNE7	0.114271	0.150118	-0.0358477	-0.856918	0.39149	0.998761
ATP6V0D1	0.331123	0.285865	0.0452574	0.856607	0.391662	0.998761
USO1	0.105307	0.122978	-0.0176708	-0.855055	0.392521	0.998761
HRAS	0.0506175	0.0683615	-0.0177439	-0.855026	0.392537	0.998761
RABGGTB	0.192369	0.21332	-0.0209514	-0.854469	0.392845	0.998761
RBPJ	0.823372	0.712005	0.111368	0.854159	0.393017	0.998761
OXLD1	0.0537327	0.071187	-0.0174543	-0.85352	0.393371	0.998761
PDS5A	0.162347	0.191113	-0.0287652	-0.852937	0.393694	0.998761
CRKL	0.119094	0.101573	0.0175212	0.85188	0.394281	0.998761
DCUN1D5	0.131803	0.149921	-0.0181186	-0.851874	0.394284	0.998761
HACD3	0.132261	0.114712	0.0175493	0.851123	0.394701	0.998761
JAZF1	0.0909731	0.116717	-0.0257438	-0.850979	0.394781	0.998761
XRN1	0.219216	0.236746	-0.0175297	-0.850686	0.394944	0.998761
RNF113A	0.205335	0.187967	0.0173682	0.850456	0.395072	0.998761
MACO1	0.196019	0.173047	0.0229718	0.850394	0.395106	0.998761
ASNA1	0.180599	0.198682	-0.0180833	-0.850271	0.395174	0.998761
GALNT10	0.0460602	0.0633657	-0.0173056	-0.849747	0.395466	0.998761
FBXL5	0.189722	0.172091	0.0176305	0.84935	0.395686	0.998761
SSNA1	0.319421	0.33883	-0.0194089	-0.849008	0.395877	0.998761
LINC01934	0.0916514	0.10894	-0.017289	-0.848827	0.395978	0.998761
YY1AP1	0.173573	0.15607	0.017503	0.848757	0.396017	0.998761
FYTTD1	0.237739	0.219385	0.0183545	0.848664	0.396068	0.998761
ARHGAP17	0.131064	0.112659	0.0184054	0.848416	0.396207	0.998761
STX6	0.0547535	0.0719917	-0.0172382	-0.848088	0.396389	0.998761
SLC12A6	0.0438029	0.061061	-0.0172581	-0.847672	0.396621	0.998761
FBXO34	0.255851	0.214324	0.0415267	0.847568	0.396679	0.998761
NUDT1	0.0967871	0.114598	-0.0178112	-0.847173	0.396899	0.998761
RAB9A	0.238654	0.260713	-0.0220589	-0.845596	0.397778	0.998761
PDXDC1	0.179948	0.16147	0.018478	0.844786	0.39823	0.998761
PNKD	0.122815	0.142902	-0.0200874	-0.844558	0.398358	0.998761
PRR34-AS1	0.0425872	0.0597746	-0.0171874	-0.844149	0.398586	0.998761
NDUFA8	0.078014	0.0952867	-0.0172727	-0.844057	0.398637	0.998761
PPP5C	0.0841913	0.10153	-0.0173389	-0.843486	0.398957	0.998761
IAH1	0.138795	0.156857	-0.0180614	-0.843385	0.399013	0.998761
APOBEC3H	0.0918694	0.112526	-0.020657	-0.843211	0.399111	0.998761
ZFAND3	0.141375	0.158563	-0.0171871	-0.842881	0.399295	0.998761
IDH3G	0.134847	0.152322	-0.0174754	-0.842422	0.399552	0.998761
HNRNPA1	1.91186	1.80061	0.111252	0.842357	0.399588	0.998761
LINS1	0.0969438	0.114111	-0.0171674	-0.8422	0.399676	0.998761
FKBP3	0.0898266	0.107339	-0.0175127	-0.841966	0.399807	0.998761
2021-09-06	0.534526	0.586879	-0.0523538	-0.841308	0.400175	0.998761
GTF2I	0.153397	0.171436	-0.0180396	-0.841194	0.400239	0.998761
FAM200B	0.0881036	0.105488	-0.0173844	-0.841084	0.400301	0.998761
NRAS	0.141409	0.123737	0.0176724	0.840838	0.400439	0.998761
RASSF3	0.0713689	0.0886585	-0.0172896	-0.840571	0.400588	0.998761
DDIT4	1.22387	1.13475	0.0891175	0.840073	0.400868	0.998761
ERO1B	0.23424	0.204432	0.0298084	0.839821	0.401009	0.998761
AGFG2	0.047667	0.0647851	-0.0171181	-0.839638	0.401112	0.998761
ATP6V1A	0.13099	0.113548	0.0174418	0.839391	0.40125	0.998761
AC022706.1	0.053678	0.0708629	-0.0171849	-0.839005	0.401466	0.998761
PRKCI	0.0596962	0.0768017	-0.0171055	-0.838545	0.401724	0.998761
CMPK1	0.414495	0.383291	0.0312041	0.838486	0.401758	0.998761
YIF1B	0.0800826	0.0972253	-0.0171427	-0.838114	0.401967	0.998761
HEXIM1	0.29438	0.247139	0.0472414	0.838049	0.402003	0.998761
ENOSF1	0.0622187	0.0793495	-0.0171308	-0.83792	0.402075	0.998761
CAMK1D	0.0957857	0.113699	-0.017913	-0.83789	0.402092	0.998761
SEMA4D	0.400665	0.349769	0.0508961	0.837873	0.402102	0.998761
GGNBP2	0.352203	0.334225	0.0179782	0.837514	0.402304	0.998761
LINC00239	0.0334982	0.0506705	-0.0171723	-0.837136	0.402516	0.998761
PNO1	0.137364	0.120183	0.0171809	0.836569	0.402835	0.998761
CD200R1	0.0996257	0.0818902	0.0177355	0.835656	0.403348	0.998761
SPINT2	0.0396508	0.0569546	-0.0173038	-0.835462	0.403458	0.998761
PDZD11	0.0587141	0.0758315	-0.0171175	-0.835354	0.403518	0.998761
CD81	0.118809	0.15043	-0.0316205	-0.83521	0.403599	0.998761
ASH1L	0.224599	0.242464	-0.0178647	-0.835076	0.403675	0.998761
LCP1	1.08886	1.15155	-0.0626905	-0.834881	0.403785	0.998761
PHB	0.191074	0.208736	-0.0176629	-0.834368	0.404074	0.998761
CFAP36	0.0910545	0.108242	-0.0171873	-0.834188	0.404175	0.998761
AGPAT5	0.209809	0.161967	0.047842	0.832597	0.405072	0.998761
SSRP1	0.128994	0.14603	-0.0170354	-0.832533	0.405108	0.998761
INPP1	0.0564724	0.0734181	-0.0169456	-0.832072	0.405369	0.998761
PAFAH1B1	0.435332	0.405656	0.0296763	0.831657	0.405603	0.998761
PDCD6	0.259626	0.280071	-0.0204449	-0.830818	0.406077	0.998761
SRPK2	0.184956	0.202016	-0.0170598	-0.830707	0.406139	0.998761
DARS	0.237764	0.254978	-0.0172145	-0.830379	0.406324	0.998761
CARD16	0.339179	0.40573	-0.0665509	-0.828939	0.407139	0.998761
M6PR	0.24791	0.277423	-0.0295124	-0.828522	0.407375	0.998761
HAVCR2	0.273871	0.20232	0.071551	0.828341	0.407478	0.998761
NRBF2	0.149737	0.16724	-0.0175037	-0.828262	0.407522	0.998761
ZNF91	0.0773747	0.0942467	-0.0168719	-0.828078	0.407627	0.998761
SERINC5	0.167076	0.186122	-0.0190466	-0.828008	0.407666	0.998761
CUX1	0.0619044	0.0787885	-0.0168841	-0.827946	0.407701	0.998761
MFAP1	0.103696	0.120603	-0.0169069	-0.827404	0.408008	0.998761
GRK5	0.0646769	0.0815728	-0.0168959	-0.827099	0.408181	0.998761
AP1M1	0.135491	0.1525	-0.0170088	-0.826644	0.408439	0.998761
STAT6	0.0866849	0.104077	-0.0173925	-0.826063	0.408768	0.998761
NPIPB5	0.131588	0.113723	0.017865	0.825839	0.408895	0.998761
EEF1E1	0.0716669	0.0884274	-0.0167604	-0.824942	0.409405	0.998761
PIGX	0.0567129	0.0734604	-0.0167475	-0.824825	0.409471	0.998761
BRD4	0.290551	0.268945	0.0216058	0.824668	0.40956	0.998761
TBC1D25	0.08974	0.0729512	0.0167888	0.823324	0.410324	0.998761
COPS2	0.317821	0.287346	0.0304752	0.823173	0.41041	0.998761
TMED4	0.258015	0.275108	-0.0170933	-0.823146	0.410425	0.998761
MT1E	0.207225	0.144481	0.0627441	0.823071	0.410467	0.998761
ARMC1	0.0599148	0.0766484	-0.0167336	-0.822988	0.410515	0.998761
DESI2	0.176605	0.159632	0.0169728	0.822702	0.410677	0.998761
PPIH	0.112321	0.129131	-0.0168109	-0.822683	0.410688	0.998761
AIP	0.266732	0.300066	-0.0333341	-0.822573	0.410751	0.998761
FOPNL	0.0851729	0.101996	-0.0168234	-0.822294	0.41091	0.998761
BTF3L4	0.164441	0.181363	-0.0169227	-0.822187	0.41097	0.998761
IDH2	0.357225	0.412176	-0.0549511	-0.821669	0.411265	0.998761
AGO3	0.112756	0.129618	-0.0168618	-0.820975	0.411661	0.998761
POLR2G	0.177763	0.220174	-0.0424106	-0.820875	0.411718	0.998761
NKAP	0.173316	0.134539	0.0387768	0.820867	0.411722	0.998761
SBNO1	0.209015	0.189264	0.0197517	0.819932	0.412255	0.998761
KRT10	0.483147	0.537656	-0.0545089	-0.81988	0.412285	0.998761
SMARCE1	0.146295	0.163253	-0.0169588	-0.819665	0.412407	0.998761
HMGB1	1.70751	1.61328	0.0942342	0.81956	0.412467	0.998761
ALKBH5	0.15864	0.129011	0.029629	0.819323	0.412602	0.998761
WIPF2	0.12332	0.106379	0.0169411	0.819179	0.412684	0.998761
CFDP1	0.141644	0.158349	-0.0167043	-0.819126	0.412714	0.998761
IQCN	0.0408253	0.0217143	0.019111	0.818214	0.413235	0.998761
NOLC1	0.212168	0.19456	0.0176081	0.817898	0.413415	0.998761
TRIM39	0.0996326	0.0811471	0.0184855	0.816285	0.414337	0.998761
VPS36	0.144785	0.162938	-0.0181526	-0.816219	0.414375	0.998761
PRRC2C	0.956108	0.90221	0.0538982	0.816127	0.414428	0.998761
CAMTA1	0.172025	0.191724	-0.0196985	-0.816112	0.414436	0.998761
MTCH2	0.122976	0.139588	-0.0166116	-0.816021	0.414488	0.998761
BCL2	0.187744	0.211685	-0.0239411	-0.815885	0.414566	0.998761
GATAD2B	0.114928	0.131588	-0.0166596	-0.815516	0.414777	0.998761
SREK1IP1	0.150486	0.168192	-0.0177057	-0.815257	0.414925	0.998761
PAGR1	0.124598	0.107546	0.0170524	0.814669	0.415262	0.998761
APIP	0.0502545	0.0667911	-0.0165366	-0.814025	0.415631	0.998761
DYNLT1	0.184014	0.22212	-0.0381062	-0.813841	0.415736	0.998761
SAR1A	0.225607	0.20715	0.0184572	0.813789	0.415766	0.998761
TULP4	0.068937	0.0855785	-0.0166415	-0.813329	0.416029	0.998761
PRKAR1B	0.0369054	0.0539132	-0.0170078	-0.813257	0.416071	0.998761
NMRAL1	0.0863329	0.10309	-0.0167569	-0.8129	0.416275	0.998761
HIGD1A	0.116259	0.136946	-0.0206867	-0.81232	0.416608	0.998761
CCDC66	0.0816676	0.0982949	-0.0166273	-0.812317	0.41661	0.998761
DCAF16	0.108198	0.0912577	0.0169402	0.812081	0.416745	0.998761
SCUBE1	0.0558535	0.0383141	0.0175394	0.811781	0.416917	0.998761
SLC35E1	0.0930228	0.0764534	0.0165694	0.811105	0.417306	0.998761
PLCG1	0.0940312	0.110635	-0.0166038	-0.811042	0.417342	0.998761
BTF3	1.80516	1.73424	0.0709184	0.810559	0.417619	0.998761
KLC1	0.140362	0.123837	0.016525	0.810441	0.417687	0.998761
DDB2	0.102281	0.118835	-0.0165543	-0.810418	0.4177	0.998761
HAT1	0.177468	0.153397	0.0240712	0.810273	0.417783	0.998761
CD69	1.64477	1.72355	-0.0787742	-0.810085	0.417891	0.998761
COX5B	0.719005	0.769663	-0.050658	-0.808985	0.418523	0.998761
GGCT	0.0675439	0.0841108	-0.0165669	-0.808469	0.418821	0.998761
KLHL7	0.106687	0.0902154	0.0164713	0.808348	0.41889	0.998761
HLA-B	4.45038	4.30013	0.150251	0.808275	0.418932	0.998761
DHRSX	0.0685092	0.0849509	-0.0164417	-0.808125	0.419018	0.998761
NSL1	0.0804158	0.0968614	-0.0164456	-0.807897	0.41915	0.998761
SH2D3C	0.0154398	0.0318721	-0.0164322	-0.807034	0.419647	0.998761
UBE2E1	0.0754216	0.091793	-0.0163715	-0.805148	0.420734	0.998761
PGRMC2	0.0891938	0.0722028	0.0169911	0.805117	0.420752	0.998761
TRIR	1.0277	0.980175	0.047523	0.804839	0.420912	0.998761
LTBP3	0.0695754	0.0860084	-0.016433	-0.804813	0.420927	0.998761
CGGBP1	0.301883	0.319102	-0.0172189	-0.804623	0.421037	0.998761
ZNF791	0.146004	0.129463	0.0165407	0.803917	0.421445	0.998761
SGTB	0.11664	0.133098	-0.0164581	-0.803864	0.421475	0.998761
DHX15	0.224811	0.206731	0.0180802	0.803836	0.421492	0.998761
LRRFIP2	0.181378	0.210562	-0.0291844	-0.80355	0.421657	0.998761
CBX3	0.388009	0.418731	-0.030722	-0.803348	0.421774	0.998761
HDAC1	0.187533	0.205021	-0.0174888	-0.803201	0.421859	0.998761
NMI	0.0806299	0.0969685	-0.0163387	-0.803065	0.421937	0.998761
ZNF506	0.0836302	0.100201	-0.0165709	-0.803018	0.421964	0.998761
SELENOW	0.538897	0.578264	-0.0393662	-0.802927	0.422017	0.998761
ZBTB38	0.334694	0.296621	0.0380723	0.802894	0.422036	0.998761
TXNDC11	0.202265	0.185532	0.0167326	0.80288	0.422044	0.998761
PTGER4	0.867899	0.778817	0.0890816	0.802769	0.422108	0.998761
PSMD9	0.30137	0.27838	0.0229898	0.802609	0.422201	0.998761
ZMYM5	0.175202	0.192077	-0.0168747	-0.802285	0.422388	0.998761
ZNF821	0.0581688	0.0751178	-0.016949	-0.801841	0.422645	0.998761
ATP6V0B	0.5041	0.459992	0.0441079	0.801757	0.422694	0.998761
IRAK4	0.127167	0.1438	-0.0166328	-0.801082	0.423084	0.998761
DCPS	0.0626799	0.0793238	-0.0166439	-0.801001	0.423131	0.998761
PACSIN2	0.084699	0.0683322	0.0163668	0.800701	0.423304	0.998761
UBR2	0.175003	0.195278	-0.0202747	-0.800688	0.423312	0.998761
ANXA2	0.456268	0.519209	-0.0629412	-0.80043	0.423462	0.998761
SYVN1	0.0872612	0.0705933	0.0166679	0.799864	0.42379	0.998761
GNPTAB	0.152466	0.182447	-0.0299807	-0.798922	0.424336	0.998761
NUDT11	0.0405572	0.00432869	0.0362285	0.798882	0.424359	0.998761
COX6C	0.871874	0.935912	-0.0640386	-0.79864	0.424499	0.998761
NOP56	0.355374	0.300873	0.0545018	0.798523	0.424567	0.998761
ISG20L2	0.259464	0.221032	0.0384321	0.798368	0.424657	0.998761
DNAJC1	0.309341	0.336544	-0.0272039	-0.798203	0.424753	0.998761
UGCG	0.116529	0.133732	-0.0172024	-0.797831	0.424969	0.998761
PSMB1	0.602431	0.575966	0.0264651	0.797775	0.425001	0.998761
ACD	0.167485	0.150373	0.0171117	0.797121	0.425381	0.998761
EPB41L4A-AS1	0.252746	0.218874	0.0338725	0.796819	0.425556	0.998761
CEACAM21	0.0545571	0.0711091	-0.016552	-0.796666	0.425645	0.998761
GPRIN3	0.389289	0.430578	-0.0412898	-0.795213	0.426489	0.998761
GRHPR	0.136411	0.12009	0.016321	0.795059	0.426579	0.998761
ACBD6	0.0766056	0.0928862	-0.0162806	-0.794629	0.426829	0.998761
SLC1A4	0.196677	0.147118	0.0495594	0.794364	0.426984	0.998761
TVP23B	0.106386	0.122892	-0.0165058	-0.794351	0.426991	0.998761
YPEL3	0.166235	0.20846	-0.0422247	-0.794161	0.427102	0.998761
CEBPZOS	0.0784971	0.0947242	-0.0162271	-0.793673	0.427386	0.998761
DECR1	0.132286	0.156829	-0.0245428	-0.793568	0.427447	0.998761
KDSR	0.142456	0.167992	-0.0255355	-0.793279	0.427615	0.998761
C1orf131	0.0633758	0.0795684	-0.0161926	-0.792861	0.427859	0.998761
PYGO2	0.0696763	0.0860003	-0.0163241	-0.791858	0.428443	0.998761
KANSL1	0.232422	0.262325	-0.0299029	-0.791649	0.428565	0.998761
PEA15	0.0977121	0.124569	-0.0268574	-0.791234	0.428808	0.998761
SMPD1	0.0875326	0.103653	-0.0161209	-0.790953	0.428971	0.998761
PPP1R2C	0.0367185	0.0767404	-0.0400219	-0.790465	0.429256	0.998761
VAV3	0.0795812	0.0625678	0.0170134	0.790222	0.429398	0.998761
CLEC2B	1.00746	1.0992	-0.091738	-0.789883	0.429596	0.998761
RAMMET	0.211383	0.194107	0.017276	0.78919	0.430001	0.998761
HMGB2	0.987625	0.875645	0.11198	0.787947	0.430728	0.998761
SF3B2	0.629862	0.591936	0.0379262	0.787507	0.430985	0.998761
SLU7	0.205216	0.18891	0.0163062	0.787018	0.431271	0.998761
LMNB1	0.201054	0.177852	0.0232022	0.786843	0.431374	0.998761
WDR18	0.0743343	0.0904046	-0.0160702	-0.786726	0.431442	0.998761
ERP29	0.561289	0.607534	-0.0462446	-0.786382	0.431643	0.998761
AKIRIN2	0.503276	0.46193	0.041346	0.785531	0.432142	0.998761
CHMP3	0.120769	0.136793	-0.0160249	-0.785207	0.432332	0.998761
SLC25A45	0.0363034	0.0523311	-0.0160277	-0.785193	0.43234	0.998761
CYCS	1.02751	0.957868	0.0696417	0.784999	0.432454	0.998761
AKNA	0.56592	0.516221	0.0496987	0.784482	0.432757	0.998761
VPS4A	0.134211	0.150334	-0.0161229	-0.783842	0.433133	0.998761
TSPAN14	0.281165	0.320132	-0.0389669	-0.782845	0.433718	0.998761
ITPA	0.107101	0.123441	-0.01634	-0.782299	0.434039	0.998761
SACM1L	0.173571	0.153898	0.0196725	0.782067	0.434175	0.998761
RSF1	0.300048	0.335297	-0.0352484	-0.781559	0.434474	0.998761
TTC39C	0.318845	0.36541	-0.0465648	-0.781076	0.434758	0.998761
GALM	0.272345	0.303533	-0.0311878	-0.780958	0.434827	0.998761
INPP4A	0.0980383	0.114115	-0.0160771	-0.780676	0.434993	0.998761
PHYH	0.089858	0.106909	-0.0170509	-0.78052	0.435085	0.998761
FKBP5	0.76958	0.644532	0.125048	0.780104	0.435329	0.998761
MAP3K4	0.0704239	0.0863506	-0.0159267	-0.779987	0.435399	0.998761
SNRPG	0.60198	0.642147	-0.0401662	-0.779784	0.435518	0.998761
DCTN4	0.212405	0.195663	0.0167419	0.779437	0.435722	0.998761
RAB8B	0.347037	0.312265	0.0347723	0.779137	0.435899	0.998761
PML	0.105034	0.121055	-0.0160215	-0.778727	0.43614	0.998761
EPRS	0.141442	0.157926	-0.0164842	-0.77863	0.436198	0.998761
ATG4B	0.183521	0.167593	0.0159277	0.778076	0.436524	0.998761
MED29	0.192429	0.211362	-0.0189325	-0.777841	0.436663	0.998761
PFDN1	0.154414	0.170819	-0.0164053	-0.777349	0.436953	0.998761
ARHGEF2	0.0789628	0.0949103	-0.0159475	-0.777035	0.437138	0.998761
TRIM14	0.0544016	0.0701998	-0.0157983	-0.776797	0.437279	0.998761
GMPR2	0.0715793	0.0874911	-0.0159117	-0.776743	0.437311	0.998761
U2SURP	0.269897	0.287656	-0.0177593	-0.776528	0.437437	0.998761
WTAP	0.558238	0.516236	0.0420027	0.776404	0.437511	0.998761
AK2	0.138359	0.154252	-0.0158935	-0.776143	0.437665	0.998761
PTTG1IP	0.117535	0.133526	-0.0159916	-0.77582	0.437855	0.998761
LMF2	0.154545	0.170509	-0.0159648	-0.775204	0.438219	0.998761
MFF	0.210241	0.229184	-0.0189429	-0.7751	0.43828	0.998761
HNRNPF	0.739562	0.694302	0.0452605	0.774651	0.438546	0.998761
NUFIP2	0.210583	0.241872	-0.0312892	-0.774335	0.438733	0.998761
ATP6V1G1	0.834971	0.86701	-0.032039	-0.774248	0.438784	0.998761
PIGC	0.0620307	0.0778877	-0.0158571	-0.774224	0.438798	0.998761
JAGN1	0.0973146	0.113064	-0.0157495	-0.773303	0.439343	0.998761
AP1G1	0.151515	0.135645	0.01587	0.773077	0.439477	0.998761
NBPF26	0.175682	0.196853	-0.0211705	-0.772854	0.439609	0.998761
CCR5	0.0549218	0.0713716	-0.0164498	-0.772835	0.43962	0.998761
GNPAT	0.087225	0.103171	-0.0159464	-0.772188	0.440003	0.998761
G6PD	0.153503	0.137542	0.015961	0.771519	0.440399	0.998761
RNF41	0.110488	0.0947382	0.0157497	0.77129	0.440535	0.998761
CYC1	0.170064	0.185902	-0.0158383	-0.771268	0.440548	0.998761
2021-03-07	0.232432	0.216439	0.0159931	0.770505	0.441	0.998761
ATXN2	0.068882	0.08455	-0.0156681	-0.770103	0.441239	0.998761
SLC25A5	1.06243	1.01402	0.0484076	0.769991	0.441305	0.998761
FYB1	0.993725	1.0758	-0.0820737	-0.769437	0.441634	0.998761
SPSB3	0.338969	0.32288	0.0160889	0.769245	0.441748	0.998761
LCK	0.701933	0.760836	-0.0589029	-0.7689	0.441953	0.998761
PSMD1	0.132472	0.148178	-0.0157064	-0.768711	0.442065	0.998761
KCNK5	0.0620442	0.0452558	0.0167884	0.767877	0.44256	0.998761
GART	0.0659945	0.0816446	-0.0156501	-0.767786	0.442614	0.998761
CHRAC1	0.249919	0.228003	0.0219156	0.767579	0.442737	0.998761
CHMP7	0.0962046	0.111873	-0.0156684	-0.767075	0.443037	0.998761
DYNLRB1	0.350291	0.387646	-0.0373558	-0.766671	0.443277	0.998761
LSM2	0.211703	0.255525	-0.0438221	-0.766481	0.44339	0.998761
SLFN12L	0.143701	0.161876	-0.0181743	-0.766481	0.44339	0.998761
LUC7L2	0.349363	0.328187	0.0211756	0.766263	0.44352	0.998761
DTHD1	0.0853962	0.0697224	0.0156738	0.766257	0.443524	0.998761
C12orf75	0.378119	0.435763	-0.0576435	-0.766117	0.443607	0.998761
PTTG1	0.26407	0.303792	-0.0397219	-0.76609	0.443623	0.998761
PLCL2	0.0466946	0.0622707	-0.0155761	-0.765719	0.443843	0.998761
TBPL1	0.176573	0.192529	-0.0159563	-0.765028	0.444255	0.998761
SRP14	1.29678	1.35659	-0.0598169	-0.764974	0.444287	0.998761
ATF6	0.0687858	0.0843549	-0.0155691	-0.764807	0.444386	0.998761
FBXO28	0.131299	0.115424	0.0158751	0.764608	0.444505	0.998761
ACTG1	2.24845	2.34087	-0.0924258	-0.764562	0.444532	0.998761
DIP2B	0.0667252	0.0822909	-0.0155657	-0.763995	0.44487	0.998761
TLE3	0.159666	0.142187	0.0174794	0.763963	0.444889	0.998761
SNRPB	0.748506	0.698884	0.0496224	0.76392	0.444915	0.998761
PSMA1	0.481125	0.457007	0.0241175	0.763244	0.445318	0.998761
POLG	0.139101	0.123235	0.0158659	0.762938	0.4455	0.998761
SLC27A2	0.0946341	0.076542	0.0180921	0.762925	0.445508	0.998761
EIF1AY	0.0678054	0.117686	-0.0498801	-0.762879	0.445535	0.998761
AL135925.1	0.0815526	0.0972575	-0.0157048	-0.762592	0.445707	0.998761
PCNT	0.0774305	0.0619113	0.0155193	0.762198	0.445942	0.998761
EPC1	0.881638	0.830392	0.0512456	0.762179	0.445953	0.998761
SDR39U1	0.0967597	0.112655	-0.0158956	-0.761759	0.446204	0.998761
CNOT10	0.112588	0.0970436	0.015544	0.761673	0.446255	0.998761
GNLY	0.856649	1.03031	-0.173662	-0.76147	0.446376	0.998761
IARS	0.0920838	0.107573	-0.0154893	-0.76117	0.446555	0.998761
VOPP1	0.229862	0.249896	-0.0200338	-0.760825	0.446762	0.998761
COX7A2L	0.312402	0.350636	-0.0382333	-0.760694	0.44684	0.998761
SNRPN	0.443777	0.424444	0.0193332	0.760564	0.446917	0.998761
PIN1	0.19862	0.232121	-0.0335008	-0.760293	0.447079	0.998761
RINL	0.0466928	0.0622222	-0.0155294	-0.760279	0.447088	0.998761
VMA21	0.122834	0.138356	-0.0155229	-0.760196	0.447138	0.998761
C7orf26	0.0935575	0.0780241	0.0155335	0.76004	0.447231	0.998761
POLR2F	0.277459	0.261444	0.0160144	0.759374	0.447629	0.998761
SAE1	0.100514	0.116089	-0.0155746	-0.759179	0.447745	0.998761
AL118516.1	0.157169	0.176391	-0.0192223	-0.759027	0.447836	0.998761
SRM	0.111515	0.0959203	0.0155946	0.758562	0.448115	0.998761
ITGB1	0.712904	0.635011	0.0778931	0.758244	0.448305	0.998761
HDAC7	0.0712343	0.0867937	-0.0155593	-0.758105	0.448388	0.998761
AP4B1	0.0628996	0.0784203	-0.0155207	-0.757064	0.449012	0.998761
RNH1	0.314048	0.295686	0.018362	0.757032	0.44903	0.998761
RPAP3	0.0920502	0.0766142	0.0154361	0.757005	0.449047	0.998761
NABP2	0.0593815	0.0748865	-0.015505	-0.756745	0.449202	0.998761
NT5C3A	0.287123	0.306298	-0.0191749	-0.756197	0.449531	0.998761
TNFSF10	0.163278	0.196604	-0.0333258	-0.755455	0.449976	0.998761
CNPPD1	0.238101	0.222546	0.0155549	0.754679	0.450442	0.998761
FAM32A	0.278654	0.252742	0.0259123	0.75452	0.450537	0.998761
GHITM	0.497371	0.465264	0.0321069	0.754434	0.450589	0.998761
HMCES	0.154669	0.171324	-0.0166553	-0.754271	0.450687	0.998761
JKAMP	0.0748094	0.0901709	-0.0153615	-0.753977	0.450863	0.998761
TNFRSF4	0.0721039	0.0962232	-0.0241193	-0.753607	0.451085	0.998761
PRDX2	0.36712	0.410663	-0.0435424	-0.752753	0.451598	0.998761
PDE6D	0.0625065	0.0779018	-0.0153953	-0.752578	0.451703	0.998761
RELA	0.291625	0.252893	0.0387318	0.752357	0.451836	0.998761
PAK2	0.469704	0.492002	-0.0222972	-0.752347	0.451842	0.998761
ZFX	0.121366	0.105979	0.0153873	0.752192	0.451936	0.998761
CAMLG	0.43269	0.396447	0.0362432	0.751469	0.45237	0.998761
TMEM208	0.165347	0.181117	-0.0157707	-0.751312	0.452465	0.998761
TNIP2	0.222158	0.245902	-0.0237439	-0.751258	0.452497	0.998761
FIS1	0.341412	0.380416	-0.0390043	-0.750922	0.452699	0.998761
SSR1	0.281495	0.297132	-0.0156368	-0.750586	0.452902	0.998761
MYDGF	0.299632	0.325571	-0.0259392	-0.749059	0.453822	0.998761
PEBP1	0.532289	0.576512	-0.0442236	-0.748375	0.454234	0.998761
NIPSNAP1	0.0624485	0.0778883	-0.0154398	-0.747993	0.454464	0.998761
CHRNA5	0.0157443	0.0311249	-0.0153805	-0.747736	0.454619	0.998761
BAK1	0.169651	0.153908	0.0157427	0.747207	0.454938	0.998761
FXR1	0.30544	0.342975	-0.0375356	-0.746548	0.455336	0.998761
PPA2	0.0840998	0.0993883	-0.0152885	-0.746544	0.455339	0.998761
TTC17	0.201593	0.185848	0.0157454	0.74629	0.455492	0.998761
TRAFD1	0.0635959	0.07875	-0.0151541	-0.745595	0.455912	0.998761
OSTF1	0.395506	0.440219	-0.0447134	-0.744712	0.456446	0.998761
LAYN	0.164318	0.118229	0.0460888	0.744428	0.456617	0.998761
BOLA2-SMG1P6	0.141226	0.115023	0.0262026	0.744257	0.456721	0.998761
TOMM7	1.5239	1.58249	-0.0585927	-0.743894	0.456941	0.998761
RDX	0.0613558	0.0764848	-0.0151289	-0.743848	0.456968	0.998761
COA6	0.0935288	0.10909	-0.0155607	-0.743277	0.457314	0.998761
TNFRSF1A	0.0703714	0.0863005	-0.0159292	-0.743179	0.457374	0.998761
MTSS1	0.0594837	0.0410845	0.0183991	0.742675	0.457678	0.998761
CFAP20	0.205562	0.177834	0.0277284	0.74245	0.457815	0.998761
HOOK2	0.138318	0.122598	0.0157197	0.742399	0.457845	0.998761
MAP4K5	0.120759	0.135945	-0.0151863	-0.742216	0.457956	0.998761
BRK1	0.474054	0.52522	-0.0511664	-0.741406	0.458447	0.998761
FNDC3A	0.116195	0.131262	-0.0150675	-0.740342	0.459092	0.998761
PCNX2	0.0683151	0.0833851	-0.01507	-0.740074	0.459255	0.998761
FDPS	0.150409	0.166068	-0.015659	-0.739972	0.459317	0.998761
DHX29	0.118043	0.133258	-0.0152149	-0.739947	0.459332	0.998761
RBX1	0.328512	0.355222	-0.0267095	-0.739675	0.459497	0.998761
APBA2	0.131157	0.0964715	0.0346855	0.739565	0.459564	0.998761
USP25	0.0730183	0.0881339	-0.0151155	-0.739024	0.459892	0.998761
NARS	0.1086	0.123613	-0.0150129	-0.73848	0.460223	0.998761
KIAA1551	0.591	0.646776	-0.0557755	-0.73844	0.460247	0.998761
FAM104A	0.13756	0.152583	-0.0150232	-0.7384	0.460271	0.998761
USP47	0.243783	0.25955	-0.0157667	-0.738353	0.4603	0.998761
HRASLS2	0.0212924	0.00504162	0.0162508	0.737638	0.460734	0.998761
BAG5	0.124307	0.10904	0.0152669	0.737021	0.46111	0.998761
STMP1	0.226632	0.252706	-0.026074	-0.735514	0.462027	0.998761
ZYX	0.503996	0.553562	-0.0495665	-0.735195	0.462221	0.998761
RBM6	0.173036	0.188043	-0.0150069	-0.735121	0.462266	0.998761
TAX1BP1	0.593119	0.544869	0.0482502	0.734842	0.462436	0.998761
MDH1	0.269605	0.290858	-0.0212529	-0.734695	0.462525	0.998761
SLC2A1	0.0963854	0.0813053	0.0150802	0.734642	0.462557	0.998761
POLR2C	0.291407	0.274906	0.0165015	0.734566	0.462604	0.998761
EIF4G3	0.0613941	0.0763267	-0.0149326	-0.733689	0.463138	0.998761
NDUFA1	0.74281	0.785519	-0.0427092	-0.733505	0.46325	0.998761
EIF4G2	1.08568	1.01078	0.0748961	0.733263	0.463398	0.998761
ECE1	0.0713337	0.0862646	-0.0149309	-0.731431	0.464516	0.998761
APTX	0.0715483	0.0864376	-0.0148893	-0.731416	0.464525	0.998761
STIM2	0.123306	0.138901	-0.0155944	-0.730706	0.464959	0.998761
SMCO4	0.0442668	0.0610413	-0.0167745	-0.730387	0.465154	0.998761
CD109	0.0536531	0.0377072	0.0159459	0.730379	0.465158	0.998761
LSM1	0.242294	0.226222	0.0160715	0.730274	0.465223	0.998761
GLT8D1	0.0584917	0.0733275	-0.0148358	-0.730265	0.465228	0.998761
RNF11	0.334702	0.295482	0.0392206	0.729421	0.465744	0.998761
KLRC2	0.0851528	0.125254	-0.0401008	-0.729377	0.465771	0.998761
BORCS5	0.242161	0.216368	0.0257933	0.729174	0.465895	0.998761
KDM4C	0.138013	0.153062	-0.0150495	-0.728635	0.466225	0.998761
SVBP	0.0779312	0.0927721	-0.0148409	-0.728421	0.466356	0.998761
NSMCE3	0.338772	0.287583	0.0511895	0.727612	0.466851	0.998761
GK	0.0819055	0.0972545	-0.0153491	-0.727114	0.467156	0.998761
NDUFS4	0.0850633	0.100053	-0.0149897	-0.726826	0.467333	0.998761
MAP1S	0.0851118	0.070181	0.0149309	0.72668	0.467422	0.998761
EIF2B2	0.0525512	0.0673093	-0.0147581	-0.726283	0.467665	0.998761
ATP9B	0.123496	0.108569	0.0149261	0.726079	0.46779	0.998761
RBM18	0.172299	0.157467	0.0148314	0.725852	0.46793	0.998761
N4BP2L2	0.433742	0.470056	-0.0363138	-0.725744	0.467995	0.998761
ETFB	0.150174	0.174028	-0.0238535	-0.724702	0.468635	0.998761
SGTA	0.127218	0.11239	0.0148281	0.724422	0.468807	0.998761
SMIM20	0.066376	0.0811739	-0.0147979	-0.723986	0.469074	0.998761
H1FX	0.255359	0.329434	-0.0740744	-0.72389	0.469133	0.998761
TPP1	0.168688	0.184517	-0.0158287	-0.723545	0.469345	0.998761
GCNT1	0.0713194	0.0562318	0.0150876	0.723295	0.469498	0.998761
EDEM1	0.0798669	0.0946777	-0.0148108	-0.722915	0.469732	0.998761
ZMAT5	0.0408508	0.0555711	-0.0147204	-0.722528	0.46997	0.998761
URM1	0.122948	0.139975	-0.0170273	-0.72226	0.470135	0.998761
SNRK	0.204084	0.188932	0.0151522	0.72221	0.470165	0.998761
PTCH2	0.0616283	0.0462384	0.0153899	0.722024	0.470279	0.998761
POLE4	0.196273	0.212651	-0.0163786	-0.721806	0.470414	0.998761
ZC3H6	0.0673553	0.0823817	-0.0150264	-0.721798	0.470419	0.998761
RHOH	0.738356	0.777629	-0.0392722	-0.72123	0.470768	0.998761
BIN2	0.25836	0.288876	-0.0305162	-0.721095	0.470851	0.998761
MYD88	0.0930963	0.107759	-0.0146623	-0.720789	0.47104	0.998761
RNF2	0.116962	0.0992899	0.017672	0.72077	0.471051	0.998761
CADM1	0.0675388	0.0474814	0.0200574	0.720762	0.471056	0.998761
SSH2	0.255179	0.280553	-0.0253744	-0.720672	0.471111	0.998761
RFC1	0.172882	0.187768	-0.0148856	-0.720535	0.471196	0.998761
CPSF2	0.0426637	0.0573055	-0.0146417	-0.72027	0.471359	0.998761
CCDC57	0.107247	0.122129	-0.0148823	-0.720239	0.471378	0.998761
PLA2G16	0.179746	0.214761	-0.0350152	-0.719862	0.47161	0.998761
C1GALT1	0.153521	0.168925	-0.0154041	-0.719317	0.471946	0.998761
RPIA	0.125617	0.140347	-0.0147294	-0.719156	0.472045	0.998761
COX7C	1.43486	1.48472	-0.0498547	-0.71912	0.472067	0.998761
SNX10	0.0439636	0.059409	-0.0154454	-0.719054	0.472108	0.998761
DCXR	0.422422	0.383278	0.0391447	0.719038	0.472117	0.998761
IL6ST	0.390508	0.350276	0.0402317	0.718743	0.472299	0.998761
CNOT4	0.175033	0.190062	-0.0150293	-0.71854	0.472424	0.998761
HAPLN3	0.0551009	0.0701964	-0.0150955	-0.717643	0.472978	0.998761
CCDC167	0.146937	0.17741	-0.0304728	-0.716838	0.473474	0.998761
TET2	0.0883217	0.0737042	0.0146175	0.71669	0.473565	0.998761
ITPR2	0.0841584	0.0988842	-0.0147257	-0.716593	0.473625	0.998761
IFNAR1	0.108494	0.123241	-0.0147474	-0.716412	0.473737	0.998761
ARL6IP4	0.518988	0.552411	-0.0334232	-0.71636	0.473769	0.998761
FIBP	0.133532	0.150335	-0.016803	-0.716284	0.473816	0.998761
MIR22HG	0.123633	0.104438	0.0191957	0.716115	0.473921	0.998761
ITGAL	0.214904	0.237636	-0.022732	-0.715655	0.474205	0.998761
ITGAE	0.759799	0.678919	0.08088	0.714647	0.474827	0.998761
FAM102A	0.289547	0.328375	-0.0388287	-0.714633	0.474836	0.998761
ARHGEF3	0.183487	0.218577	-0.0350891	-0.714383	0.47499	0.998761
TMC6	0.268774	0.292973	-0.0241991	-0.714117	0.475155	0.998761
UQCRH	0.812025	0.76868	0.0433451	0.713879	0.475302	0.998761
DDHD2	0.0933679	0.0787782	0.0145897	0.713836	0.475329	0.998761
AASDHPPT	0.14999	0.16478	-0.0147894	-0.713792	0.475356	0.998761
ADRM1	0.393625	0.362895	0.0307297	0.713759	0.475376	0.998761
PUF60	0.333377	0.310783	0.022594	0.713666	0.475434	0.998761
TSTA3	0.141923	0.156586	-0.0146629	-0.713629	0.475457	0.998761
NDUFB9	0.41609	0.441311	-0.0252204	-0.712962	0.475869	0.998761
JADE1	0.143526	0.128932	0.0145937	0.71225	0.47631	0.998761
SLC35D2	0.0325249	0.0567852	-0.0242602	-0.711861	0.476551	0.998761
ARID1B	0.157996	0.172665	-0.0146698	-0.711567	0.476733	0.998761
IER3IP1	0.185677	0.20082	-0.0151422	-0.71137	0.476855	0.998761
PMEPA1	0.121121	0.152003	-0.0308829	-0.711235	0.476939	0.998761
ENO1	0.769702	0.82089	-0.051188	-0.711095	0.477026	0.998761
WAPL	0.248162	0.233144	0.0150177	0.710569	0.477351	0.998761
MICA	0.0485824	0.0631135	-0.0145312	-0.710411	0.477449	0.998761
TSPAN13	0.0667514	0.0446267	0.0221247	0.709658	0.477916	0.998761
[truncated: 3,293 more rows]

## Sheet: CD8-TRM-2_tumor
	MPR	Non-MPR	Foldchange	stat	pvalue	FDR
DUSP4	1.94504	1.38648	0.558562	3.79707	0.000146417	0.77572
ARHGAP15	0.303577	0.421446	-0.117869	-3.37954	0.000726061	0.99983
SRRT	0.760418	0.49551	0.264908	3.20142	0.00136752	0.99983
TIMP1	0.0967371	0.170702	-0.0739649	-3.16431	0.0015545	0.99983
NUP98	0.48228	0.359762	0.122518	3.15424	0.00160919	0.99983
SRSF2	1.6032	1.16369	0.439513	3.10176	0.00192373	0.99983
UBL5	0.896535	1.01459	-0.118055	-3.08229	0.00205415	0.99983
MINOS1	0.308678	0.415244	-0.106566	-2.9083	0.003634	0.99983
ELP5	0.181813	0.121334	0.0604797	2.89924	0.00374069	0.99983
GIMAP7	0.208234	0.367067	-0.158832	-2.87665	0.00401925	0.99983
C4orf48	0.24608	0.330316	-0.0842358	-2.77681	0.00548947	0.99983
IFITM1	1.74525	1.99454	-0.24929	-2.76697	0.00565797	0.99983
GTF3C1	0.18855	0.130562	0.0579884	2.75894	0.00579887	0.99983
FLOT1	0.074234	0.131144	-0.0569097	-2.75332	0.00589933	0.99983
XAF1	0.0769991	0.138113	-0.0611141	-2.7346	0.00624556	0.99983
TNFAIP8	0.187567	0.334405	-0.146838	-2.72955	0.00634207	0.99983
HLA-DQA1	0.926895	0.519837	0.407058	2.72656	0.00639981	0.99983
SUB1	1.3621	1.22136	0.140741	2.72634	0.00640413	0.99983
SESN1	0.0596117	0.126372	-0.0667606	-2.64687	0.00812397	0.99983
ATG2A	0.221745	0.161874	0.0598709	2.61748	0.00885817	0.99983
PGK1	1.79853	1.4689	0.329624	2.58382	0.0097713	0.99983
SERINC1	0.615211	0.502376	0.112835	2.57295	0.0100836	0.99983
FRMD4B	0.0828257	0.136448	-0.0536226	-2.5607	0.0104461	0.99983
NOP10	0.374782	0.487173	-0.112391	-2.55536	0.0106077	0.99983
METRNL	0.302531	0.195029	0.107502	2.55419	0.0106434	0.99983
FLT3LG	0.113561	0.207446	-0.0938852	-2.51573	0.0118785	0.99983
MYO1F	0.123883	0.181399	-0.0575155	-2.50837	0.012129	0.99983
ETF1	0.506284	0.375557	0.130727	2.50671	0.0121862	0.99983
NUTM2B-AS1	0.172698	0.225984	-0.0532861	-2.49454	0.0126122	0.99983
SARAF	2.87355	2.55675	0.316794	2.49341	0.0126523	0.99983
GIMAP4	0.16952	0.305271	-0.13575	-2.4921	0.0126989	0.99983
PPP1R18	0.253182	0.399306	-0.146124	-2.4791	0.0131715	0.99983
TMX4	0.58044	0.427487	0.152954	2.47868	0.0131868	0.99983
LEPROTL1	1.54096	1.29624	0.244719	2.47495	0.0133253	0.99983
LSM5	0.171771	0.22291	-0.0511385	-2.47177	0.0134447	0.99983
USP3	0.189675	0.254687	-0.0650127	-2.46905	0.0135474	0.99983
ACTR3	0.548493	0.644138	-0.0956456	-2.45029	0.0142741	0.99983
GIMAP6	0.051166	0.100721	-0.049555	-2.42311	0.0153882	0.99983
TNFRSF25	0.0953809	0.146111	-0.0507296	-2.38702	0.0169854	0.99983
NDUFA3	0.485951	0.581808	-0.0958571	-2.38541	0.0170603	0.99983
CD83	0.0956458	0.203916	-0.10827	-2.37718	0.0174458	0.99983
DNPH1	0.132307	0.236335	-0.104027	-2.37626	0.0174891	0.99983
FKBP2	0.172371	0.225477	-0.0531064	-2.37338	0.0176259	0.99983
RORA	0.375408	0.505905	-0.130497	-2.3629	0.0181326	0.99983
OCIAD2	0.365683	0.44838	-0.0826973	-2.35241	0.0186523	0.99983
NECAP2	0.161066	0.209064	-0.0479976	-2.33933	0.0193182	0.99983
CD247	0.541863	0.624649	-0.0827854	-2.32046	0.0203158	0.99983
DBF4	0.299528	0.241275	0.0582538	2.31608	0.0205538	0.99983
CHMP5	0.122473	0.17135	-0.0488771	-2.31219	0.0207671	0.99983
GLIPR2	0.118092	0.20122	-0.0831279	-2.30038	0.0214266	0.99983
TRG-AS1	0.0787556	0.152012	-0.0732566	-2.29236	0.0218848	0.99983
ALOX5AP	1.45729	1.10522	0.352065	2.28993	0.0220254	0.99983
ARIH2	0.428896	0.370706	0.0581905	2.28388	0.0223786	0.99983
MCM6	0.199025	0.140736	0.0582891	2.28026	0.0225923	0.99983
TNFRSF1B	1.00323	0.772215	0.231014	2.27958	0.0226328	0.99983
GIMAP1	0.0998646	0.186051	-0.0861866	-2.27248	0.0230574	0.99983
VCAM1	0.444822	0.241762	0.203059	2.2721	0.0230808	0.99983
RNF114	0.392768	0.339232	0.0535366	2.24689	0.0246471	0.99983
NPC2	0.130364	0.177643	-0.0472792	-2.24527	0.0247505	0.99983
GOLIM4	0.141885	0.0836018	0.0582833	2.24352	0.0248631	0.99983
AKAP5	0.220001	0.109687	0.110314	2.22761	0.0259068	0.99983
HSPA13	0.175478	0.128476	0.0470023	2.22329	0.0261962	0.99983
KLRB1	0.323436	0.510661	-0.187225	-2.21432	0.0268066	0.99983
CKLF	0.349032	0.548218	-0.199185	-2.20666	0.0273376	0.99983
CEMIP2	0.919873	0.782472	0.137401	2.20394	0.0275288	0.99983
DNAJB14	0.240593	0.28659	-0.0459969	-2.19446	0.0282022	0.99983
KMT5C	0.12573	0.0797645	0.0459657	2.19214	0.0283697	0.99983
CCNI	1.5699	1.42053	0.149371	2.17852	0.0293671	0.99983
TCF7	0.0890325	0.172255	-0.0832221	-2.17604	0.0295522	0.99983
CNBD2	0.14477	0.0986628	0.0461074	2.1677	0.0301814	0.99983
SAMHD1	0.188884	0.2687	-0.0798153	-2.16034	0.0307467	0.99983
SMIM37	0.108981	0.157052	-0.0480712	-2.15226	0.0313765	0.99983
ADD3	0.155247	0.201846	-0.0465988	-2.1517	0.0314211	0.99983
GALNT11	0.223588	0.154089	0.0694994	2.15129	0.0314531	0.99983
ERGIC2	0.139178	0.183831	-0.0446522	-2.14893	0.0316403	0.99983
AKAP13	1.06389	0.853709	0.210178	2.14575	0.0318929	0.99983
C19orf53	0.598875	0.668899	-0.0700238	-2.14262	0.0321437	0.99983
FAAH2	0.0487631	0.0945969	-0.0458338	-2.13808	0.0325103	0.99983
TMOD3	0.228636	0.273612	-0.0449759	-2.13576	0.0326993	0.99983
DDX3X	0.982897	0.826917	0.15598	2.12567	0.0335305	0.99983
SLA2	0.765909	0.589248	0.17666	2.1241	0.0336616	0.99983
LAPTM4A	0.536285	0.423307	0.112978	2.1217	0.0338629	0.99983
PDE4D	0.808513	0.568374	0.240139	2.11722	0.034241	0.99983
MED4	0.32309	0.270365	0.052725	2.11683	0.0342739	0.99983
KANSL1-AS1	0.0751506	0.171957	-0.0968061	-2.11656	0.0342968	0.99983
DENR	0.166439	0.210101	-0.0436619	-2.11524	0.0344094	0.99983
AC243960.1	0.161082	0.252127	-0.0910452	-2.10979	0.0348766	0.99983
GGA2	0.370692	0.27412	0.0965723	2.10954	0.0348981	0.99983
NHP2	0.192956	0.240303	-0.0473467	-2.10202	0.0355518	0.99983
SH3BP5	0.0495494	0.0926155	-0.0430661	-2.09914	0.035805	0.99983
ABT1	0.25977	0.213552	0.0462181	2.0982	0.0358875	0.99983
STMN1	0.514907	0.370047	0.14486	2.09743	0.0359552	0.99983
AP3S1	0.322537	0.277505	0.0450322	2.09504	0.0361675	0.99983
NDUFS6	0.277168	0.324207	-0.0470388	-2.09157	0.0364768	0.99983
MORF4L1	0.994801	0.894614	0.100188	2.08946	0.0366662	0.99983
KRT86	0.519581	0.306989	0.212593	2.08944	0.0366682	0.99983
GFPT1	0.240889	0.189838	0.051051	2.08811	0.0367879	0.99983
ERN1	0.213775	0.307909	-0.0941343	-2.08761	0.0368326	0.99983
ELK3	0.0844499	0.127874	-0.0434241	-2.08491	0.0370771	0.99983
STAU1	0.416943	0.344442	0.072501	2.0797	0.0375531	0.99983
NDUFV2	0.414416	0.526076	-0.11166	-2.07841	0.037672	0.99983
ATP5MD	0.647172	0.726757	-0.0795849	-2.07764	0.0377426	0.99983
ENSA	0.59918	0.53652	0.0626598	2.07171	0.0382927	0.99983
TERF1	0.274595	0.175264	0.0993303	2.07154	0.0383082	0.99983
PDCL3	0.825871	0.622655	0.203216	2.06672	0.0387605	0.99983
SLC25A3	1.31206	1.16018	0.151884	2.06615	0.0388145	0.99983
TENT5C	0.69938	0.538731	0.160649	2.0606	0.0393409	0.99983
LCP2	0.272028	0.405079	-0.133051	-2.05797	0.0395927	0.99983
METTL9	0.414982	0.367697	0.0472854	2.05777	0.0396126	0.99983
NAB1	0.317867	0.197603	0.120265	2.05634	0.0397495	0.99983
TIFA	0.1075	0.1823	-0.0748004	-2.05111	0.0402564	0.99983
GSTO1	0.179235	0.222901	-0.0436661	-2.05028	0.0403373	0.99983
SYTL3	1.22186	0.935141	0.286722	2.05022	0.0403432	0.99983
TXNIP	0.618987	0.921029	-0.302042	-2.04894	0.0404681	0.99983
NDUFB3	0.12783	0.199959	-0.0721298	-2.04506	0.040849	0.99983
CREM	2.25221	1.8427	0.409507	2.04189	0.0411622	0.99983
LSM7	0.4219	0.472671	-0.0507706	-2.03409	0.0419421	0.99983
IFITM3	0.0543644	0.105066	-0.0507013	-2.03325	0.0420271	0.99983
VPS37B	0.913998	0.688	0.225998	2.02613	0.0427514	0.99983
DAPK2	0.207058	0.146384	0.060674	2.02256	0.0431182	0.99983
ADGRE5	1.25868	1.05093	0.207745	2.02238	0.0431369	0.99983
NR3C1	1.10576	0.913012	0.192751	2.01846	0.0435429	0.99983
NAA38	0.194895	0.260304	-0.0654084	-2.01653	0.0437451	0.99983
CORO1B	0.209168	0.292826	-0.0836572	-2.01628	0.0437708	0.99983
DCTN6	0.233315	0.19059	0.0427252	2.01094	0.044332	0.99983
SAMD9L	0.0507047	0.0933886	-0.0426839	-2.00822	0.0446203	0.99983
GNLY	1.27457	1.83708	-0.56251	-2.00684	0.0447665	0.99983
RANBP2	0.837121	0.641752	0.195369	2.00569	0.0448892	0.99983
NDUFB1	0.296303	0.389333	-0.0930302	-2.00512	0.0449502	0.99983
SASH3	0.125782	0.194408	-0.0686267	-1.99268	0.0462962	0.99983
ADK	0.176163	0.221926	-0.0457636	-1.9856	0.0470774	0.99983
CDK16	0.259968	0.193829	0.0661391	1.98465	0.0471837	0.99983
PNPLA8	0.337773	0.287958	0.0498142	1.98444	0.0472074	0.99983
PTGER2	0.059046	0.120018	-0.0609718	-1.98032	0.047668	0.99983
PDCD1	0.488047	0.336729	0.151319	1.97726	0.0480118	0.99983
ZBTB20	0.182655	0.228892	-0.0462371	-1.97358	0.0484292	0.99983
NDEL1	0.293093	0.248394	0.0446989	1.97256	0.0485452	0.99983
CALM2	1.59386	1.35549	0.23837	1.97193	0.0486174	0.99983
LTB	0.324675	0.516853	-0.192179	-1.96769	0.0491033	0.99983
BANF1	0.209143	0.283878	-0.0747357	-1.96453	0.0494683	0.99983
FBXO7	0.352894	0.311873	0.0410208	1.9633	0.0496109	0.99983
POLR2J	0.241324	0.286896	-0.0455717	-1.96265	0.0496869	0.99983
PPID	0.114867	0.157862	-0.0429956	-1.96088	0.0498931	0.99983
HLA-DPB1	1.09194	0.861585	0.23036	1.96056	0.0499305	0.99983
EIF2S2	0.286239	0.335428	-0.0491886	-1.96	0.0499955	0.99983
HPGD	0.269174	0.139517	0.129657	1.95665	0.0503889	0.99983
POLR2A	0.5978	0.453794	0.144006	1.95419	0.0506787	0.99983
PTPN4	0.141432	0.187746	-0.0463145	-1.95361	0.0507471	0.99983
RARRES3	0.858698	1.06514	-0.206446	-1.95317	0.0507997	0.99983
THEMIS	0.210839	0.293555	-0.0827157	-1.95029	0.0511411	0.99983
TFIP11	0.200749	0.159369	0.0413796	1.9501	0.0511643	0.99983
ARPC5	0.34153	0.427453	-0.0859229	-1.94732	0.0514959	0.99983
DDX58	0.0652465	0.106083	-0.0408364	-1.94514	0.0517576	0.99983
CSNK1D	0.54571	0.40092	0.14479	1.94293	0.0520242	0.99983
DENND2D	0.130787	0.213018	-0.0822311	-1.93905	0.0524953	0.99983
TMEM39A	0.167937	0.124363	0.0435738	1.93526	0.0529579	0.99983
YIPF4	0.111907	0.152329	-0.0404224	-1.93314	0.0532187	0.99983
ADAM19	0.0981419	0.143985	-0.0458433	-1.93071	0.0535194	0.99983
PPP1R16B	0.465511	0.351055	0.114456	1.92843	0.053802	0.99983
JAML	0.448694	0.325742	0.122952	1.92835	0.0538112	0.99983
PSMB9	0.505823	0.698155	-0.192332	-1.92495	0.0542356	0.99983
FDX1	0.31022	0.263227	0.0469926	1.91742	0.055184	0.99983
SMARCA2	0.383165	0.332575	0.0505896	1.91381	0.0556447	0.99983
DDX27	0.329281	0.263763	0.0655181	1.9089	0.0562747	0.99983
TGFBR2	0.300761	0.351492	-0.0507306	-1.90836	0.0563446	0.99983
GOLPH3	0.420645	0.344794	0.0758515	1.90592	0.0566605	0.99983
ODC1	0.886564	0.74968	0.136884	1.90151	0.0572347	0.99983
SIRT2	0.26264	0.204016	0.0586243	1.89706	0.0578195	0.99983
WDR47	0.16058	0.119913	0.040667	1.89311	0.058343	0.99983
THOC7	0.116655	0.156519	-0.0398648	-1.89272	0.0583957	0.99983
CD200R1	0.134848	0.0940409	0.0408068	1.89177	0.0585222	0.99983
MSL2	0.216472	0.174532	0.0419396	1.89153	0.0585532	0.99983
TAPBP	0.56251	0.649316	-0.086806	-1.88705	0.0591538	0.99983
KIR2DL4	0.417692	0.218225	0.199466	1.88693	0.0591694	0.99983
GNG5	0.539787	0.633919	-0.0941318	-1.88058	0.0600289	0.99983
S100A11	0.673652	0.870004	-0.196352	-1.87977	0.0601401	0.99983
NDUFB2	0.531077	0.617885	-0.0868082	-1.87133	0.0612987	0.99983
GIMAP5	0.0592815	0.0977055	-0.038424	-1.8646	0.0622378	0.99983
RAB5IF	0.705216	0.595077	0.110139	1.86213	0.0625846	0.99983
RNMT	0.385662	0.330999	0.0546626	1.85856	0.0630899	0.99983
ARHGEF1	0.737798	0.638928	0.0988708	1.85833	0.0631225	0.99983
PPP6C	0.348936	0.305853	0.0430837	1.85785	0.0631909	0.99983
TNFRSF9	0.438755	0.320669	0.118085	1.84864	0.0645097	0.99983
CD40LG	0.0310132	0.0692454	-0.0382323	-1.84853	0.064526	0.99983
ARHGDIA	0.756799	0.675	0.0817994	1.84377	0.065217	0.99983
ISCA1	0.674739	0.542795	0.131944	1.83433	0.0666051	0.99983
PSME2	0.572105	0.746078	-0.173972	-1.82715	0.0676769	0.99983
MAML2	0.129731	0.173609	-0.0438779	-1.82042	0.0686944	0.99983
GBP1	0.102156	0.168556	-0.0664001	-1.81472	0.0695676	0.99983
NDUFB7	0.213713	0.28065	-0.0669367	-1.8105	0.070218	0.99983
SNX6	0.294655	0.336227	-0.041572	-1.80655	0.0708329	0.99983
PRDX3	0.111941	0.167982	-0.0560405	-1.80278	0.0714223	0.99983
PRELID1	0.402012	0.476647	-0.074635	-1.80209	0.071531	0.99983
MACF1	0.345285	0.394708	-0.0494225	-1.79811	0.0721595	0.99983
TXLNG	0.217062	0.166378	0.0506835	1.79078	0.0733284	0.99983
FXYD2	0.0310732	0.0693054	-0.0382322	-1.78951	0.0735323	0.99983
MIEN1	0.190695	0.23323	-0.0425346	-1.7882	0.0737434	0.99983
TAOK3	0.215894	0.254415	-0.038521	-1.78561	0.0741624	0.99983
CTSC	0.452774	0.583077	-0.130303	-1.78382	0.0744533	0.99983
VAMP8	0.386977	0.466154	-0.079177	-1.77938	0.0751774	0.99983
SRGN	3.55537	3.29252	0.262848	1.77313	0.076207	0.99983
THEM4	0.0796524	0.118352	-0.0386995	-1.77154	0.0764702	0.99983
PNPLA2	0.531192	0.427786	0.103405	1.76985	0.076752	0.99983
RBM38	0.382262	0.26058	0.121681	1.76664	0.0772887	0.99983
SLC7A5	1.18242	0.900201	0.28222	1.76509	0.0775487	0.99983
CASP1	0.116476	0.17821	-0.0617337	-1.76477	0.0776022	0.99983
NAA10	0.199413	0.237019	-0.0376061	-1.76473	0.0776094	0.99983
TTN	0.137214	0.0991194	0.0380943	1.76466	0.0776204	0.99983
DDX24	1.16136	1.02227	0.139083	1.76425	0.0776891	0.99983
MYL12A	1.03282	1.26144	-0.228622	-1.76358	0.0778021	0.99983
MEA1	0.17953	0.216634	-0.037104	-1.75791	0.0787628	0.99983
SYTL2	0.422993	0.326234	0.0967584	1.75663	0.0789815	0.99983
TRMT112	0.764278	0.847199	-0.0829212	-1.75659	0.0789871	0.99983
YARS	0.172288	0.21254	-0.0402516	-1.7564	0.0790204	0.99983
NDFIP2	0.0929849	0.136618	-0.0436334	-1.75397	0.0794352	0.99983
OST4	1.05537	1.19424	-0.138874	-1.75328	0.0795539	0.99983
SEC14L2	0.0939136	0.0573178	0.0365959	1.74794	0.0804746	0.99983
AES	0.463678	0.538247	-0.0745691	-1.74791	0.080479	0.99983
SP110	0.170723	0.230063	-0.0593393	-1.74148	0.0815999	0.99983
MTIF3	0.0781121	0.115335	-0.0372228	-1.74098	0.0816865	0.99983
SIK2	0.141896	0.10449	0.0374059	1.73927	0.0819875	0.99983
MUC20-OT1	0.219901	0.16859	0.051311	1.73877	0.0820754	0.99983
HTATIP2	0.0947282	0.130381	-0.035653	-1.7349	0.0827583	0.99983
EMC3	0.281223	0.243395	0.0378279	1.73439	0.0828486	0.99983
SLC38A1	0.817247	0.696078	0.121168	1.73322	0.0830567	0.99983
LRIF1	0.0739873	0.138778	-0.064791	-1.73252	0.0831814	0.99983
HSPA9	0.688216	0.576584	0.111632	1.73175	0.0833189	0.99983
ADA	0.0937131	0.129657	-0.0359441	-1.72856	0.0838874	0.99983
YTHDF2	0.361489	0.309559	0.0519299	1.72837	0.083922	0.99983
YPEL5	1.61928	1.39928	0.219998	1.72515	0.0844997	0.99983
JPT1	0.798006	0.669491	0.128515	1.72342	0.0848132	0.99983
CCT8	0.280627	0.32079	-0.0401634	-1.72197	0.0850753	0.99983
ATOX1	0.098244	0.133598	-0.035354	-1.72138	0.0851821	0.99983
FAM118A	0.270577	0.195587	0.0749895	1.72108	0.0852361	0.99983
MAPRE1	0.406091	0.347236	0.0588546	1.72084	0.0852792	0.99983
BTG1	3.4706	3.2502	0.220398	1.7181	0.0857775	0.99983
SENP7	0.106208	0.144473	-0.0382646	-1.71795	0.0858064	0.99983
TNFSF13B	0.0261211	0.0617281	-0.035607	-1.71624	0.0861189	0.99983
TMSB4X	4.39862	4.61716	-0.218543	-1.7148	0.0863822	0.99983
EIF2AK2	0.111726	0.147313	-0.0355869	-1.71393	0.0865413	0.99983
TSSC4	0.200424	0.164054	0.0363702	1.71237	0.0868291	0.99983
SRSF5	1.26939	1.06942	0.19997	1.71106	0.0870702	0.99983
AAED1	0.282305	0.220331	0.061974	1.71074	0.0871296	0.99983
HLA-DRB1	1.53579	1.22365	0.312146	1.70947	0.0873646	0.99983
BUB3	0.584847	0.509803	0.0750444	1.70868	0.0875096	0.99983
HERPUD2	0.629655	0.520655	0.109	1.70703	0.0878167	0.99983
RASSF5	0.361174	0.422967	-0.0617935	-1.70692	0.087837	0.99983
CSK	0.183691	0.254905	-0.0712142	-1.70635	0.0879429	0.99983
LITAF	1.52806	1.27412	0.253936	1.70623	0.087965	0.99983
COX17	0.306336	0.379539	-0.0732033	-1.70618	0.0879753	0.99983
LRPAP1	0.361272	0.320553	0.0407191	1.70236	0.0886883	0.99983
TMEM167A	0.163091	0.198566	-0.0354755	-1.69967	0.0891925	0.99983
ALG13	0.392233	0.32546	0.0667735	1.69722	0.0896552	0.99983
CCM2	0.103038	0.138782	-0.0357432	-1.69465	0.0901411	0.99983
MZT2A	0.345074	0.408083	-0.063009	-1.69376	0.0903118	0.99983
OAT	0.477212	0.358331	0.118881	1.69339	0.0903807	0.99983
TMCO1	0.306091	0.346583	-0.0404926	-1.69315	0.090426	0.99983
ZBTB1	0.512733	0.43129	0.0814426	1.69077	0.0908802	0.99983
ATP6V0C	1.28228	1.10346	0.17882	1.69047	0.0909387	0.99983
C9orf78	0.618033	0.529546	0.088487	1.68988	0.0910516	0.99983
NCF4	0.0764484	0.111535	-0.0350862	-1.6892	0.0911813	0.99983
EPSTI1	0.082756	0.139242	-0.0564862	-1.68642	0.0917154	0.99983
CHURC1	0.267583	0.366992	-0.0994089	-1.68121	0.0927229	0.99983
TBCC	0.403014	0.323273	0.0797415	1.68092	0.0927784	0.99983
TRAF3IP3	0.154385	0.242475	-0.08809	-1.67981	0.0929949	0.99983
FOXP1	0.367742	0.432339	-0.0645972	-1.67843	0.0932632	0.99983
DIP2A	0.206526	0.170972	0.0355541	1.6782	0.0933077	0.99983
NRBP1	0.456104	0.395062	0.0610423	1.6766	0.0936198	0.99983
AC027290.1	0.0984372	0.0621573	0.03628	1.67353	0.094224	0.99983
BST2	0.348184	0.471784	-0.1236	-1.6731	0.0943076	0.99983
EIF1	3.26427	3.10477	0.159493	1.67251	0.0944246	0.99983
IFI35	0.0948864	0.13179	-0.036904	-1.67228	0.0944682	0.99983
DDX6	0.477286	0.429275	0.0480111	1.67098	0.094726	0.99983
CCR7	0.0929631	0.154351	-0.061388	-1.6678	0.0953561	0.99983
DERL2	0.265934	0.229449	0.0364854	1.66683	0.0955474	0.99983
AIM2	0.0502802	0.0851088	-0.0348286	-1.66443	0.0960266	0.99983
ESD	0.100574	0.13466	-0.0340866	-1.6634	0.0962318	0.99983
TMA7	1.37128	1.50077	-0.129492	-1.66312	0.0962876	0.99983
STAT1	0.221474	0.30048	-0.0790059	-1.66091	0.0967321	0.99983
GORASP2	0.243654	0.208406	0.0352485	1.6606	0.096793	0.99983
GTDC1	0.140458	0.106569	0.0338883	1.65908	0.0970995	0.99983
FOXN3	0.277828	0.242593	0.0352349	1.65831	0.0972554	0.99983
CD300A	0.0309941	0.0708583	-0.0398642	-1.65747	0.097425	0.99983
PTDSS1	0.303573	0.267887	0.0356859	1.65327	0.0982755	0.99983
TBCB	0.272229	0.335244	-0.0630149	-1.65172	0.0985912	0.99983
SERF2	1.80949	1.95213	-0.142646	-1.65051	0.0988395	0.99983
AKR1A1	0.114088	0.149368	-0.03528	-1.64995	0.0989538	0.99983
NASP	0.597042	0.474929	0.122114	1.64941	0.099064	0.99983
SF3A1	0.480991	0.389401	0.0915899	1.64888	0.0991731	0.99983
S1PR1	0.0618572	0.101552	-0.0396952	-1.64852	0.0992453	0.99983
IFITM2	1.38667	1.5877	-0.201024	-1.64803	0.0993466	0.99983
SELENOH	0.27556	0.375091	-0.0995316	-1.64734	0.0994891	0.99983
TMEM131L	0.0969988	0.130932	-0.0339328	-1.64554	0.0998578	0.99983
RBM3	1.04174	0.921107	0.120638	1.63831	0.101357	0.99983
GNG2	1.12782	0.988694	0.139121	1.63593	0.101854	0.99983
MAF1	0.40862	0.35037	0.05825	1.63378	0.102304	0.99983
RNASEH2C	0.171112	0.204925	-0.0338128	-1.6324	0.102595	0.99983
PMVK	0.106703	0.151893	-0.0451905	-1.63236	0.102605	0.99983
EBP	0.190332	0.152396	0.0379359	1.62983	0.103138	0.99983
GTF2H5	0.0706124	0.104331	-0.0337184	-1.62847	0.103424	0.99983
POLR2E	0.294766	0.344371	-0.0496054	-1.62835	0.103452	0.99983
NUCB1	0.30414	0.360703	-0.0565632	-1.62622	0.103903	0.99983
PSMB10	0.270887	0.387388	-0.116501	-1.62506	0.10415	0.99983
CDK11A	0.199392	0.162693	0.0366981	1.62437	0.104298	0.99983
ATP5F1E	1.95219	2.08781	-0.135625	-1.62419	0.104335	0.99983
CNOT6L	0.831815	0.710761	0.121054	1.62402	0.104371	0.99983
SNU13	0.862919	0.763724	0.0991941	1.62308	0.104572	0.99983
CD59	0.102655	0.163442	-0.060787	-1.62249	0.104699	0.99983
MGST3	0.250743	0.301723	-0.0509801	-1.61988	0.105257	0.99983
NIPA2	0.240103	0.202637	0.0374655	1.61936	0.105371	0.99983
LSM6	0.105891	0.152725	-0.0468339	-1.61891	0.105466	0.99983
MBNL2	0.190257	0.291513	-0.101256	-1.61752	0.105766	0.99983
MT2A	1.36896	1.11686	0.252099	1.61399	0.10653	0.99983
ARHGAP9	0.774067	0.676515	0.0975521	1.61297	0.106751	0.99983
TESPA1	0.0827531	0.118389	-0.0356359	-1.61144	0.107085	0.99983
ZNF683	0.303643	0.498366	-0.194724	-1.61084	0.107214	0.99983
CEBPZ	0.503194	0.438675	0.0645197	1.60851	0.107722	0.99983
TNFSF14	0.0834171	0.219763	-0.136346	-1.60843	0.10774	0.99983
CRTAP	0.124455	0.158822	-0.0343669	-1.60807	0.10782	0.99983
TNIP1	0.291955	0.354991	-0.0630354	-1.60758	0.107926	0.99983
PFN1	2.13071	2.36844	-0.237728	-1.60733	0.107981	0.99983
COA3	0.0639549	0.097107	-0.033152	-1.60641	0.108183	0.99983
PIK3AP1	0.152558	0.117987	0.034571	1.6028	0.108978	0.99983
CD320	0.0810631	0.114911	-0.0338475	-1.59663	0.110348	0.99983
ATP5PB	0.372678	0.429939	-0.0572608	-1.5922	0.11134	0.99983
HLA-A	3.9599	3.79843	0.161471	1.59134	0.111534	0.99983
AC116366.3	0.122532	0.176834	-0.0543018	-1.5913	0.111542	0.99983
BLOC1S4	0.228992	0.194929	0.0340631	1.59092	0.111628	0.99983
PARP14	0.138379	0.17176	-0.0333807	-1.59032	0.111762	0.99983
CTSA	0.257211	0.361876	-0.104665	-1.5887	0.112128	0.99983
RGS14	0.0973352	0.138868	-0.0415325	-1.58809	0.112266	0.99983
VDAC2	0.540081	0.492231	0.0478496	1.58646	0.112636	0.99983
LPCAT4	0.0987732	0.132071	-0.0332981	-1.58552	0.112848	0.99983
SSBP1	0.263508	0.315665	-0.0521574	-1.58092	0.113896	0.99983
CHCHD10	0.279063	0.338165	-0.0591022	-1.58044	0.114006	0.99983
TRAF1	0.196432	0.259194	-0.0627616	-1.57788	0.114593	0.99983
PRDX6	0.634611	0.579342	0.0552685	1.57785	0.1146	0.99983
ZEB2	0.749207	0.64384	0.105368	1.57656	0.114896	0.99983
ABCG1	0.308673	0.247176	0.0614972	1.57411	0.115462	0.99983
BRD1	0.111521	0.0793099	0.0322114	1.57361	0.115578	0.99983
ANKRD12	0.608081	0.732154	-0.124073	-1.57199	0.115952	0.99983
EMD	0.822977	0.707287	0.11569	1.57019	0.11637	0.99983
GABARAPL1	0.979318	0.799314	0.180003	1.5675	0.116997	0.99983
GBP4	0.135401	0.171169	-0.0357685	-1.56714	0.117081	0.99983
C21orf91	0.114318	0.147992	-0.033674	-1.56435	0.117736	0.99983
MKKS	0.0496994	0.0817036	-0.0320042	-1.56296	0.118062	0.99983
SH3BP1	0.0826007	0.123171	-0.0405707	-1.56248	0.118175	0.99983
IL12RB2	0.0326697	0.0647154	-0.0320458	-1.56223	0.118234	0.99983
HPCAL1	0.158129	0.191137	-0.0330085	-1.56143	0.118422	0.99983
ELOVL1	0.231116	0.198787	0.032329	1.55933	0.118918	0.99983
SBNO2	0.0756504	0.108385	-0.0327346	-1.55722	0.119419	0.99983
YES1	0.0748099	0.107334	-0.0325244	-1.55221	0.120613	0.99983
PLAC8	0.0386066	0.0711974	-0.0325908	-1.55092	0.120921	0.99983
GIMAP2	0.0744649	0.120787	-0.0463222	-1.54985	0.121178	0.99983
RCSD1	0.175729	0.252227	-0.0764987	-1.54557	0.122209	0.99983
CDC14A	0.166998	0.223929	-0.056931	-1.54449	0.122469	0.99983
LAMTOR2	0.115869	0.150832	-0.0349631	-1.54416	0.122549	0.99983
STK38	0.131349	0.167291	-0.0359418	-1.54349	0.122712	0.99983
CALM3	0.471724	0.538942	-0.0672181	-1.5427	0.122904	0.99983
FTH1	3.36401	3.14062	0.22339	1.54268	0.122909	0.99983
BOLA3	0.0960987	0.128027	-0.031928	-1.54238	0.122981	0.99983
CAPNS1	0.104309	0.142945	-0.0386363	-1.53965	0.123646	0.99983
STRAP	0.627854	0.546083	0.0817706	1.53885	0.12384	0.99983
CGAS	0.0782247	0.155465	-0.0772399	-1.53622	0.124484	0.99983
UBE2G1	0.263736	0.226775	0.0369611	1.53516	0.124744	0.99983
MAF	0.125173	0.159383	-0.0342101	-1.53514	0.12475	0.99983
GABARAP	0.795168	0.885733	-0.0905651	-1.53503	0.124776	0.99983
ERAP2	0.162206	0.272414	-0.110208	-1.5328	0.125324	0.99983
PIH1D1	0.144377	0.175852	-0.0314752	-1.53259	0.125377	0.99983
ATXN1	0.277459	0.243607	0.0338524	1.52866	0.126349	0.99983
NBPF14	0.0516295	0.0830807	-0.0314513	-1.52608	0.12699	0.99983
LIMD2	0.562899	0.68631	-0.123411	-1.52563	0.127102	0.99983
SNX5	0.164967	0.196704	-0.0317372	-1.52446	0.127394	0.99983
RAD21	0.570852	0.501733	0.0691189	1.52439	0.127411	0.99983
ITM2A	1.15708	0.978167	0.178914	1.52301	0.127755	0.99983
CMC2	0.421088	0.359447	0.0616412	1.52239	0.127911	0.99983
TRAPPC2B	0.101637	0.13415	-0.0325128	-1.52203	0.128002	0.99983
HLA-DRA	0.867958	0.645399	0.222558	1.52184	0.128049	0.99983
SECISBP2L	0.24633	0.214957	0.0313728	1.52152	0.128128	0.99983
USP9X	0.193051	0.161172	0.0318792	1.52143	0.128153	0.99983
LYPLA2	0.139803	0.17099	-0.0311875	-1.52007	0.128494	0.99983
NCL	1.40516	1.24295	0.162208	1.51969	0.128588	0.99983
RPP21	0.390049	0.321601	0.0684487	1.51904	0.128753	0.99983
POMC	0.0415737	0.0726858	-0.031112	-1.51838	0.128918	0.99983
HAX1	0.22089	0.261323	-0.0404332	-1.5182	0.128964	0.99983
HSBP1	0.167661	0.201	-0.0333392	-1.51796	0.129026	0.99983
PDAP1	0.218101	0.254649	-0.0365488	-1.51737	0.129174	0.99983
TSEN15	0.0726096	0.1054	-0.0327908	-1.51581	0.129568	0.99983
PLEKHA2	0.365146	0.279907	0.0852394	1.51507	0.129755	0.99983
DRAP1	0.461183	0.572327	-0.111144	-1.51443	0.129918	0.99983
MITD1	0.0786962	0.109831	-0.0311349	-1.51274	0.130345	0.99983
TAGAP	0.625478	0.750125	-0.124648	-1.51173	0.130603	0.99983
NUTF2	0.197184	0.229717	-0.0325337	-1.51069	0.130868	0.99983
EMC7	0.356925	0.312762	0.0441631	1.50969	0.131122	0.99983
FNBP1	0.753632	0.696063	0.0575696	1.5096	0.131147	0.99983
EXOSC8	0.0834685	0.114342	-0.0308739	-1.50545	0.132209	0.99983
FKBP11	0.309278	0.364101	-0.0548234	-1.5044	0.132479	0.99983
EFHD2	0.186591	0.260287	-0.0736956	-1.50387	0.132616	0.99983
TMEM11	0.157113	0.126203	0.0309106	1.50206	0.133082	0.99983
ZNRD1	0.235077	0.285132	-0.0500555	-1.5013	0.133277	0.99983
LAIR1	0.0249271	0.0606286	-0.0357015	-1.50103	0.133348	0.99983
BCL10	0.141273	0.172792	-0.0315191	-1.49583	0.134699	0.99983
CD8A	1.72172	1.47545	0.246266	1.49529	0.134839	0.99983
ISCU	0.462511	0.513522	-0.0510109	-1.49447	0.135052	0.99983
PDE3B	0.624325	0.494883	0.129441	1.49358	0.135286	0.99983
PRKAR2A	0.311133	0.271562	0.039571	1.49322	0.135381	0.99983
ME2	0.0892417	0.119922	-0.0306804	-1.49191	0.135723	0.99983
[truncated: 4,891 more rows]

## Sheet: CD8-Proliferating_tumor
	MPR	Non-MPR	Foldchange	stat	pvalue	FDR
[truncated: 5,519 more rows]

[truncated: 12 more sheets: CD8-MHCII_tumor, CD8-Effector-1_tumor, CD8-Effector-2_tumor, CD8-Effector-3_tumor, CD4-Treg_tumor, CD4-Th-1_tumor, CD4-Th-2_tumor, CD4-Th-3_tumor, CD4-Tfh-1_tumor, CD4-Tfh-2_tumor, MAIT_tumor, Stem-likememory_tumor]
