# Supplementary material for: Transcriptional programs of neoantigen-specific TIL in anti-PD-1-treated lung cancers
Source: Nature. 2021 Jul 21;596(7870):126–32. doi: 10.1038/s41586-021-03752-4 (PMC8338555; doi:10.1038/s41586-021-03752-4)
Supplement: Supplementary file 6 — This file contains MANAFEST and ViraFEST assay results for each patient. See Supplementary Information PDF for full file description. [file 41586_2021_3752_MOESM6_ESM.xlsx]

## Sheet: Key
	Title:	MANAFEST and ViraFEST assay results for each patient tested
	Tab name:	Patient study ID & antigens tested (MANA or flu)
	Row 1:	MANA tested by MANAFEST (refer to Supplementary Table 6)
	Column A:	TCRs identified to be positive by MANAFEST
	Table contents:	Frequency (%) of each TCR (as indicated in column A) in the peptide stimulated well (as indicated in row 1)

## Sheet: MD01-004-MANA
TCR	MD01-004_01	MD01-004_02	MD01-004_03	MD01-004_04	MD01-004_05	MD01-004_06	MD01-004_07	MD01-004_08	MD01-004_09	MD01-004_10	MD01-004_11	MD01-004_12	MD01-004_13	MD01-004_14	MD01-004_15	MD01-004_16	MD01-004_17	MD01-004_18	MD01-004_19	MD01-004_20	MD01-004_21	MD01-004_22	MD01-004_23	MD01-004_24	MD01-004_25	MD01-004_26	MD01-004_27	MD01-004_28	MD01-004_29	MD01-004_30	MD01-004_31	MD01-004_32	MD01-004_33	MD01-004_34	MD01-004_35	MD01-004_36	MD01-004_37	MD01-004_38	MD01-004_39	MD01-004_40	MD01-004_41	MD01-004_42	MD01-004_43	MD01-004_44	MD01-004_45	MD01-004_46	MD01-004_47	MD01-004_48	MD01-004_49
CASSDLAGLNYGYTF	0.211248	0	0	0	0	0	0	0	0.0051557	0	0	0.0337173	0	0	0.0147088	0	0	0	0	0	0	0	0	0	0	0	0	0	0	0	0.021638	0	0	0	0	0	0.0342936	0	0	0.0356612	0.015586	0	0	0	0	0	0.00805153	0.0081314	0
CASSLAGLAGPLAKNIQYF	0.262886	0	0	0.00509892	0.0164051	0	0	0	0	0.00607349	0	0	0	0	0	0	0.0342583	0	0.0159253	0.0185483	0.0211093	0	0	0	0	0	0	0.0182083	0	0	0	0	0	0	0	0	0	0	0	0	0	0	0	0	0	0	0	0.0081314	0
CASSSISTGELFF	0.220637	0	0	0	0.00546837	0.00571102	0	0	0	0	0	0.00561956	0	0	0	0	0.00856458	0	0	0	0	0	0	0	0	0	0	0	0	0	0	0	0	0	0.0144823	0	0	0	0	0	0	0	0	0	0	0	0	0	0.00585377
CASSLSGPVEDEQYF	0	0.441926	0.0200658	0.0152968	0.0218735	0	0	0.00673038	0.0051557	0.00607349	0.0159426	0.00561956	0.00930276	0.00548216	0.0147088	0.024263	0	0	0.0106168	0	0.0211093	0.0236225	0	0	0.00600348	0.0136649	0.0157109	0.0273125	0.0120366	0.0271186	0	0.00783208	0.00930146	0.00577734	0.0193097	0.0226526	0.0171468	0	0	0.00594354	0	0.00834516	0	0	0	0	0.0241546	0.040657	0
CAWSEGRGNEKLFF	0.00938879	0.322346	0.00401316	0	0.0382786	0.0228441	0	0	0.0206228	0	0.0398565	0.0224782	0.0186055	0.00548216	0.0245146	0.0121315	0	0	0.0212337	0	0.0474959	0.0177169	0.0601042	0.0314095	0	0.0204974	0.00785546	0	0.0361098	0.0271186	0.010819	0.0156642	0.00465073	0	0.0193097	0	0	0.0116381	0	0.0297177	0.015586	0.00834516	0	0.0399074	0.00663438	0	0.0483092	0.0325256	0.0292689
CASSYNNEQFF	0.0281664	0.0207965	0.268882	0.0356924	0.0164051	0	0	0	0.0051557	0.0303674	0.0318852	0.0112391	0.0139541	0.0219286	0.0294175	0.0121315	0.00856458	0.0276778	0.0106168	0.00618276	0.00527732	0.0177169	0.00667824	0.00785238	0.0180104	0.0273299	0.0235664	0.0455208	0.0120366	0.0135593	0.010819	0.0234962	0.00465073	0.017332	0.0193097	0.0113263	0.0114312	0.0174571	0.0196918	0.0118871	0.015586	0.0166903	0.0116036	0.015963	0.00663438	0.0175377	0.00805153	0.0081314	0.0117075
CASSLPGDPYEQYF	0.00469439	0.0155974	2.6527	0	0	0.0228441	0.00590528	0.0269215	0.0309342	0.00607349	0.0079713	0.0112391	0.00930276	0	0	0	0.0171292	0	0	0.00618276	0.0211093	0.00590563	0	0	0.00600348	0	0	0.0364166	0	0	0.021638	0.00783208	0	0	0.00482742	0	0.00571559	0	0.00984591	0	0.00779302	0	0	0	0	0	0.00805153	0	0
CASSVDGGQSDEQYF	0	0	0.184606	0	0	0	0	0	0.0103114	0	0	0.0337173	0	0	0	0.0121315	0	0	0	0	0	0	0.0133565	0.0157048	0	0	0	0	0	0	0	0	0	0	0	0	0	0	0	0	0	0	0	0	0	0	0	0	0.00585377
CASSRGEGGSNQPQHF	0	0	0.156513	0	0	0	0	0	0	0.024294	0	0	0	0	0	0	0.0256937	0	0	0.0123655	0	0	0.00667824	0	0	0	0	0	0	0	0	0	0	0	0	0	0	0	0	0	0	0	0	0	0	0	0	0	0
CASSSGPSYEQYF	0	0	0	0	0.421064	0	0	0	0	0.00607349	0	0	0	0	0.00490292	0	0	0	0	0	0	0	0	0	0.00600348	0	0	0	0	0	0	0	0	0	0	0	0	0	0	0	0	0	0	0	0	0.00876885	0	0	0
CASSPLPSGGTYEQYF	0.00469439	0.00519913	0.00401316	0.00509892	0.0109367	0.434038	0.0295264	0.00673038	0.0206228	0.012147	0	0	0.00465138	0.0328929	0.0196117	0.00606575	0.0342583	0.0184519	0	0.0123655	0.015832	0.0118113	0	0	0.0240139	0.00683247	0	0.00910415	0.0361098	0	0	0.00783208	0.00930146	0.034664	0.00965484	0.0226526	0.0228624	0	0.0147689	0.00594354	0.015586	0	0.0116036	0.0239444	0	0.0350754	0.00805153	0.0081314	0
CAWKEVRGQFF	0.00469439	0	0.00401316	0	0	0.285551	0	0	0.0051557	0.00607349	0	0	0.00465138	0.0109643	0.00490292	0	0	0	0.00530842	0	0.00527732	0.00590563	0	0	0	0.0409948	0.0471328	0	0	0	0.021638	0	0.00465073	0	0.00482742	0	0.00571559	0.0116381	0	0	0	0	0	0	0	0	0	0	0.00585377
CASSFWGNTEAFF	0	0.00519913	0	0	0	0	0	0.0269215	0	0.267234	0	0	0	0	0	0	0	0	0	0	0	0	0	0.0235571	0	0	0	0	0.0120366	0	0	0	0	0	0	0	0	0	0	0	0	0	0	0	0	0	0	0	0
CATTGGQNTEAFF	0	0	0	0	0	0	0.00590528	0	0	0	0	0.539477	0	0	0	0	0	0	0	0	0	0	0	0	0	0	0	0	0.0240732	0	0	0	0	0	0	0	0	0	0	0	0	0.0166903	0	0	0	0.00876885	0	0	0
CASSEVQGASNEKLFF	0.00938879	0.0103983	0.00802633	0.0152968	0.0218735	0.0171331	0	0.0134608	0.0103114	0.00607349	0.0199283	0.219163	0.00930276	0.0164465	0.0294175	0.00606575	0	0.0184519	0.0106168	0.0370966	0.0105546	0.00590563	0.00667824	0.00785238	0.0240139	0.0273299	0.0157109	0.0182083	0.0120366	0.0135593	0.010819	0	0.00930146	0	0.00965484	0.0226526	0.0114312	0.00581903	0.0246148	0	0.015586	0.00834516	0	0.015963	0	0	0	0.0081314	0.0175613
CASQSGILPWEQFF	0.00469439	0.00519913	0.00802633	0	0	0.011422	0.00590528	0	0.0103114	0.0182205	0.0079713	0.342793	0.00930276	0.0109643	0.00980584	0.0121315	0	0.00922594	0.0106168	0	0.00527732	0	0	0	0	0.00683247	0.00785546	0	0	0	0.010819	0.00783208	0.00465073	0.00577734	0.00482742	0	0.00571559	0.0116381	0.00492296	0.00594354	0	0.0166903	0.0116036	0.015963	0.0132688	0.00876885	0.00805153	0	0.00585377
CAISEWRAGSTDTQYF	0.00938879	0.00519913	0	0.00509892	0	0	0	0	0	0	0	0.309076	0.00465138	0	0	0	0	0	0	0.00618276	0.00527732	0	0	0.0157048	0	0	0	0	0.0120366	0	0	0	0	0.00577734	0	0	0.00571559	0.00581903	0.00492296	0.00594354	0.00779302	0	0.0116036	0	0	0	0	0	0.00585377
CASSYLVGAGSNYGYTF	0.0328608	0.0727878	0.0441448	0.00509892	0.0109367	0.0285551	0.0590528	0.121147	0.051557	0.0546614	0.0358709	0.00561956	0.0418624	0.99227	0.0882526	0.0545918	0.0171292	0.101485	0.106168	0.0865587	0.0949918	0.106301	0.0868171	0.0785238	0.0840487	0.0478273	0.0706991	0.0364166	0.060183	0.0135593	0.086552	0.0704887	0.0325551	0.0924375	0.0868936	0.0226526	0.0514403	0.0407332	0.13292	0.0832095	0.0623441	0.0584161	0.150847	0.0399074	0.0729782	0.0175377	0.0402576	0.0081314	0.0936604
CASSFAGGGNQPQHF	0	0	0.00401316	0.0152968	0	0	0	0	0.0103114	0	0	0	0	0	0.431457	0.00606575	0.00856458	0	0	0	0	0	0	0.00785238	0.0180104	0	0	0.0182083	0	0	0	0	0	0	0	0	0	0	0	0	0.00779302	0	0	0	0	0.00876885	0.00805153	0	0
CASSLAPGNEQFF	0	0	0.00401316	0	0	0.00571102	0	0.0201911	0	0	0.011957	0	0	0	0.151991	0.00606575	0	0	0	0	0.0105546	0.00590563	0	0	0	0.0136649	0.00785546	0	0	0	0	0	0	0.00577734	0	0	0.00571559	0	0	0	0	0.00834516	0	0	0	0.00876885	0	0	0.00585377
CASSLTGGSEAFF	0	0	0	0	0	0.00571102	0	0	0	0	0.00398565	0	0	0	0.00490292	0.194104	0	0.00922594	0	0	0	0.00590563	0	0	0	0	0	0	0	0	0.010819	0	0	0.0115547	0	0	0	0	0	0	0	0	0	0	0.00663438	0.00876885	0	0	0
CASSFQQNTEAFF	0	0	0.00401316	0	0.0328102	0	0.0118106	0.0134608	0.0103114	0	0.0079713	0.00561956	0.00465138	0	0.0196117	0.072789	0.00856458	0.0184519	0.414057	0.0185483	0.00527732	0	0.00667824	0.0549666	0.0480279	0.0614922	0	0.00910415	0	0	0	0.00783208	0.0279044	0.0404414	0	0	0.0114312	0	0	0.0118871	0	0.00834516	0	0.015963	0	0	0	0.0162628	0.0468302
CAISGGTGANYGYTF	0	0	0.00401316	0	0	0.011422	0	0	0	0	0	0	0	0	0	0	0	0	2.95679	0	0	0	0	0	0	0.0136649	0.0235664	0.0182083	0.0120366	0	0	0	0.00930146	0	0.00482742	0	0	0	0.00492296	0	0	0	0	0	0	0	0	0.0081314	0
CASSLYTGELFF	0	0.0155974	0.024079	0.0356924	0.00546837	0.0285551	0	0.0134608	0.0103114	0	0.0557991	0.0280978	0.00465138	0.0274108	0.00490292	0.0181973	0.0256937	0.0645816	0	0.46989	0.0316639	0.0236225	0.0133565	0.0314095	0.012007	0.0204974	0.0157109	0.00910415	0.0120366	0	0.021638	0	0.00465073	0.0231094	0.0193097	0.0679579	0.0114312	0.0116381	0.0541525	0.0178306	0.015586	0	0.0696217	0.0478889	0.00663438	0	0.0161031	0.040657	0
CASSRSGSSYNEQFF	0	0	0.0120395	0.0101978	0.0109367	0.0171331	0.00590528	0.00673038	0.0154671	0	0	0	0	0.0164465	0	0.097052	0	0.00922594	0.00530842	0.00618276	0.517178	0	0.00667824	0.00785238	0	0	0	0.0546249	0.0120366	0	0	0	0.00930146	0	0.0386194	0.0339789	0.00571559	0.00581903	0.0147689	0	0	0.00834516	0	0.0399074	0.00663438	0	0.00805153	0.0081314	0.00585377
CATSDLRDRGNNEQFF	0	0.00519913	0	0.00509892	0	0.00571102	0	0	0	0	0.00398565	0.00561956	0.00930276	0	0	0	0	0.0184519	0	0	0.337749	0.00590563	0	0	0	0.00683247	0	0	0	0	0	0.00783208	0.00465073	0	0	0	0	0	0	0	0.00779302	0	0.0116036	0	0	0	0	0.0081314	0
CASSVDWGAEAFF	0	0.0103983	0	0	0	0	0	0	0	0.00607349	0	0	0	0.0109643	0	0	0	0	0	0.0123655	0	0	0.253773	0	0	0	0	0	0.0240732	0	0	0.0156642	0	0	0.0337919	0	0	0	0	0	0	0	0	0	0	0	0	0.0081314	0
CASRPYGTYGYTF	0.00938879	0.0103983	0	0	0	0	0	0	0	0.00607349	0.0199283	0	0	0	0	0	0	0.0184519	0	0	0	0	0	0	0.288167	0.00683247	0	0	0	0	0	0	0	0	0	0	0	0.00581903	0	0	0	0.00834516	0	0	0.00663438	0	0.00805153	0	0.0292689
CASSEALGPGNTIYF	0.0375552	0.0207965	0.0120395	0.0407914	0.00546837	0.00571102	0.00590528	0.0269215	0.0257785	0	0.0478278	0.0112391	0.0186055	0.0219286	0.0539321	0.0303288	0	0	0.0212337	0.0432793	0.0211093	0.0177169	0	0.0392619	0	0.0341623	0.0314218	0.00910415	0	0.0271186	0	0.75188	0.0186029	0.0635508	0.0241371	0	0.0228624	0	0.00984591	0.0237741	0.0311721	0.00834516	0.0116036	0	0	0.0526131	0.0161031	0.040657	0.0468302
CASSLGANTGELFF	0.0140832	0.0103983	0.0361185	0.00509892	0	0.00571102	0.041337	0.0134608	0	0	0	0.0112391	0	0	0.00490292	0	0	0	0.0265421	0.0123655	0.0105546	0	0.0734607	0.00785238	0.012007	0.0136649	0	0	0	0	0.010819	0.0156642	0.00930146	0.947484	0.0482742	0.0113263	0.0228624	0.0174571	0.00492296	0.0475483	0.00779302	0.0166903	0.0116036	0.00798148	0.00663438	0.061382	0.0161031	0.0081314	0.00585377
CASSWTGNQPQHF	0.00469439	0	0	0	0	0.0342661	0	0	0.0103114	0	0	0.00561956	0	0	0	0	0	0	0	0	0	0.0236225	0	0	0	0.0136649	0	0	0	0	0	0	0.00465073	0	0.569636	0	0.00571559	0	0	0	0	0	0	0.015963	0	0	0.00805153	0	0
CASSYPSAAAYNEQFF	0	0	0	0	0	0	0	0	0	0	0	0	0	0	0.00490292	0	0	0	0	0	0	0	0	0	0.00600348	0	0	0	0	0	0	0	0	0	0.31861	0	0	0	0	0	0	0	0	0	0	0.00876885	0	0	0
CASSLETTGANVLTF	0.00938879	0.0103983	0.00802633	0.0356924	0.0273418	0.0228441	0.0177158	0.0269215	0.0206228	0.00607349	0.0199283	0.0112391	0.0279083	0.00548216	0.00490292	0.0181973	0.0171292	0	0.0265421	0.0185483	0.0263866	0.0354338	0.00667824	0.0314095	0	0.0204974	0.0314218	0.0273125	0	0.0135593	0.010819	0.0156642	0.0139522	0.0231094	0.00482742	0.0226526	0.445816	0.0232761	0.0147689	0.0178306	0.015586	0.0333806	0.0116036	0.0478889	0.0132688	0.00876885	0.0241546	0.0243942	0.0175613
CASSLSGSSYNEQFF	0.0610271	0.083186	0.048158	0.0815827	0.0820255	0.0913764	0.0767686	0.0673038	0.051557	0.0485879	0.0557991	0.0618151	0.0790734	0.0548216	0.0784468	0.0363945	0.0770812	0.0553557	0.063701	0.0494621	0.0897145	0.0767732	0.0801389	0.0471143	0.0240139	0.0341623	0.0314218	0.0455208	0.108329	0.040678	0.032457	0.0783208	0.0651102	0.0462187	0.0482742	0.0453052	0.0857339	1.07652	0.0590755	0.0534918	0.0623441	0.100142	0.12764	0.0638519	0.0597094	0.105226	0.0483092	0.0569198	0.169759
CASSSGLRNIQYF	0	0	0.00401316	0	0.0109367	0	0.0177158	0	0	0.00607349	0	0.0112391	0.0139541	0	0	0.00606575	0	0	0.00530842	0.0185483	0	0	0.00667824	0	0.012007	0	0	0.00910415	0	0	0.010819	0	0.00465073	0	0	0.0113263	0.0114312	0	0.344607	0	0.00779302	0	0	0.00798148	0.00663438	0	0	0	0.0117075
CASIPTGQNYGYTF	0	0	0	0.00509892	0.00546837	0.011422	0	0	0	0	0	0.00561956	0	0	0	0	0.00856458	0	0.00530842	0	0	0.0118113	0	0.0235571	0	0	0	0	0	0	0.021638	0.00783208	0	0.0115547	0	0	0	0	0	0.0118871	0	0	0.406127	0	0.00663438	0	0	0	0
CASSIGTGSKPQHF	0	0	0.00401316	0	0	0	0	0	0	0	0	0	0	0	0	0.0121315	0	0	0	0	0	0	0	0	0	0	0.00785546	0.0182083	0	0	0	0	0	0	0	0.0113263	0	0.0116381	0	0	0.0233791	0.0166903	0.0116036	0.303296	0	0	0	0.0325256	0
CASSLGDDSMNTEAFF	0.0563327	0	0.0200658	0	0.0109367	0.00571102	0.00590528	0.0336519	0	0	0.0278996	0.00561956	0.0232569	0	0	0	0	0	0	0	0	0.0118113	0	0.0157048	0.00600348	0.00683247	0	0	0.0120366	0	0	0	0	0	0.00482742	0	0	0.00581903	0	0.0178306	0.015586	0.00834516	0	0.015963	0.298547	0	0	0.0081314	0
CASTPSAGANQPQHF	0	0	0.00401316	0.0152968	0.0109367	0.00571102	0	0	0.0051557	0.00607349	0.0159426	0.00561956	0.0325597	0.0164465	0.0147088	0.00606575	0	0	0.0424674	0.00618276	0.00527732	0.0118113	0	0.00785238	0.012007	0	0.0235664	0	0	0.0271186	0	0.0234962	0.0139522	0.034664	0	0	0	0	0.0147689	0	0.00779302	0	0	0	0.00663438	0.0175377	0.257649	0	0
CASSEQGFWNGYTF	0	0	0.00401316	0	0	0	0	0	0	0	0	0	0.00930276	0	0	0	0	0	0	0	0	0.00590563	0.00667824	0	0	0	0	0	0	0	0	0	0	0	0	0	0	0	0	0	0	0.00834516	0	0	0	0	0	0	0
CASRPGQRYNSPLHF	0.00469439	0	0	0.0101978	0	0.0228441	0	0	0	0.00607349	0.00398565	0	0.0186055	0	0	0	0.00856458	0	0.0106168	0	0.0105546	0	0	0	0	0	0	0.00910415	0.0120366	0	0	0	0	0	0.0289645	0	0	0	0	0.00594354	0.00779302	0	0	0	0	0	0	0	0
CASGGTDTQYF	0	0.0103983	0.0160527	0	0	0	0.0118106	0.0134608	0.0103114	0.012147	0	0.00561956	0.00465138	0	0	0.0121315	0.00856458	0	0	0.00618276	0.00527732	0	0	0	0.00600348	0	0.0235664	0	0	0	0	0	0.00465073	0.00577734	0.0193097	0	0	0	0	0.0118871	0	0.0166903	0.0116036	0	0	0.00876885	0.00805153	0	0.00585377
CAWESSRDIDDPEAFF	0.00938879	0.00519913	0.0120395	0.00509892	0.0164051	0	0.00590528	0.0471127	0.0154671	0	0.011957	0.0842933	0.0232569	0.00548216	0	0	0	0.0461297	0.0212337	0.00618276	0.0369413	0.0236225	0.0200347	0.0157048	0	0.0136649	0.00785546	0.0637291	0	0.040678	0.021638	0	0.00465073	0.00577734	0.0144823	0.0226526	0	0.0290951	0.00984591	0.0475483	0.0389651	0.00834516	0	0	0.0132688	0	0.00805153	0	0
[truncated: 5 more columns]

## Sheet: MD01-004-flu
TCR	Neg. control	MP1_H1N1_1	MP1_H1N1_2	MP1_H1N1_3	MP1_H3N2_1	MP1_H3N2_2	MP1_H3N2_3	NP_H1N1_1	NP_H1N1_2	NP_H1N1_3	NP_H3N2_1	NP_H3N2_2	NP_H3N2_3
CASSFGGNEQFF	0.044	1.622	2.401	3.31	9.028	7.438	4.224	0.074	0.072	0.044	0.169	0.23	0.147
CASSLSTGGPRVNSPLHF	0	0.681	0.31	0.147	0.655	0.795	1.332	0.011	0.013	0.015	0.124	0.019	0.02
CSARDSGYTF	0	0.458	0.358	0.401	0.187	0.361	0.384	0.132	0.067	0.061	0.151	0.228	0.237
CASSPNRDTYRGYTF	0	0.374	0.33	0.226	2.532	0.943	0.722	0.034	0.013	0.006	0.047	0	0.02
CASSVGLGGELFF	0.01	0.404	0.688	0.615	2.222	1.006	0.931	0.045	0.051	0.01	0.076	0.073	0.08
CASSLTGGGTEAFF	0.01	0.228	0.14	0.337	0.224	0.187	0.383	0.004	0.005	0	0.012	0.01	0.026
CASGEGNQPQHF	0.041	0.296	0.184	0.316	0.144	0.284	0.255	0.036	0.059	0.044	0.344	0.211	0.125
CSARYRDRGQGGSTDTQYF	0	0.081	0	0.009	0.044	0.016	0.006	2.61	5.141	1.52	0.023	0.123	0.31
CASSVAGVTDTQYF	0.021	0.142	0.322	0.196	0.561	0.34	0.383	0.004	0.005	0.008	0.025	0.011	0.026
CASSLSSTGLQPQHF	0	0.066	0	0.034	0.018	0	0.027	0.009	0	0	3.725	7.021	8.833
CAWESSRDIDDPEAFF	0	0.04	0.012	0.032	0.005	0.014	0.042	0.883	2.533	1.254	2.007	1.458	1.202
CAAGKDWSGELFF	0	0	0.008	0.032	0	0.018	0.011	0.476	0.018	0.507	0.206	0.021	0.03
CSARDRSDEKLFF	0	0	0.016	0.004	0.011	0.049	0.029	27.773	24.313	12.728	4.4	8.06	4.313
CASSLEGGLGSLNTEAFF	0	0	0.002	0	0	0.007	0.03	4.234	0.442	9.141	0.215	0.205	0.568
CASSELAGDTYSYEQYF	0	0	0	0.017	0	0.012	0.02	0	0.008	0	1.497	1.148	1.079
CSALDRGNEKLFF	0	0	0.01	0	0.002	0	0.018	2.004	3.276	6.331	0.549	1.328	1.363
CASRSTGGGTEAFF	0.138	0.023	0.048	0.038	0.024	0.014	0.02	3.711	3.345	2.881	0.023	0.019	0.04
CASSPGLAEYF	0.054	0.104	0.016	0.026	0.004	0.021	0	5.54	1.511	3.145	0.567	0.312	0.378
CSAQKNTGGGEKLFF	0	0	0	0	0	0	0	0.905	1.339	1.595	0.023	0.015	0.03
CASSWEDRDADTQYF	0	0.007	0.004	0.002	0.002	0	0.006	0.894	1.033	0.232	0.012	0	0
CASSINSFEAFF	0.054	0.057	0.002	0.006	0.009	0.025	0.021	0.82	0.791	1.585	0.113	0.056	0.018
CASSLPGQDTHLETQYF	0	0	0.004	0	0	0	0.006	0.512	1.174	0.091	0.454	0.216	0.622
CATSDLNQPNQPQHF	0	0	0	0	0	0	0	0.114	0.442	0.773	0.398	0.019	0.28
CASSFVLAISGNTIYF	0	0	0	0	0	0	0.005	0	0	0	0.707	0.195	0.298
CASSMDGTLLYEQYF	0	0	0.006	0	0.013	0.005	0.005	0	0	0	0.394	0.287	0.115

## Sheet: MD01-005-MANA
TCR	MD01_005_2	MD01_005_3	MD01_005_4	MD01_005_5	MD01_005_6	MD01_005_7	MD01_005_8	MD01_005_9	MD01_005_10	MD01_005_18	MD01_005_19	MD01_005_20	MD01_005_23	MD01_005_24	MD01_005_25	MD01_005_26	MD01_005_27	MD01_005_28	MD01_005_29	MD01_005_30	MD01_005_33	MD01_005_34	MD01_005_35	MD01_005_36	MD01_005_37	MD01_005_38	MD01_005_43	MD01_005_44	MD01_005_45	MD01_005_46	MD01_005_47	MD01_005_48	MD01_005_49	MD01_005_50	MD01_005_51	MD01_005_52	MD01_005_53	MD01_005_54	MD01_005_55	MD01_005_56	MD01_005_57	MD01_005_58	MD01_005_59	MD01_005_60	MD01_005_61	MD01_005_62	MD01_005_63	Pos. control	Neg control
CASNKLGYQPQHF	0.00352386	0	0.00717746	0.00700918	0	0.261123	0	0.00414079	0	0.00331752	0	0	0.00384675	0	0	0	0.010015	0	0.00369194	0	0	0	0	0	0.00901388	0	0.00486239	0.00528123	0.00545911	0.00492829	0.00354447	0.0037932	0	0	0	0	0.00478698	0	0	0	0	0	0	0	0	0	0	0.0155994	0.00470278
CASSLTGGYTGELFF	0.00704771	0	0.00717746	0	0.00332635	0.190821	0	0	0	0	0	0	0	0	0	0.0041841	0	0	0	0	0	0	0	0	0.00450694	0	0	0	0	0	0	0	0	0	0	0	0	0	0	0	0	0	0	0	0	0	0	0	0.00940557
CASSLLENQPQHF	0.00704771	0	0	0.00700918	0.0199581	0.783368	0.00741537	0.00414079	0	0.00331752	0	0	0.0115402	0.0047957	0	0.0041841	0.0150225	0.00456892	0	0.00521893	0.00728544	0	0	0	0	0	0	0	0	0	0	0.018966	0	0	0	0.00869112	0.00478698	0	0	0	0	0	0	0	0	0	0	0	0
CASNGEAETQYF	0	0	0	0	0	0	0	0	0	0	0	0	0	0	0	0	0	0	0.11445	0	0	0	0	0	0	0	0	0	0.0218364	0.00492829	0.00354447	0	0.008142	0	0	0.0173822	0	0	0	0	0.00421888	0	0	0	0	0	0	0	0

## Sheet: MD01-005-flu
TCR	Neg. control	MP1_H1N1_1	MP1_H1N1_2	MP1_H1N1_3	MP1_H3N2_1	MP1_H3N2_2	MP1_H3N2_3	NP_H1N1_1	NP_H1N1_2	NP_H1N1_3	NP_H3N2_1	NP_H3N2_2	NP_H3N2_3
CASSKGNRRSYGYTF	0	1.229	0.159	0	0	0	0	0.037	0	0	0	0	0
CAWEGQGPYYGYTF	0	0.733	0.088	0	0	0	0	0.007	0	0	0	0	0
CASSSDRAVGDTEAFF	0	0.302	0	0.199	0.111	0	0.63	0	0.005	0	0	0	0
CASSDNVQGIGGYTF	0	0.042	0	0.302	0.117	0.034	0.616	0	0	0	0	0	0
CASSDPDGGDTGELFF	0	0.017	0.007	0.004	0.004	0.032	0.022	0.007	0.007	0.002	0.433	0.699	0.26
CATSAGSETQYF	0	0	1.326	4.57	0	0	0.269	0	0	0	0	0	0
CASSWSTGGDSPLHF	0.009	0	0.055	0	0.045	0.01	0	0.011	0	0.004	0.666	0.769	0.817
CASSPDDLYGYTF	0	0	0.025	0.004	0.019	0	0	2.454	3.932	0.94	2.268	3.519	0.074
CASRLGQTSYEQYF	0	0.008	0.009	0.007	0	0.014	0.01	9.671	2.499	5.78	0.099	0.094	5.516
CASSLGGSFYGYTF	0	0	0	0	0	0	0	3.531	0	2.6	0.079	0.196	0.009
CASGGQGAGNTIYF	0	0	0	0	0	0	0	1.923	1.731	1.939	0.002	0.036	0.111
CASSLDVAVEQYF	0.002	0.003	0	0	0.002	0	0.008	1.189	1.635	0.133	1.134	0.054	0.455
CASSPSGGDTGELFF	0.033	0.006	0.008	0.02	0.034	0.016	0.067	1.305	1.117	5.939	0.923	0.945	4.396
CASKTGGANTEAFF	0	0	0	0	0	0	0	0.903	2.211	1.125	0	0	0
CASSLLGQGSYGYTF	0	0	0	0	0	0	0	0.66	1.845	0.146	0.066	0.022	0
CASSSPQGDYEQYF	0.132	0.091	0.068	0.063	0.242	0.218	0.053	0.726	5.138	2.425	0.894	0.565	0.643
CASSQTGGGQGNRAFF	0.009	0.003	0	0.02	0	0.022	0	0.338	0.4	1.309	0	0	0.006
CASRTQGNTEAFF	0	0	0	0	0	0	0	0.195	1.602	0.404	0.176	0.082	0.302
CASSPDVGRVYF	0	0	0	0	0	0	0	0.007	1.869	0.984	0.02	0	0
CASNAWGGNQPQHF	0	0	0	0	0	0	0	0	0	0	1.422	0.513	0
CASSLVGDTYNEQFF	0	0	0	0	0	0	0	0	0	0	0	0.437	0.56

## Sheet: MD043-011-MANA
TCR	MD043_011_01	MD043_011_02	MD043_011_03	MD043_011_04	MD043_011_05	MD043_011_06	MD043_011_07	MD043_011_08	MD043_011_09	MD043_011_10	MD043_011_11	MD043_011_12	MD043_011_13	MD043_011_14	MD043_011_15	MD043_011_16	MD043_011_17	MD043_011_18	MD043_011_19	MD043_011_20	MD043_011_21	MD043_011_23	MD043_011_24	MD043_011_25	MD043_011_26	MD043_011_27	MD043_011_28	MD043_011_29	MD043_011_30	MD043_011_31	MD043_011_32	MD043_011_33	MD043_011_34	MD043_011_35	MD043_011_36	MD043_011_37	MD043_011_38	MD043_011_39	MD043_011_40	MD043_011_41	MD043_011_42	MD043_011_43	MD043_011_44	MD043_011_45	MD043_011_46	MD043_011_47	MD043_011_48	MD043_011_49	Pos. control
CASSDLAGLNYGYTF	0	1.06759	0	0.00596944	0.0404285	0	0	0.0102192	0	0	0.0243863	0.0820393	0	0.0200582	0	0	0	0.0227687	0	0	0	0	0	0	0.0337154	0.165289	0.164159	0	0	0	0.0144571	0	0	0	0	0	0	0.103448	0.0364299	0.0569368	0.0874166	0	0.0258431	0	0.127714	0.0186567	0	0.0694364	0
CASSLAGLAGPLAKNIQYF	0	0	0	0	0	0.0201288	0	0	0	0	0.00812876	0	0	0	0	0	0	0.0227687	0	0	0	0	0	0	0	0.27745	0	0	0	0	0	0.0376932	0	0	0	0	0	0	0	0.0189789	0	0	0	0	0	0	0	0	0
CASSLDPYEQYF	0.026	0.008	0.064	0.024	0.02	0.013	0	0.015	0	0	0	0.012	0.019	0	0.022	0.027	0	0	0	0.224	0	0	0.14	0	0.034	0.012	0	0	0	0.053	0	0.013	0	0	0.173	0	0	0.009	0	0	0.009	0.01	0	0	0	0.006	0	0	0.034
[truncated: 1 more columns]

## Sheet: MD043-011-flu
TCR	Neg. control	MP1_H1N1_1	MP1_H1N1_2	MP1_H1N1_3	MP1_H3N2_1	MP1_H3N2_2	MP1_H3N2_3	NP_H1N1_1	NP_H1N1_2	NP_H1N1_3	NP_H3N2_1	NP_H3N2_2	NP_H3N2_3
CASSTRSAYEQYF	0.068	1.998	1.844	2.173	1.132	1.157	1.174	0.147	0.173	0.062	0.089	0.05	0.102
CASSPRSTDTQYF	0	1.084	0.625	0	0.035	0	0	0.021	0	0	0.002	0.01	0.011
CASSVRSSYEQYF	0.092	1.207	1.171	2.538	1.977	1.728	1.737	0.252	0.459	0.249	0.091	0.118	0.099
CASSIRSSYEQYF	0.024	0.438	0.226	0.536	0	0.034	0.159	0	0.018	0.016	0.005	0	0
CASSIFSRDTQYF	0	0.295	0.32	0.197	0.069	0.659	0.319	0.111	0.27	0.033	0.009	0.019	0.026
CATGKSPEETQYF	0.069	0.08	0.048	0.012	0.026	0.096	0.048	1.171	2.186	0.953	2.786	1.504	1.559
CASSPDGADEQFF	0	0.002	0.002	0.014	0	0.004	0.003	0.37	0.032	0.08	0.017	0.021	0.047
CTSSRKVQETQYF	0.002	0.002	0.004	0.004	0	0.018	0.007	0.33	0.177	0.019	0.271	0.218	0
CASRLTGGGLAYEQYF	0.041	0.037	0.018	0.014	0.049	0.038	0.019	0.259	0.241	2.256	0.014	0.004	0.021
CASTFLAPNAAEAFF	0.054	0.058	0	0.004	0	0.012	0	0.284	0.607	0.408	0.007	0.027	0.07

## Sheet: MD043-003-MANA
TCR	MD043_003_1	MD043_003_2	MD043_003_3	MD043_003_4	MD043_003_6	MD043_003_7	MD043_003_11	MD043_003_12	MD043_003_13	MD043_003_14	MD043_003_15	MD043_003_17	MD043_003_19	MD043_003_21	MD043_003_22	MD043_003_25	MD043_003_26	MD043_003_28	MD043_003_29	MD043_003_30	MD043_003_31	MD043_003_32	MD043_003_34	MD043_003_35	MD043_003_36	MD043_003_37	MD043_003_38	MD043_003_39	MD043_003_40	MD043_003_41	MD043_003_42	MD043_003_43	MD043_003_63	MD043_003_64	Pos. control	Neg control
CASSVGSVGEAFF	0	0	0	0.0209227	0	0	0	0	0.0117502	0	0.00813603	0	0.00417554	0	0.259443	0	0.0182515	0.0226583	0	0.0100286	0	0	0	0	0.0369358	0.009127	0	0.022829	0	0	0	0	0	0	0.00367809	0
CASSVGGEAYEQYF	0	0	0	0	0.0344828	0	0	0.0272158	0.0058751	0	0	0	0.00417554	0	0	0.01074	0	0	0	0	0	0	0	0	0	0	0	0.210026	0.0052843	0	0	0.00818599	0	0	0	0
CASSFSSGTTDTQYF	0.165453	0.268097	0.311444	0.251072	0.103448	0.272246	0.176991	0.199583	0.252629	0.121778	0.252217	0.220708	0.183724	0.299321	0.355979	0.365159	0.267689	0.249241	0.215808	0.330943	0.257226	0.234009	0.058548	0.182685	0.251163	0.223612	0.233175	0.283079	0.22194	0.186966	0.242298	0.270138	0.336684	0.275953	6.0615	0.191239
CASSVRSSYEQYF	0.0330907	0.0478744	0.0265059	0.0104613	0	0.0544493	0	0.0272158	0.0646261	0.0405927	0.0488162	0.057576	0.0250532	0.0481052	0.0301677	0.02685	0.036503	0.0317216	0	0.0351	0.0888598	0.0390016	0.078064	0.0238284	0.0221615	0.036508	0.0201013	0.0593553	0.0845487	0.101496	0.0395589	0.016372	0.0390358	0.0262812	1.11814	0.0478097
CSARDTVGNTIYF	0	0.0287246	0.0662647	0.0209227	0	0.0933416	0	0.0272158	0.0705011	0	0.0488162	0.028788	0.0584576	0.0213801	0.0482684	0.0536999	0.0425868	0.0543798	0.053952	0.0501429	0.056122	0	0.058548	0.0238284	0.0590973	0.054762	0.0603039	0.0136974	0.0158529	0.042735	0.0543935	0.0491159	0.0683127	0.0197109	6.30793	0.0537859
CSARDGTGNGYTF	0.0330907	0.0335121	0.0265059	0.0523067	0	0.0311139	0	0.0544316	0.0352506	0	0.0488162	0.038384	0.0292288	0.0213801	0.0543019	0.01611	0.00608384	0.0407849	0	0.0150429	0.028061	0.0390016	0	0.0476569	0.0369358	0.0319445	0.0120608	0.0319606	0.0581272	0.0160256	0.0247243	0.0654879	0.0341563	0.0854139	0.592173	0.0358573
CSARDIQGAQVYEQYF	0.0661813	0.00957488	0.0132529	0	0	0	0	0	0.0352506	0.0202963	0.00813603	0.019192	0.0292288	0.01069	0.00603355	0.00536999	0.0121677	0.00906331	0.026976	0.0100286	0.00467683	0.0390016	0	0	0.0147743	0.0136905	0.0120608	0.0319606	0.0211372	0	0.0197795	0	0.0243974	0.0065703	0.525967	0
CASSTRSAYEQYF	0	0.0430869	0.0198794	0	0	0	0	0.00907194	0.0117502	0	0.00813603	0.028788	0.0167022	0.0160351	0.00603355	0.01074	0.0425868	0.0271899	0	0.0250715	0.0187073	0.0390016	0	0.0238284	0	0.0045635	0	0.022829	0.0422744	0.0213675	0.00494486	0.00818599	0.0146384	0.0131406	0.441371	0.0119524
CSARDETGNGYTF	0.0330907	0.0335121	0.0198794	0.0104613	0.0689655	0.0155569	0	0.00907194	0.0352506	0	0	0	0.00417554	0.00534502	0.0241342	0	0.0121677	0	0	0	0	0	0	0	0.0369358	0.018254	0.00402026	0.022829	0.0211372	0.00534188	0.00988973	0.016372	0.0292769	0.0197109	0.367809	0
CASSEGAKAPGEQYF	0	0.00478744	0.00662647	0	0	0	0	0.0181439	0	0.0202963	0	0.00959601	0	0.01069	0	0.01074	0	0.00906331	0	0.0150429	0.0140305	0.0390016	0	0	0	0	0.0120608	0.00456579	0.0052843	0	0.00988973	0	0.00975895	0.0065703	1.90157	0.00597621
CSARGGQTEVGNTIYF	0	0.00478744	0	0.0104613	0	0	0	0.00907194	0	0	0	0	0	0	0	0	0.00608384	0.00453165	0	0	0	0	0.019516	0	0	0.0045635	0.00402026	0.00456579	0	0.0106838	0.00494486	0	0.00487948	0	0.147124	0.00597621
CSARDREYGNTIYF	0	0	0	0	0	0	0	0	0	0	0.0162721	0	0.00417554	0	0	0	0	0	0	0.00501429	0.00467683	0	0	0	0	0	0	0	0	0	0	0	0	0	0.452405	0.00597621
CASSLAVVKSGNTIYF	0	0	0	0	0	0	0	0	0	0	0	0	0	0	0	0	0.0121677	0	0	0	0	0	0	0	0	0.009127	0.00402026	0	0	0	0	0	0.00487948	0	0.239076	0
CASSIGSHGYTF	0	0	0	0	0	0	0	0	0	0	0	0	0	0	0	0.00536999	0	0.00453165	0	0	0	0	0	0	0	0	0	0	0	0	0.00494486	0	0	0	0.610563	0

## Sheet: MD043-008-MANA
TCR	MD043-008_01	MD043-008_02	MD043-008_03	MD043-008_04	MD043-008_05	MD043-008_06	MD043-008_07	MD043-008_08	MD043-008_09	MD043-008_10	MD043-008_11	MD043-008_12	MD043-008_13	MD043-008_14	MD043-008_15	MD043-008_16	MD043-008_17	MD043-008_18	MD043-008_19	MD043-008_20	MD043-008_21	MD043-008_22	MD043-008_23	MD043-008_24	MD043-008_25	MD043-008_26	MD043-008_27	MD043-008_28	MD043-008_29	MD043-008_30	MD043-008_31	MD043-008_32	MD043-008_33	MD043-008_34	MD043-008_35	MD043-008_36	MD043-008_37	MD043-008_38	MD043-008_39	MD043-008_40	MD043-008_41	MD043-008_42	MD043-008_43	MD043-008_44	MD043-008_45	MD043-008_46	MD043-008_47	MD043-008_48	MD043-008_49
CASSSPGIDYGYTF	0.164506	0.131605	0.137811	0.143182	0.0714286	0.14239	0.163898	0.103235	0.165988	0.161812	0.181664	0.178224	0.224316	0.156666	0.107056	0.199507	0.153106	0.163682	0.177554	0.108525	0.195756	0.128719	0.112627	0.133156	0.0813091	0.143678	0.151286	0.183793	0.0741931	0.0798531	0.0990099	0.0615006	0.206214	0.0866676	0.236474	0.12219	0.189923	0.173846	0.171501	0.194775	0.105683	0.0808653	0.156217	0.222091	0.100604	0.088574	0.124616	0.248207	0.17163
CASSGGQVAPSEQYF	0.052642	0.0329012	0.108798	0.109492	0.0428571	0.0502555	0.104299	0.077426	0.0754489	0.0539374	0.0847766	0.14582	0.143562	0.1175	0.175182	0.08215	0.0765529	0.0673984	0.0443885	0.108525	0.133114	0.128719	0.0625704	0.0951113	0.0813091	0.0957854	0.0907716	0.133668	0.148386	0.143736	0.173267	0.0861009	0.0412428	0.0866676	0.113507	0.0488759	0.134063	0.122336	0.111848	0.137489	0.140911	0.0909734	0.124974	0.0592242	0.12296	0.132861	0.141231	0.124104	0.0908632
CASSQPDKAAYNEQFF	0.0394815	0.0460617	0.0217596	0.0336899	0.142857	0.0335036	0.0968487	0.0344116	0.105628	0.0449479	0.0363328	0.081011	0.0179453	0.0704998	0.0583942	0.0469428	0.0437445	0.192567	0.0591847	0.0361751	0.0469814	0.0286041	0.125141	0.0475556	0.0609818	0.0159642	0.0403429	0.0501253	0.0370966	0.0558971	0.0866337	0.0492005	0.0274952	0.144446	0.0662126	0.0488759	0.0335158	0.0643874	0.052196	0.0343721	0.0234852	0.0404326	0.0729015	0.0444181	0.0447127	0.0590493	0.0747695	0.0275786	0.0605755
CASSSPGINYGYTF	0.0329012	0.0394815	0.0435193	0.0505348	0.0571429	0.117263	0.0297996	0.0258087	0.0226347	0.0539374	0.0968875	0.0486066	0.0358905	0.0548332	0.0389294	0.08215	0.0765529	0.0577701	0.0221943	0.0723502	0.00783024	0.0572082	0.0250282	0.0285334	0.0304909	0.143678	0.0403429	0.0417711	0.0370966	0.0638825	0.0247525	0.0738007	0.0549904	0	0.0378358	0.0244379	0.0782036	0.115897	0.052196	0.0343721	0.0234852	0.0505408	0.0937305	0.0592242	0.0335345	0.0590493	0.0747695	0.0689465	0.0706714
CASSIRSSYEQYF	0.0394815	0.0460617	0.0725321	0.0336899	0.0428571	0.0502555	0.0446994	0.0430145	0.0377245	0.0359583	0.0484437	0.0648088	0.0717811	0.0548332	0.0389294	0.0469428	0.0328084	0.0577701	0.0295924	0.0120584	0.0626419	0.0143021	0.0500563	0.0285334	0.0711454	0.0159642	0.0302572	0.108605	0.0370966	0.0239559	0.0247525	0.0492005	0.068738	0.0866676	0.0662126	0.0733138	0.0111719	0.0579486	0.0298263	0.0343721	0.0704556	0.0606489	0	0.0444181	0.0223564	0.044287	0.0249232	0.0689465	0.0302877
CSVGGRGDRDQPQHF	0.026321	0.0592222	0.0652789	0.0589573	0.0571429	0.092135	0.074499	0.129043	0.0829938	0.0359583	0.0121109	0.0162022	0.0358905	0.125333	0.145985	0.0352071	0.0765529	0.0481417	0.0665828	0.120584	0.0704722	0.114416	0.0875985	0.0856002	0.0813091	0.127714	0.0504286	0.0835422	0.0494621	0.0558971	0.0371287	0.0492005	0.0962332	0.0433338	0.0756716	0.0366569	0.111719	0.0579486	0.0447394	0.0687443	0.140911	0.0909734	0.062487	0.0444181	0.0894254	0.0295247	0.0415386	0.0689465	0.111055
CASSVVGGDEQYF	0.0329012	0.0197407	0.0217596	0.00842247	0.0285714	0.0251277	0.0297996	0.0258087	0.00754489	0	0.0121109	0.0162022	0.00897263	0.0391665	0	0	0.0109361	0.00962835	0.0295924	0	0.0156605	0	0.0250282	0.00951113	0.0304909	0.0159642	0.0100857	0.0167084	0	0.00798531	0.0123762	0	0.0274952	0	0.0756716	0	0.0223439	0.00643874	0.0298263	0.0114574	0	0.0101082	0	0.014806	0	0	0.0415386	0.0137893	0
CASSLSSYTEAFF	0	0	0	0	0	0	0	0	0	0	0	0	0	0	0	0	0	0	0	0	0	0	0	0	0	0	0	0.00835422	0.0618276	0	0	0	0	0	0	0	0	0	0	0	0	0	0	0	0.0223564	0	0	0	0
CSARDSTGNGYTF	0.00658025	0	0	0.00842247	0.0142857	0.0251277	0.0074499	0	0.00754489	0	0.0121109	0.0162022	0	0.0313332	0.00973236	0	0.0109361	0	0	0.0120584	0.031321	0.0572082	0.0250282	0.00951113	0.0203273	0.0159642	0.0100857	0.00835422	0	0.00798531	0	0.0123001	0	0	0	0	0	0.0128775	0.0149131	0.0114574	0.0117426	0.0101082	0.0104145	0	0	0	0.0166154	0.0137893	0.0201918
CASSDGRVAPGELFF	0.0329012	0.0131605	0	0.00842247	0	0.00837591	0	0.00860289	0.00754489	0	0.0363328	0	0	0	0.00973236	0.0234714	0.0109361	0.0481417	0.0147962	0	0.00783024	0.0286041	0	0	0.0101636	0	0	0.0167084	0.0123655	0	0.0123762	0	0	0	0	0	0.0223439	0.00643874	0.00745657	0	0	0.0101082	0	0	0.0111782	0	0.0332309	0	0
CSVGQGGTNEKLFF	0	0	0	0	0.0142857	0	0.0074499	0	0	0.00898957	0.0121109	0	0.00897263	0.00783331	0	0.0234714	0.0109361	0.0385134	0.00739809	0	0.00783024	0.0143021	0.0250282	0.0190223	0.0101636	0	0.0100857	0	0.0123655	0	0	0	0.0137476	0	0	0	0	0.00643874	0	0	0	0.0202163	0.0104145	0	0	0	0	0	0.0100959
CSSQEGGYGYTF	0	0.0131605	0	0	0	0.00837591	0.0074499	0	0	0	0	0	0	0.00783331	0.00973236	0	0	0	0	0	0.0156605	0	0.0125141	0	0	0	0.0201715	0	0.0123655	0	0	0.0123001	0	0	0	0	0.0111719	0.00643874	0	0	0.0117426	0.0101082	0.0104145	0	0	0	0.0166154	0.0137893	0
CSVGTGGTNEKLFF	0	0	0	0.0168449	0	0	0	0	0	0.0179791	0	0	0	0	0	0	0.0109361	0	0	0	0.0234907	0	0	0.00951113	0	0	0	0	0	0	0	0	0	0	0	0	0	0	0	0	0	0	0	0	0	0	0	0	0
[truncated: 12 more columns]

## Sheet: NY016-007-MANA
TCR	NY016-007_1	NY016-007_2	NY016-007_3	NY016-007_4	NY016-007_5	NY016-007_6	NY016-007_7	NY016-007_8	NY016-007_9	NY016-007_10	NY016-007_11	NY016-007_12	NY016-007_13	NY016-007_14	NY016-007_15	NY016-007_16	NY016-007_17	Pos. control	Neg control
CASSPIGMWGNEQFF	0	0.00419155	0	0.0477135	0	0.00482315	0.00797671	0.586063	0	0	0.114891	0	0.0694757	0	0	0	0	0	0
CASSLGVEDHRVYGYTF	0	0.0586818	0	0.104373	0.0664832	0	0.0319068	0.0433478	0	0	0	0	0	0.0709171	0	0.712393	0	0.049646	0

[truncated: 2 more sheets: NY016-014-MANA, NY016-025-MANA]
